# Supplementary material for: BIRC5 upregulation enhances DNMT3A-mutant T-ALL cell survival and pathogenesis
Source: Blood Neoplasia. 2024 Sep 5;1(4):100040. doi: 10.1016/j.bneo.2024.100040 (PMC12182843; doi:10.1016/j.bneo.2024.100040)
Supplement: Supplemental Table 1 [file BNEO_NEO-2024-000314-mmc1.xlsx]

## Sheet: Patient Mutations
UPN:	CHROM	POS	REF	ALT	VAF	Consequence	Gene	Protein_position	Amino_acids	Existing_variation
1402405	chr9	136504913	A	G	0.44144	missense_variant	NOTCH1	1593	L/P	COSM13042 & COSM327159
1404550	chr4	152326137	G	A	0.51596	missense_variant	FBXW7	505	R/C	rs149680468 & COSM99606
	chr9	136504898	C	G	0.50161	missense_variant	NOTCH1	1598	R/P	COSM13053 & COSM305943 & COSM5991555
1409773	chr4	54703788	C	T	0.40476	missense_variant	KIT	274	T/M	rs138585275 & COSM5482830
	chr9	136504913	A	G	0.66247	missense_variant	NOTCH1	1593	L/P	COSM13042 & COSM327159
	chr11	32434721	G	A	0.49315	stop_gained	WT1	209	Q/X	COSM6853493 & COSM6853492
1315818	chr9	139399365	T	C	0.4996	missense_variant	NOTCH1	1593	L/P	COSM13042 & COSM327159
	chrX	44942757		GAGCCTT	0.2689	frameshift insertion	KDM6A	1165	V/fs
1229314	chr9	139399389	T	C	0.4261	missense_variant	NOTCH1	1585	L/P	COSM13046
	chr12	12022496	T	C	0.4757	missense_variant	ETV6	201	L/P	COSM546746
	chr7	50468086		ACTCCGACACC	0.3329	frameshift insertion	IKZF1	441	A/fs
08-1417	chr7	148507485	G	T	0.5422	missense_variant	EZH2	657	D/Y
	chr9	139399367		delinsLP	0.3087	nonframeshift insertion	NOTCH1	1592	F/delinsLP
K424	chr2	25244214	G	A	0.48124	stop_gained	DNMT3A	598	R/X	rs568207978 & COSM133736
	chr5	150054125	C	T	0.53906	missense_variant	CSF1R	955	E/K	rs200068110 & COSM6057050
	chr9	136503316	A	G	0.62195	missense_variant	NOTCH1	1678	L/P	COSM13048 & COSM21907 & COSM3215947 & COSM7000797
1224099	chr9	139399286		del	0.415	frameshift deletion	NOTCH1	1618	P/fs
	chr9	139399293		del	0.4234	frameshift deletion	NOTCH1	1615	M/fs
	chr9	139391014	C	T	0.487	stopgain	NOTCH1	2393	Q/X	COSM13063
04-315	chr15	90631934	G	A	0.4273	missense_variant	IDH2	140	R/Q	COSM41590
	chr1	115258747	G	A	0.4705	missense_variant	NRAS	12	G/D	COSM564
	chr2	25458595	T	C	0.9633	missense_variant	DNMT3A	860	W/R	COSM231568
	chr9	139397768	T	C	0.3196	missense_variant	NOTCH1	1678	L/P	COSM13048
99-452	chr19	45297479	C	T	0.3402	missense_variant	CBLC	435	P/S
	chr4	153249456	G	A	0.4907	missense_variant	FBXW7	441	R/Q	COSM1052091 & COSM1052092
	chr9	139397768	T	C	0.4609	missense_variant	NOTCH1	1678	L/P	COSM13048
	chr21	36259324	T	C	0.4624	missense_variant	RUNX1	56	L/S	COSM24756
01-670	chr9	139390648	G	T	0.5682	stopgain	NOTCH1	2515	E/X
	chr9	139399353	G	T	0.5005	missense_variant	NOTCH1	1597	S/I	COSM308622
15-1671	chr4	106156741	C	T	0.5013	stopgain	TET2	548	Q/X
	chr2	25463296		dupT	0.4937	stopgain	DNMT3A	733/734	delinsX	COSM53095
	chr12	12037499	C	T	0.475	nonsynonymous SNV	ETV6	377	A/V
	chr12	25380276	A	G	0.2033	nonsynonymous SNV	KRAS	61	Q/R	COSM552 & COSM1158660
	chr9	139399400		insTTCCTT	0.4694	nonframeshift insertion	NOTCH1	1581	P/PSL
CI301337	chr2	25244190	G	A	0.45869	stop_gained	DNMT3A	606	Q/X	COSM6966768 & COSM1614669 & COSM1614668 & COSM133722
	chr2	25247690	C	T	0.44853	stop_gained	DNMT3A	305	W/X	COSM4383604 & COSM4383603
	chr15	90088702	C	T	0.44099	missense_variant	IDH2	140	R/Q	CM106818 & COSM41875 & COSM41590
	chr9	136496955	C	T	0.49045	missense_variant	NOTCH1	2262	G/S	COSM4422897 & COSM4422898
	chr12	25245350	C	A	0.05455	missense_variant	KRAS	12	G/V	COSM522 & COSM521 & COSM520
	chr1	114716123	C	A	0.28	missense_variant	NRAS	13	G/V	COSM575 & COSM574 & COSM573
	chr12	11839254	CT	C	0.02674	frameshift_variant	ETV6	93	A/X
	chr7	50327748	A	ATTTTGGC	0.07006	frameshift_variant	IKZF1	51	R/ILAX
	chr12	112489084	G	T	0.05914	missense_variant	PTPN11	507	G/V	COSM14271 & COSM13027 & COSM13021
10-1071	chr9	139391011	C	T	0.3125	stopgain	NOTCH1	2934	Q/X	COSM13062
	chr4	106196829	T	G	0.5064	nonsynonymous SNV	TET2	1721	L/W
	chr9	139399409		del	0.5258	nonframeshift deletion	NOTCH1	1578	del	COSM13047
1219940	chrX	44950102	T	TT	0.6466	frameshift insertion	KDM6A	1343	M/fs
	chr7	50358698			0.3623	splicing	IKZF1
	chr15	90631934	G	A	0.3925	missense_variant	IDH2	140	R/Q	COSM41590
	chr21	44524456	C	A	0.4905	missense_variant	U2AF1	34	S/Y	COSM146287 & COSM1190367
	chr9	139390882	G	T	0.3929	stopgain	NOTCH1	2437	E/X
07-658	chr9	139391222	C	A	0.4807	stopgain	NOTCH1	2323	Y/X
	chr7	148525904	G	C	0.5067	missense_variant	EZH2	185	D/H
15-343	chr17	7577111	C	G	0.4141	missense_variant	TP53	237	A/G	COSM45695
	chr9	139399410	T	C	0.2361	missense_variant	NOTCH1	1578	V/A	COSM1461174 & COSM1461175
	chr17	7579470		dup (Insertion)	0.4217	frameshift insertion	TP53	73	V/Rfs*76	COSM128715 & COSM128714 & COSM128716
	chr9	139390865		del	0.5735	frameshift deletion	NOTCH1	2442	D/Efs*35	COSM36027
12-1926	chr9	139390771		insTAACCGTGAGGGGTC	0.4082	stopgain	NOTCH1	2474	P/X
	chr9	139399344	T	C	0.4167	missense_variant	NOTCH1	1600	L/P	COSM327160 & COSM1155771 & COSM12771
01-1021	chr12	25398281	G	A	0.8466	missense_variant	KRAS	13	G/D	COSM532 & COSM1140132
	chr4	106156187	C	T	0.3648	missense_variant	TET2	363	P/L
99-553	chrX	39931673	C	T	0.4371	stopgain	BCOR	976	R/X
	chr17	74732959	C	A	0.4	missense_variant	SRSF2	95	P/H	COSM211505 & COSM211029 & COSM211504
	chr21	36231782	G	A	0.9075	missense_variant	RUNX1	201	R/Q	COSM24805
	chr4	106190797	C	T	0.4326	missense_variant	TET2	1359	R/C	COSM41649
1300205	chr9	139391338	G	A	0.5319	missense_variant	NOTCH1	2285	V/I
80075944	chr9	139397648	T	C	0.2629	missense_variant	NOTCH1	1718	I/T
815869	chr4	106157519	A	G	0.4118	missense_variant	TET2	807	E/G
