# Supplementary material for: BIRC5 upregulation enhances DNMT3A-mutant T-ALL cell survival and pathogenesis
Source: Blood Neoplasia. 2024 Sep 5;1(4):100040. doi: 10.1016/j.bneo.2024.100040 (PMC12182843; doi:10.1016/j.bneo.2024.100040)
Supplement: Supplemental Table 2 [file BNEO_NEO-2024-000314-mmc2.xlsx]

## Sheet: ALL
chr	start	end	length	nCG	meanMethy1 (WT)	meanMethy2 (Mut)	diff.Methy (WT-Mut)	Annotation	Detailed Annotation	Distance to TSS	Nearest PromoterID	Entrez ID	Nearest Unigene	Nearest Refseq	Nearest Ensembl	Gene Name	Gene Alias	Gene Description	Gene Type
chr1	94860	95073	214	4	0.664807	0.28455	0.380257	intron (ENST00000477740.5, intron 3 of 3)	lncRNA-intron (ENST00000466430.5, intron 2 of 3)	-3862	ENST00000495576.1	ENSG00000239945	ENST00000495576			ENSG00000239945			lncRNA
chr1	632633	632876	244	5	0.887409	0.574765	0.312643	promoter-TSS (ENST00000427426.1)	unprocessed_pseudogene-promoter-TSS (ENST00000427426.1)	-2	ENST00000427426.1	ENSG00000229344	ENST00000427426			MTCO2P12			unprocessed_pseudogene
chr1	649157	649371	215	6	0.876846	0.550437	0.326409	intron (ENST00000648019.1, intron 5 of 7)	lncRNA-intron (ENST00000419394.2, intron 3 of 3)	14888	ENST00000416718.2	ENSG00000198744	ENST00000416718			MTCO3P12			unprocessed_pseudogene
chr1	890855	891077	223	4	0.731925	0.396564	0.335361	Intergenic	Intergenic	-13732	ENST00000635557.1	ENSG00000283040	ENST00000635557			ENSG00000283040			transcribed_unprocessed_pseudogene
chr1	928735	929557	823	39	0.829429	0.528106	0.301323	intron (ENST00000618323.5, intron 2 of 13)	protein_coding-intron (ENST00000342066.8, intron 2 of 13)	3415	ENST00000342066.8	ENSG00000187634	ENST00000616016			SAMD11			protein_coding
chr1	959317	960184	868	104	0.502682	0.196202	0.30648	promoter-TSS (ENST00000327044.7)	protein_coding-promoter-TSS (ENST00000327044.7)	-495	ENST00000327044.7	ENSG00000188976	ENST00000327044			NOC2L			protein_coding
chr1	998104	1002092	3989	445	0.503288	0.133328	0.36996	promoter-TSS (ENST00000304952.11)	protein_coding-promoter-TSS (ENST00000304952.11)	-1	ENST00000304952.11	ENSG00000188290	ENST00000428771			HES4			protein_coding
chr1	1032788	1034955	2168	209	0.604099	0.255177	0.348922	intron (ENST00000620552.4, intron 2 of 38)	protein_coding-intron (ENST00000379370.7, intron 2 of 35)	13749	ENST00000620552.4	ENSG00000188157	ENST00000379370			AGRN			protein_coding
chr1	1068375	1070099	1725	164	0.728234	0.285695	0.44254	exon (ENST00000412397.2, exon 10 of 10)	transcribed_unprocessed_pseudogene-exon (ENST00000412397.2, exon 10 of 10)	5069	ENST00000453464.3	ENSG00000237330	ENST00000453464			RNF223			protein_coding
chr1	1079787	1080979	1193	42	0.451941	0.140567	0.311375	Intergenic	Intergenic	-6077	ENST00000453464.3	ENSG00000237330	ENST00000453464			RNF223			protein_coding
chr1	1169717	1170440	724	32	0.660601	0.351226	0.309374	TTS (ENST00000362106.1)	miRNA-TTS (ENST00000362106.1)	722	ENST00000606993.1	ENSG00000272141	ENST00000606993			ENSG00000272141			lncRNA
chr1	1246171	1247632	1462	120	0.8162	0.439359	0.376841	promoter-TSS (ENST00000330388.2)	protein_coding-promoter-TSS (ENST00000330388.2)	-180	ENST00000330388.2	ENSG00000184163	ENST00000330388			C1QTNF12			protein_coding
chr1	1354264	1356756	2493	188	0.762181	0.325834	0.436347	exon (ENST00000309212.11, exon 3 of 10)	protein_coding-exon (ENST00000309212.11, exon 3 of 10)	3033	ENST00000445648.5	ENSG00000162576	ENST00000445648			MXRA8			protein_coding
chr1	1435226	1436310	1085	122	0.725535	0.25607	0.469466	promoter-TSS (ENST00000476993.2)	protein_coding-promoter-TSS (ENST00000476993.2)	78	ENST00000476993.2	ENSG00000179403	ENST00000338660			VWA1			protein_coding
chr1	1599074	1600940	1867	240	0.81225	0.280673	0.531577	promoter-TSS (ENST00000658591.1)	lncRNA-promoter-TSS (ENST00000658591.1)	128	ENST00000422725.4	ENSG00000228594	ENST00000422725			FNDC10			protein_coding
chr1	1630658	1633736	3079	177	0.625198	0.214309	0.41089	promoter-TSS (ENST00000356026.10)	protein_coding-promoter-TSS (ENST00000356026.10)	18	ENST00000378675.7	ENSG00000189409	ENST00000378675			MMP23B			protein_coding
chr1	1906140	1906605	466	13	0.248989	0.669688	-0.420699	Intergenic	Intergenic	-8887	ENST00000307786.8	ENSG00000169885	ENST00000307786			CALML6			protein_coding
chr1	1918499	1920044	1546	136	0.567445	0.21028	0.357166	promoter-TSS (ENST00000310991.8)	protein_coding-promoter-TSS (ENST00000310991.8)	7	ENST00000310991.8	ENSG00000178821	ENST00000378602			TMEM52			protein_coding
chr1	2018462	2020173	1712	167	0.801465	0.246844	0.55462	promoter-TSS (ENST00000378585.7)	protein_coding-promoter-TSS (ENST00000378585.7)	-27	ENST00000378585.7	ENSG00000187730	ENST00000640067			GABRD			protein_coding
chr1	2025377	2026695	1319	72	0.710895	0.239517	0.471378	intron (ENST00000640949.1, intron 4 of 8)	protein_coding-intron (ENST00000378585.7, intron 4 of 8)	6632	ENST00000640949.1	ENSG00000187730	ENST00000640067			GABRD			protein_coding
chr1	2114501	2116522	2022	89	0.715764	0.39288	0.322884	intron (ENST00000400921.6, intron 1 of 14)	protein_coding-intron (ENST00000378567.8, intron 4 of 17)	29767	ENST00000606533.1	ENSG00000271806	ENST00000606533			ENSG00000271806			lncRNA
chr1	2189127	2190173	1047	66	0.836233	0.451237	0.384996	exon (ENST00000378546.9, exon 4 of 4)	protein_coding-exon (ENST00000378546.9, exon 4 of 4)	5122	ENST00000378546.9	ENSG00000162585	ENST00000400919			FAAP20			protein_coding
chr1	2204383	2206065	1683	122	0.52146	0.200887	0.320573	Intergenic	Intergenic	-7299	ENST00000442483.2	ENSG00000234396	ENST00000442483			ENSG00000234396			lncRNA
chr1	2443209	2444522	1314	135	0.757539	0.39723	0.360309	Intergenic	Intergenic	-23593	ENST00000449969.5	ENSG00000149527	ENST00000449969			PLCH2			protein_coding
chr1	2467180	2467755	576	38	0.56879	0.256003	0.312787	promoter-TSS (ENST00000449969.5)	protein_coding-promoter-TSS (ENST00000449969.5)	9	ENST00000449969.5	ENSG00000149527	ENST00000449969			PLCH2			protein_coding
chr1	2528457	2531131	2675	217	0.586138	0.107015	0.479123	promoter-TSS (ENST00000644246.1)	lncRNA-promoter-TSS (ENST00000644246.1)	-270	ENST00000644246.1	ENSG00000272449	ENST00000644246			ENSG00000272449			lncRNA
chr1	2592599	2593078	480	23	0.850052	0.481498	0.368553	exon (ENST00000378412.8, exon 20 of 24)	protein_coding-exon (ENST00000378412.8, exon 20 of 24)	6041	ENST00000378427.6	ENSG00000157870	ENST00000378424			PRXL2B			protein_coding
chr1	2681038	2681337	300	9	0.552026	0.204112	0.347914	intron (ENST00000637179.1, intron 4 of 6)	protein_coding-intron (ENST00000401095.9, intron 6 of 8)	-48172	ENST00000378412.8	ENSG00000142606	ENST00000378412			MMEL1			protein_coding
chr1	2760016	2760486	471	15	0.591767	0.25208	0.339688	intron (ENST00000637179.1, intron 4 of 6)	protein_coding-intron (ENST00000401095.9, intron 6 of 8)	-7840	ENST00000648684.1	ENSG00000285945	ENST00000648684			ENSG00000285945			lncRNA
chr1	3067578	3071446	3869	466	0.685429	0.247718	0.437711	intron (ENST00000514189.5, intron 1 of 15)	protein_coding-intron (ENST00000270722.10, intron 1 of 16)	301	ENST00000514189.5	ENSG00000142611	ENST00000514189			PRDM16			protein_coding
chr1	3072676	3074153	1478	116	0.793747	0.428182	0.365565	intron (ENST00000514189.5, intron 1 of 15)	protein_coding-intron (ENST00000270722.10, intron 1 of 16)	4204	ENST00000514189.5	ENSG00000142611	ENST00000514189			PRDM16			protein_coding
chr1	3393098	3394470	1373	105	0.790403	0.467899	0.322504	intron (ENST00000514189.5, intron 4 of 15)	protein_coding-intron (ENST00000270722.10, intron 4 of 16)	-19856	ENST00000665088.1	ENSG00000286518	ENST00000665088			ENSG00000286518			lncRNA
chr1	3458510	3459090	581	9	0.763183	0.447365	0.315818	intron (ENST00000378378.9, intron 1 of 14)	protein_coding-intron (ENST00000378378.9, intron 1 of 14)	4135	ENST00000378378.9	ENSG00000130762	ENST00000378373			ARHGEF16			protein_coding
chr1	3683938	3684797	860	42	0.868567	0.541064	0.327503	intron (ENST00000713572.1, intron 3 of 13)	protein_coding-intron (ENST00000354437.8, intron 3 of 12)	-6304	ENST00000378280.5	ENSG00000078900	ENST00000604074			TP73			protein_coding
chr1	3708318	3710112	1795	47	0.84775	0.436294	0.411455	intron (ENST00000713572.1, intron 4 of 13)	protein_coding-intron (ENST00000354437.8, intron 4 of 12)	5083	ENST00000416554.1	ENSG00000235131	ENST00000416554			TP73-AS2			lncRNA
chr1	3746908	3747829	922	73	0.847003	0.433462	0.41354	promoter-TSS (ENST00000418088.6)	lncRNA-promoter-TSS (ENST00000418088.6)	-471	ENST00000647817.1	ENSG00000293478	ENST00000647817			TP73-AS1			lncRNA
chr1	3921857	3922545	689	15	0.585347	0.265813	0.319533	Intergenic	Intergenic	-18416	ENST00000412674.1	ENSG00000233304	ENST00000412674			LINC01346			lncRNA
chr1	4027417	4027767	351	15	0.695334	0.310052	0.385282	Intergenic	Intergenic	-8084	ENST00000642139.1	ENSG00000284703	ENST00000642139			ENSG00000284703			lncRNA
chr1	4048036	4048529	494	19	0.721467	0.209568	0.511899	Intergenic	Intergenic	-28775	ENST00000642139.1	ENSG00000284703	ENST00000642139			ENSG00000284703			lncRNA
chr1	4222497	4223453	957	22	0.709567	0.374659	0.334908	Intergenic	Intergenic	-47076	ENST00000449232.1	ENSG00000229280	ENST00000449232			EEF1DP6			processed_pseudogene
chr1	4307914	4308426	513	15	0.56225	0.259652	0.302598	Intergenic	Intergenic	-103881	ENST00000423197.2	ENSG00000235054	ENST00000423197			LINC01777			lncRNA
chr1	4425750	4426461	712	19	0.894947	0.548245	0.346702	Intergenic	Intergenic	14055	ENST00000423197.2	ENSG00000235054	ENST00000423197			LINC01777			lncRNA
chr1	4444630	4445881	1252	20	0.714439	0.28804	0.426399	Intergenic	Intergenic	33205	ENST00000423197.2	ENSG00000235054	ENST00000423197			LINC01777			lncRNA
chr1	4491573	4492743	1171	16	0.731513	0.349029	0.382485	Intergenic	Intergenic	-7783	ENST00000641472.1	ENSG00000284694	ENST00000641472			ENSG00000284694			lncRNA
chr1	4527547	4528899	1353	38	0.759797	0.394037	0.36576	Intergenic	Intergenic	23922	ENST00000438791.2	ENSG00000227169	ENST00000438791			ENSG00000227169			lncRNA
chr1	4710616	4711933	1318	75	0.808433	0.46543	0.343003	intron (ENST00000378191.5, intron 1 of 5)	protein_coding-intron (ENST00000378190.7, intron 1 of 5)	22470	ENST00000658045.1	ENSG00000287586	ENST00000658045			ENSG00000287586			lncRNA
chr1	5378174	5378586	413	8	0.791291	0.481965	0.309326	Intergenic	Intergenic	-70986	ENST00000641871.1	ENSG00000284616	ENST00000641871			ENSG00000284616			lncRNA
chr1	5898802	5899852	1051	26	0.698754	0.364852	0.333902	intron (ENST00000622020.4, intron 16 of 19)	protein_coding-intron (ENST00000378156.9, intron 16 of 29)	-36586	ENST00000582517.1	ENSG00000264101	ENST00000582517			MIR4689			miRNA
chr1	5978111	5978522	412	19	0.721905	0.378546	0.343359	exon (ENST00000378156.9, exon 3 of 30)	protein_coding-exon (ENST00000378156.9, exon 3 of 30)	-13945	ENST00000378097.6	ENSG00000069424	ENST00000653262			KCNAB2			protein_coding
chr1	6101629	6101952	324	8	0.747436	0.437937	0.309499	TTS (ENST00000164247.5)	protein_coding-TTS (ENST00000164247.5)	36038	ENST00000662363.1	ENSG00000069424	ENST00000653262			KCNAB2			protein_coding
chr1	6127442	6128363	922	55	0.87399	0.569846	0.304145	intron (ENST00000262450.8, intron 25 of 41)	protein_coding-intron (ENST00000262450.8, intron 25 of 41)	52418	ENST00000262450.8	ENSG00000116254	ENST00000262450			CHD5			protein_coding
chr1	6148562	6149398	837	58	0.772193	0.258376	0.513817	exon (ENST00000262450.8, exon 9 of 42)	protein_coding-exon (ENST00000262450.8, exon 9 of 42)	31341	ENST00000262450.8	ENSG00000116254	ENST00000262450			CHD5			protein_coding
chr1	6178811	6181307	2497	247	0.739337	0.370475	0.368862	exon (ENST00000262450.8, exon 1 of 42)	protein_coding-exon (ENST00000262450.8, exon 1 of 42)	262	ENST00000262450.8	ENSG00000116254	ENST00000262450			CHD5			protein_coding
chr1	6205314	6207130	1817	136	0.723008	0.398513	0.324495	promoter-TSS (ENST00000455744.1)	lncRNA-promoter-TSS (ENST00000455744.1)	103	ENST00000377939.5	ENSG00000158286	ENST00000377939			RNF207			protein_coding
chr1	6208549	6209701	1153	112	0.83201	0.512496	0.319515	exon (ENST00000377939.5, exon 5 of 18)	protein_coding-exon (ENST00000377939.5, exon 5 of 18)	3006	ENST00000377939.5	ENSG00000158286	ENST00000377939			RNF207			protein_coding
chr1	6241171	6242913	1743	140	0.723532	0.256409	0.467123	Intergenic	Intergenic	-2137	ENST00000377898.4	ENSG00000173673	ENST00000706530			HES3			protein_coding
chr1	6248953	6250225	1273	153	0.796548	0.343117	0.45343	exon (ENST00000377893.3, exon 6 of 6)	protein_coding-exon (ENST00000377893.3, exon 6 of 6)	5410	ENST00000706530.1	ENSG00000173673	ENST00000706530			HES3			protein_coding
chr1	6259405	6261972	2568	213	0.611708	0.18826	0.423448	intron (ENST00000377893.3, intron 1 of 5)	protein_coding-intron (ENST00000377893.3, intron 1 of 5)	409	ENST00000377893.3	ENSG00000158292	ENST00000377893			GPR153			protein_coding
chr1	6418671	6421073	2403	227	0.688545	0.345788	0.342757	promoter-TSS (ENST00000377834.8)	protein_coding-promoter-TSS (ENST00000377834.8)	31	ENST00000377836.8	ENSG00000069812	ENST00000489730			HES2			protein_coding
chr1	6424181	6425715	1535	131	0.78146	0.306235	0.475225	promoter-TSS (ENST00000377837.5)	protein_coding-promoter-TSS (ENST00000377837.5)	160	ENST00000636330.1	ENSG00000187017	ENST00000636330			ESPN			protein_coding
chr1	6440109	6441254	1146	110	0.699094	0.371209	0.327885	exon (ENST00000636330.1, exon 4 of 11)	protein_coding-exon (ENST00000636330.1, exon 4 of 11)	6324	ENST00000419034.1	ENSG00000231868	ENST00000419034			ENSG00000231868			lncRNA
chr1	6445026	6445517	492	14	0.718016	0.409748	0.308268	intron (ENST00000645284.1, intron 6 of 12)	lncRNA-intron (ENST00000419034.1, intron 2 of 2)	1734	ENST00000419034.1	ENSG00000231868	ENST00000419034			ENSG00000231868			lncRNA
chr1	6445674	6446079	406	9	0.761808	0.426246	0.335561	exon (ENST00000636330.1, exon 7 of 11)	protein_coding-exon (ENST00000636330.1, exon 7 of 11)	1129	ENST00000419034.1	ENSG00000231868	ENST00000419034			ENSG00000231868			lncRNA
chr1	6447014	6449297	2284	197	0.565848	0.253893	0.311955	intron (ENST00000461727.6, intron 1 of 7)	protein_coding-intron (ENST00000461727.6, intron 1 of 7)	113	ENST00000461727.6	ENSG00000187017	ENST00000636330			ESPN			protein_coding
chr1	6484639	6486678	2040	102	0.650905	0.332801	0.318103	promoter-TSS (ENST00000535355.6)	protein_coding-promoter-TSS (ENST00000535355.6)	-190	ENST00000535355.6	ENSG00000171680	ENST00000535355			PLEKHG5			protein_coding
chr1	6587366	6587928	563	13	0.567392	0.895937	-0.328546	intron (ENST00000377674.9, intron 7 of 10)	protein_coding-intron (ENST00000377674.9, intron 7 of 10)	7653	ENST00000377674.9	ENSG00000204859	ENST00000377674			ZBTB48			protein_coding
chr1	6902410	6902731	322	4	0.886894	0.556151	0.330743	intron (ENST00000700417.1, intron 3 of 20)	protein_coding-intron (ENST00000303635.12, intron 3 of 22)	-67953	ENST00000433407.1	ENSG00000227950	ENST00000433407			ENSG00000227950			processed_pseudogene
chr1	7194423	7194781	359	7	0.74941	0.377833	0.371577	intron (ENST00000700417.1, intron 4 of 20)	protein_coding-intron (ENST00000303635.12, intron 4 of 22)	-24758	ENST00000384328.1	ENSG00000207056	ENST00000384328			RNU1-8P			snRNA
chr1	7280238	7280524	287	4	0.760332	0.40857	0.351762	intron (ENST00000700417.1, intron 5 of 20)	protein_coding-intron (ENST00000303635.12, intron 5 of 22)	61021	ENST00000384328.1	ENSG00000207056	ENST00000384328			RNU1-8P			snRNA
chr1	7554698	7555590	893	9	0.679981	0.267104	0.412878	intron (ENST00000700415.1, intron 5 of 22)	protein_coding-intron (ENST00000303635.12, intron 6 of 22)	-113590	ENST00000440032.1	ENSG00000225126	ENST00000440032			CAMTA1-AS1			lncRNA
chr1	7708959	7709316	358	4	0.809246	0.463416	0.34583	intron (ENST00000700425.1, intron 1 of 13)	protein_coding-intron (ENST00000303635.12, intron 11 of 22)	4251	ENST00000700425.1	ENSG00000171735	ENST00000700424			CAMTA1			protein_coding
chr1	8025133	8026865	1733	178	0.87394	0.267844	0.606095	promoter-TSS (ENST00000445300.1)	lncRNA-promoter-TSS (ENST00000445300.1)	284	ENST00000474874.5	ENSG00000116285	ENST00000474874			ERRFI1			protein_coding
chr1	8075783	8075962	180	4	0.877073	0.538687	0.338387	intron (ENST00000445300.1, intron 2 of 2)	lncRNA-intron (ENST00000445300.1, intron 2 of 2)	-17410	ENST00000399343.2	ENSG00000232848	ENST00000399343			RPL7AP18			processed_pseudogene
chr1	8317664	8318615	952	85	0.732582	0.310034	0.422548	promoter-TSS (ENST00000471889.7)	protein_coding-promoter-TSS (ENST00000471889.7)	26	ENST00000471889.7	ENSG00000162426	ENST00000471889			SLC45A1			protein_coding
chr1	9015866	9016369	504	13	0.746302	0.364755	0.381547	intron (ENST00000400906.2, intron 5 of 11)	protein_coding-intron (ENST00000400906.2, intron 5 of 11)	10305	ENST00000400906.2	ENSG00000197241	ENST00000400906			SLC2A7			protein_coding
chr1	9181261	9183483	2223	172	0.618328	0.256265	0.362062	promoter-TSS (ENST00000635687.1)	lncRNA-promoter-TSS (ENST00000635687.1)	20	ENST00000635687.1	ENSG00000228526	ENST00000635687			MIR34AHG			lncRNA
chr1	9198507	9199078	572	49	0.621295	0.315391	0.305904	promoter-TSS (ENST00000635405.2)	lncRNA-promoter-TSS (ENST00000635405.2)	-90	ENST00000635405.2	ENSG00000228526	ENST00000635687			MIR34AHG			lncRNA
chr1	9244504	9244901	398	7	0.551205	0.233421	0.317783	intron (ENST00000602477.1, intron 1 of 4)	protein_coding-intron (ENST00000377403.7, intron 1 of 4)	4859	ENST00000602477.1	ENSG00000049239	ENST00000602477			H6PD			protein_coding
chr1	9278722	9279119	398	8	0.665372	0.356104	0.309268	Intergenic	Intergenic	-13973	ENST00000328089.11	ENSG00000171621	ENST00000377399			SPSB1			protein_coding
chr1	9424347	9424431	85	4	0.82851	0.440566	0.387943	TTS (ENST00000641325.1)	lncRNA-TTS (ENST00000641325.1)	-1527	ENST00000641006.1	ENSG00000284652	ENST00000641006			ENSG00000284652			lncRNA
chr1	9538967	9540539	1573	163	0.621605	0.190475	0.43113	intron (ENST00000302692.7, intron 1 of 6)	protein_coding-intron (ENST00000302692.7, intron 1 of 6)	288	ENST00000302692.7	ENSG00000171612	ENST00000302692			SLC25A33			protein_coding
chr1	9687765	9688493	729	36	0.316717	0.634601	-0.317884	promoter-TSS (ENST00000415330.4)	lncRNA-promoter-TSS (ENST00000415330.4)	-546	ENST00000415330.4	ENSG00000231789	ENST00000415330			PIK3CD-AS2			lncRNA
chr1	9890345	9890802	458	7	0.66819	0.316624	0.351567	intron (ENST00000377263.6, intron 1 of 5)	protein_coding-intron (ENST00000377258.5, intron 1 of 4)	2663	ENST00000377258.5	ENSG00000178585	ENST00000400904			CTNNBIP1			protein_coding
chr1	9892579	9893999	1421	19	0.598366	0.268161	0.330205	promoter-TSS (ENST00000377258.5)	protein_coding-promoter-TSS (ENST00000377258.5)	-52	ENST00000377258.5	ENSG00000178585	ENST00000400904			CTNNBIP1			protein_coding
chr1	9996771	9997750	980	93	0.812738	0.466445	0.346293	promoter-TSS (ENST00000294435.8)	protein_coding-promoter-TSS (ENST00000294435.8)	33	ENST00000294435.8	ENSG00000162444	ENST00000294435			RBP7			protein_coding
chr1	10253659	10253971	313	4	0.547112	0.873891	-0.326779	intron (ENST00000696504.1, intron 2 of 47)	protein_coding-intron (ENST00000263934.10, intron 2 of 46)	21486	ENST00000620295.2	ENSG00000054523	ENST00000622724			KIF1B			protein_coding
chr1	10791872	10792073	202	4	0.603286	0.245813	0.357473	intron (ENST00000377022.8, intron 1 of 20)	protein_coding-intron (ENST00000344008.5, intron 1 of 15)	4673	ENST00000377022.8	ENSG00000130940	ENST00000344008			CASZ1			protein_coding
chr1	10793632	10794765	1134	98	0.5717	0.200403	0.371298	intron (ENST00000377022.8, intron 1 of 20)	protein_coding-intron (ENST00000344008.5, intron 1 of 15)	2447	ENST00000377022.8	ENSG00000130940	ENST00000344008			CASZ1			protein_coding
chr1	11291467	11292106	640	18	0.448734	0.768977	-0.320243	intron (ENST00000376804.2, intron 1 of 1)	protein_coding-intron (ENST00000376804.2, intron 1 of 1)	-12436	ENST00000433562.1	ENSG00000238199	ENST00000433562			UBE2V2P3			processed_pseudogene
chr1	11476750	11476972	223	5	0.603436	0.280725	0.322711	Intergenic	Intergenic	-2294	ENST00000294484.7	ENSG00000204624	ENST00000304391			DISP3			protein_coding
chr1	11503810	11503907	98	4	0.867132	0.559249	0.307882	intron (ENST00000294484.7, intron 3 of 20)	protein_coding-intron (ENST00000294484.7, intron 3 of 20)	-1843	ENST00000649975.1	ENSG00000285833	ENST00000649975			ENSG00000285833			lncRNA
chr1	11690367	11692398	2032	185	0.719673	0.226812	0.492861	promoter-TSS (ENST00000294485.6)	protein_coding-promoter-TSS (ENST00000294485.6)	94	ENST00000376672.5	ENSG00000116670	ENST00000376669			MAD2L2			protein_coding
chr1	11697594	11698384	791	12	0.612237	0.287572	0.324665	intron (ENST00000294485.6, intron 1 of 6)	protein_coding-intron (ENST00000294485.6, intron 1 of 6)	6279	ENST00000294485.6	ENSG00000162490	ENST00000294485			DRAXIN			protein_coding
chr1	12063251	12064223	973	75	0.604066	0.190329	0.413737	intron (ENST00000417814.3, intron 1 of 13)	protein_coding-intron (ENST00000263932.7, intron 1 of 14)	360	ENST00000417814.3	ENSG00000120949	ENST00000263932			TNFRSF8			protein_coding
chr1	12132792	12133479	688	17	0.563754	0.933564	-0.369811	intron (ENST00000417814.3, intron 11 of 13)	protein_coding-intron (ENST00000263932.7, intron 12 of 14)	7237	ENST00000413146.6	ENSG00000120949	ENST00000263932			TNFRSF8			protein_coding
chr1	12340377	12340793	417	5	0.374978	0.803937	-0.428959	intron (ENST00000620676.6, intron 40 of 69)	protein_coding-intron (ENST00000613099.4, intron 39 of 68)	110518	ENST00000613099.4	ENSG00000048707	ENST00000613099			VPS13D			protein_coding
chr1	12448683	12449073	391	4	0.470529	0.822306	-0.351777	intron (ENST00000620676.6, intron 65 of 69)	protein_coding-intron (ENST00000613099.4, intron 64 of 68)	-16062	ENST00000543766.2	ENSG00000048707	ENST00000613099			VPS13D			protein_coding
chr1	12719446	12719675	230	9	0.787386	0.47376	0.313625	exon (ENST00000359318.8, exon 2 of 4)	protein_coding-exon (ENST00000359318.8, exon 2 of 4)	3451	ENST00000359318.8	ENSG00000188984	ENST00000359318			AADACL3			protein_coding
chr1	12839156	12839388	233	4	0.502846	0.202713	0.300133	intron (ENST00000438176.2, intron 2 of 3)	unprocessed_pseudogene-intron (ENST00000438176.2, intron 2 of 3)	2085	ENST00000438176.2	ENSG00000231103	ENST00000438176			PRAMEF30P			unprocessed_pseudogene
chr1	12866205	12866368	164	5	0.875469	0.558564	0.316905	Intergenic	Intergenic	9201	ENST00000240189.2	ENSG00000120952	ENST00000240189			PRAMEF2			protein_coding
chr1	13042898	13043491	594	8	0.785358	0.428579	0.356779	Intergenic	Intergenic	13380	ENST00000436041.6	ENSG00000274764	ENST00000436041			PRAMEF27			protein_coding
chr1	13186036	13186201	166	5	0.513125	0.852135	-0.33901	Intergenic	Intergenic	12011	ENST00000638454.1	ENSG00000279169	ENST00000638454			PRAMEF13			protein_coding
chr1	13222548	13222876	329	8	0.588317	0.93307	-0.344753	TTS (ENST00000624297.3)	protein_coding-TTS (ENST00000624297.3)	3442	ENST00000624297.3	ENSG00000279804	ENST00000624297			PRAMEF18			protein_coding
chr1	13339340	13339534	195	5	0.901596	0.505622	0.395974	Intergenic	Intergenic	7697	ENST00000334600.7	ENSG00000204481	ENST00000334600			PRAMEF14			protein_coding
chr1	13517157	13517747	591	20	0.809363	0.359584	0.449779	Intergenic	Intergenic	-3449	ENST00000376085.4	ENSG00000162494	ENST00000376085			LRRC38			protein_coding
chr1	13702104	13703257	1154	16	0.597995	0.94447	-0.346475	intron (ENST00000376048.9, intron 1 of 7)	protein_coding-intron (ENST00000311066.10, intron 1 of 9)	-2174	ENST00000235372.11	ENSG00000116731	ENST00000311066			PRDM2			protein_coding
chr1	13865898	13866670	773	8	0.761423	0.424546	0.336877	Intergenic	Intergenic	-26508	ENST00000636203.1	ENSG00000189337	ENST00000636564			KAZN			protein_coding
chr1	13892564	13894016	1453	82	0.792191	0.449572	0.342618	exon (ENST00000636203.1, exon 1 of 17)	protein_coding-exon (ENST00000636203.1, exon 1 of 17)	498	ENST00000636564.1	ENSG00000189337	ENST00000636564			KAZN			protein_coding
chr1	14111220	14111477	258	5	0.896423	0.442187	0.454236	intron (ENST00000636564.1, intron 1 of 2)	protein_coding-intron (ENST00000636203.1, intron 1 of 16)	12986	ENST00000516342.1	ENSG00000252151	ENST00000516342			RNU6-1265P			snRNA
chr1	14126213	14126407	195	5	0.434278	0.794757	-0.360479	intron (ENST00000636564.1, intron 1 of 2)	protein_coding-intron (ENST00000636203.1, intron 1 of 16)	-1975	ENST00000516342.1	ENSG00000252151	ENST00000516342			RNU6-1265P			snRNA
chr1	14339535	14340150	616	9	0.538486	0.145479	0.393008	intron (ENST00000666654.1, intron 6 of 6)	protein_coding-intron (ENST00000636203.1, intron 2 of 16)	11481	ENST00000661309.1	ENSG00000234593	ENST00000447908			KAZN-AS1			lncRNA
chr1	14627198	14627691	494	11	0.50396	0.806946	-0.302986	intron (ENST00000636203.1, intron 3 of 16)	protein_coding-intron (ENST00000376030.7, intron 1 of 14)	28728	ENST00000503743.5	ENSG00000189337	ENST00000636564			KAZN			protein_coding
chr1	14761471	14761699	229	4	0.478602	0.785212	-0.30661	intron (ENST00000636203.1, intron 3 of 16)	protein_coding-intron (ENST00000376030.7, intron 1 of 14)	16142	ENST00000666715.1	ENSG00000287756	ENST00000666715			ENSG00000287756			lncRNA
chr1	14892641	14892958	318	4	0.919231	0.549041	0.37019	intron (ENST00000636203.1, intron 3 of 16)	protein_coding-intron (ENST00000376030.7, intron 1 of 14)	-31330	ENST00000361144.9	ENSG00000189337	ENST00000636564			KAZN			protein_coding
chr1	14920484	14920726	243	4	0.780322	0.468454	0.311868	intron (ENST00000636203.1, intron 3 of 16)	protein_coding-intron (ENST00000376030.7, intron 1 of 14)	-3525	ENST00000361144.9	ENSG00000189337	ENST00000636564			KAZN			protein_coding
chr1	14923216	14923378	163	5	0.889007	0.544812	0.344195	promoter-TSS (ENST00000361144.9)	protein_coding-promoter-TSS (ENST00000361144.9)	-833	ENST00000361144.9	ENSG00000189337	ENST00000636564			KAZN			protein_coding
chr1	15152694	15154799	2106	198	0.583574	0.251839	0.331735	promoter-TSS (ENST00000376008.3)	protein_coding-promoter-TSS (ENST00000376008.3)	0	ENST00000376008.3	ENSG00000171729	ENST00000376008			TMEM51			protein_coding
chr1	15168604	15168832	229	5	0.856505	0.441615	0.414889	exon (ENST00000625027.2, exon 2 of 2)	lncRNA-exon (ENST00000625027.2, exon 2 of 2)	2599	ENST00000424792.5	ENSG00000204464	ENST00000625027			TMEM51-AS2			lncRNA
chr1	15328795	15329590	796	25	0.742447	0.362749	0.379698	exon (ENST00000428747.1, exon 2 of 2)	lncRNA-exon (ENST00000428747.1, exon 2 of 2)	6271	ENST00000439788.1	ENSG00000236045	ENST00000439788			ENSG00000236045			lncRNA
chr1	15345768	15346341	574	17	0.854907	0.498049	0.356858	intron (ENST00000688493.1, intron 18 of 33)	protein_coding-intron (ENST00000358897.8, intron 17 of 30)	-2179	ENST00000428747.1	ENSG00000233485	ENST00000428747			FHAD1-AS1			lncRNA
chr1	15411444	15412602	1159	28	0.577394	0.893712	-0.316317	intron (ENST00000375980.9, intron 1 of 3)	protein_coding-intron (ENST00000375980.9, intron 1 of 3)	2135	ENST00000375980.9	ENSG00000142634	ENST00000375980			EFHD2			protein_coding
chr1	15584371	15585230	860	73	0.568225	0.256723	0.311502	exon (ENST00000375826.4, exon 1 of 7)	protein_coding-exon (ENST00000375826.4, exon 1 of 7)	250	ENST00000375826.4	ENSG00000116771	ENST00000375826			AGMAT			protein_coding
chr1	15758690	15759767	1078	101	0.750856	0.262938	0.487918	intron (ENST00000375766.8, intron 1 of 8)	protein_coding-intron (ENST00000375766.8, intron 1 of 8)	434	ENST00000375766.8	ENSG00000162458	ENST00000375766			FBLIM1			protein_coding
chr1	15915920	15916262	343	5	0.644792	0.309002	0.335791	intron (ENST00000375759.8, intron 5 of 14)	protein_coding-intron (ENST00000375759.8, intron 5 of 14)	1817	ENST00000604816.1	ENSG00000270620	ENST00000604816			ENSG00000270620			unprocessed_pseudogene
chr1	16012664	16013558	895	52	0.70564	0.299392	0.406248	TTS (ENST00000311890.14)	protein_coding-TTS (ENST00000311890.14)	4894	ENST00000406363.2	ENSG00000173641	ENST00000375718			HSPB7			protein_coding
chr1	16072976	16074387	1412	112	0.715412	0.238677	0.476735	promoter-TSS (ENST00000375662.5)	protein_coding-promoter-TSS (ENST00000375662.5)	-31	ENST00000375662.5	ENSG00000185519	ENST00000375662			FAM131C			protein_coding
chr1	16141570	16142197	628	15	0.206756	0.578123	-0.371367	intron (ENST00000358432.8, intron 3 of 16)	protein_coding-intron (ENST00000358432.8, intron 3 of 16)	-13292	ENST00000424774.2	ENSG00000227959	ENST00000424774			EPHA2-AS1			lncRNA
chr1	16144454	16144835	382	6	0.691425	0.336516	0.354909	intron (ENST00000358432.8, intron 3 of 16)	protein_coding-intron (ENST00000358432.8, intron 3 of 16)	-10531	ENST00000424774.2	ENSG00000227959	ENST00000424774			EPHA2-AS1			lncRNA
chr1	16691886	16694532	2647	249	0.822468	0.483248	0.33922	promoter-TSS (ENST00000414828.1)	lncRNA-promoter-TSS (ENST00000414828.1)	-900	ENST00000414828.1	ENSG00000290849	ENST00000414828			ENSG00000290849			lncRNA
chr1	16699228	16701662	2435	217	0.715571	0.177513	0.538058	intron (ENST00000270691.9, intron 6 of 10)	transcribed_unprocessed_pseudogene-intron (ENST00000270691.9, intron 6 of 10)	-1101	ENST00000624517.1	ENSG00000279151	ENST00000624517			ENSG00000279151			lncRNA
chr1	16707098	16708279	1182	114	0.676066	0.349857	0.326208	exon (ENST00000270691.9, exon 3 of 11)	transcribed_unprocessed_pseudogene-exon (ENST00000270691.9, exon 3 of 11)	2930	ENST00000492551.2	ENSG00000293526	ENST00000492551			ENSG00000293526			lncRNA
chr1	17118845	17120130	1286	82	0.727142	0.352798	0.374343	promoter-TSS (ENST00000375481.1)	protein_coding-promoter-TSS (ENST00000375481.1)	-37	ENST00000375486.9	ENSG00000117115	ENST00000375486			PADI2			protein_coding
chr1	17267414	17267548	135	4	0.878429	0.561667	0.316761	intron (ENST00000375460.3, intron 5 of 15)	protein_coding-intron (ENST00000375460.3, intron 5 of 15)	-10408	ENST00000582732.1	ENSG00000266634	ENST00000582732			MIR3972			miRNA
chr1	17336243	17336708	466	9	0.555546	0.232322	0.323224	intron (ENST00000375448.4, intron 4 of 15)	protein_coding-intron (ENST00000375448.4, intron 4 of 15)	28279	ENST00000375448.4	ENSG00000159339	ENST00000375453			PADI4			protein_coding
chr1	17507201	17507562	362	4	0.777311	0.428201	0.34911	Intergenic	Intergenic	-32316	ENST00000361221.8	ENSG00000074964	ENST00000375408			ARHGEF10L			protein_coding
chr1	17538327	17538893	567	16	0.815337	0.499084	0.316252	Intergenic	Intergenic	-1088	ENST00000361221.8	ENSG00000074964	ENST00000375408			ARHGEF10L			protein_coding
chr1	17539218	17541315	2098	157	0.814643	0.441256	0.373387	intron (ENST00000361221.8, intron 1 of 28)	protein_coding-intron (ENST00000361221.8, intron 1 of 28)	569	ENST00000361221.8	ENSG00000074964	ENST00000375408			ARHGEF10L			protein_coding
chr1	17666186	17666833	648	5	0.591325	0.281171	0.310154	intron (ENST00000375415.5, intron 24 of 26)	protein_coding-intron (ENST00000361221.8, intron 26 of 28)	48194	ENST00000375408.7	ENSG00000074964	ENST00000375408			ARHGEF10L			protein_coding
chr1	17915855	17916114	260	5	0.6606	0.290172	0.370427	Intergenic	Intergenic	93003	ENST00000617065.1	ENSG00000117148	ENST00000617065			ACTL8			protein_coding
chr1	18107300	18111665	4366	284	0.765191	0.296572	0.468618	promoter-TSS (ENST00000624418.1)	TEC-promoter-TSS (ENST00000624418.1)	94	ENST00000624418.1	ENSG00000280222	ENST00000624418			ENSG00000280222			TEC
chr1	18111807	18112020	214	5	0.657969	0.337384	0.320585	exon (ENST00000624418.1, exon 1 of 1)	TEC-exon (ENST00000624418.1, exon 1 of 1)	2525	ENST00000624418.1	ENSG00000280222	ENST00000624418			ENSG00000280222			TEC
chr1	18118103	18118642	540	16	0.446238	0.112749	0.333489	intron (ENST00000251296.4, intron 1 of 9)	protein_coding-intron (ENST00000251296.4, intron 1 of 9)	8984	ENST00000624418.1	ENSG00000280222	ENST00000624418			ENSG00000280222			TEC
chr1	18414382	18414570	189	5	0.84002	0.532566	0.307454	Intergenic	Intergenic	28647	ENST00000420211.1	ENSG00000225387	ENST00000420211			ENSG00000225387			lncRNA
chr1	18493968	18494579	612	6	0.758121	0.41769	0.340431	Intergenic	Intergenic	13344	ENST00000400664.3	ENSG00000179023	ENST00000400664			KLHDC7A			protein_coding
chr1	18503669	18503846	178	4	0.906729	0.549244	0.357485	Intergenic	Intergenic	-9360	ENST00000596113.1	ENSG00000235282	ENST00000596113			DYNLL1P3			processed_pseudogene
chr1	18564831	18565195	365	5	0.691279	0.31607	0.375209	Intergenic	Intergenic	-30401	ENST00000450125.2	ENSG00000225478	ENST00000450125			ENSG00000225478			processed_pseudogene
chr1	18618876	18619441	566	7	0.781052	0.477305	0.303747	Intergenic	Intergenic	-11687	ENST00000420770.7	ENSG00000009709	ENST00000375375			PAX7			protein_coding
chr1	18625021	18625316	296	4	0.764263	0.451789	0.312474	Intergenic	Intergenic	-5677	ENST00000420770.7	ENSG00000009709	ENST00000375375			PAX7			protein_coding
chr1	18629592	18635222	5631	285	0.741596	0.364562	0.377033	intron (ENST00000420770.7, intron 1 of 8)	protein_coding-intron (ENST00000375375.7, intron 1 of 7)	883	ENST00000400661.3	ENSG00000009709	ENST00000375375			PAX7			protein_coding
chr1	18635635	18639712	4078	146	0.710943	0.311144	0.399799	intron (ENST00000420770.7, intron 4 of 8)	protein_coding-intron (ENST00000375375.7, intron 4 of 7)	6150	ENST00000400661.3	ENSG00000009709	ENST00000375375			PAX7			protein_coding
chr1	18702998	18704009	1012	26	0.802065	0.49496	0.307105	intron (ENST00000420770.7, intron 7 of 8)	protein_coding-intron (ENST00000375375.7, intron 7 of 7)	71980	ENST00000400661.3	ENSG00000009709	ENST00000375375			PAX7			protein_coding
chr1	18716739	18717480	742	71	0.741705	0.340049	0.401656	intron (ENST00000420770.7, intron 7 of 8)	protein_coding-intron (ENST00000375375.7, intron 7 of 7)	85586	ENST00000400661.3	ENSG00000009709	ENST00000375375			PAX7			protein_coding
chr1	18818483	18818922	440	8	0.56639	0.265409	0.300981	Intergenic	Intergenic	40957	ENST00000375371.4	ENSG00000179002	ENST00000375371			TAS1R2			protein_coding
chr1	18907921	18908470	550	12	0.318886	0.733701	-0.414815	exon (ENST00000455833.7, exon 9 of 9)	protein_coding-exon (ENST00000455833.7, exon 9 of 9)	-5641	ENST00000375341.8	ENSG00000159423	ENST00000290597			ALDH4A1			protein_coding
chr1	19126900	19127046	147	4	0.769592	0.422678	0.346913	intron (ENST00000375254.8, intron 63 of 105)	protein_coding-intron (ENST00000375254.8, intron 63 of 105)	-8124	ENST00000375218.3	ENSG00000127481	ENST00000375254			UBR4			protein_coding
chr1	19179987	19180648	662	14	0.47874	0.154784	0.323955	intron (ENST00000375254.8, intron 17 of 105)	protein_coding-intron (ENST00000375254.8, intron 17 of 105)	29948	ENST00000375254.8	ENSG00000127481	ENST00000375254			UBR4			protein_coding
chr1	19476839	19478075	1237	17	0.641892	0.238892	0.403001	intron (ENST00000264203.7, intron 1 of 8)	protein_coding-intron (ENST00000264202.8, intron 1 of 8)	-6946	ENST00000648702.1	ENSG00000173436	ENST00000322753			MICOS10			protein_coding
chr1	19643570	19645563	1994	222	0.662899	0.204547	0.458351	promoter-TSS (ENST00000618761.4)	protein_coding-promoter-TSS (ENST00000618761.4)	256	ENST00000375136.8	ENSG00000158747	ENST00000548815			NBL1			protein_coding
chr1	19647614	19647973	360	20	0.599061	0.293501	0.305561	intron (ENST00000548815.2, intron 1 of 3)	protein_coding-intron (ENST00000289749.6, intron 1 of 3)	184	ENST00000548815.2	ENSG00000158747	ENST00000548815			NBL1			protein_coding
chr1	19664415	19666410	1996	186	0.783105	0.405672	0.377433	exon (ENST00000289753.2, exon 1 of 3)	protein_coding-exon (ENST00000289753.2, exon 1 of 3)	538	ENST00000289753.2	ENSG00000158748	ENST00000289753			HTR6			protein_coding
chr1	20087747	20087966	220	4	0.615775	0.269828	0.345946	intron (ENST00000375108.4, intron 3 of 4)	protein_coding-intron (ENST00000375108.4, intron 3 of 4)	17663	ENST00000375108.4	ENSG00000127472	ENST00000375108			PLA2G5			protein_coding
chr1	20108355	20108944	590	6	0.656311	0.314226	0.342085	Intergenic	Intergenic	10886	ENST00000375105.8	ENSG00000117215	ENST00000375105			PLA2G2D			protein_coding
chr1	20223706	20224303	598	18	0.829122	0.494621	0.334501	Intergenic	Intergenic	-19115	ENST00000659784.1	ENSG00000228105	ENST00000659784			LINC01757			lncRNA
chr1	20255734	20255973	240	7	0.205023	0.539678	-0.334656	Intergenic	Intergenic	12734	ENST00000659784.1	ENSG00000228105	ENST00000659784			LINC01757			lncRNA
chr1	20290697	20291069	373	13	0.839836	0.412118	0.427718	promoter-TSS (ENST00000289815.13)	protein_coding-promoter-TSS (ENST00000289815.13)	8	ENST00000289815.13	ENSG00000158816	ENST00000289815			VWA5B1			protein_coding
chr1	20481639	20482856	1218	14	0.703079	0.372897	0.330182	TTS (ENST00000375078.4)	protein_coding-TTS (ENST00000375078.4)	-1851	ENST00000641097.1	ENSG00000284743	ENST00000641097			ENSG00000284743			lncRNA
chr1	20483486	20487431	3946	326	0.651563	0.303077	0.348486	TTS (ENST00000690199.1)	lncRNA-TTS (ENST00000690199.1)	751	ENST00000375078.4	ENSG00000162545	ENST00000375078			CAMK2N1			protein_coding
chr1	20538170	20538451	282	4	0.54446	0.208054	0.336405	Intergenic	Intergenic	12322	ENST00000443195.1	ENSG00000215520	ENST00000443195			RPS4XP4			processed_pseudogene
chr1	20551868	20554200	2333	224	0.832222	0.52811	0.304112	exon (ENST00000332947.6, exon 1 of 1)	protein_coding-exon (ENST00000332947.6, exon 1 of 1)	461	ENST00000332947.6	ENSG00000183114	ENST00000332947			FAM43B			protein_coding
chr1	20555176	20555708	533	7	0.745991	0.390755	0.355236	TTS (ENST00000332947.6)	protein_coding-TTS (ENST00000332947.6)	2869	ENST00000332947.6	ENSG00000183114	ENST00000332947			FAM43B			protein_coding
chr1	20678581	20678863	283	7	0.641561	0.310828	0.330734	intron (ENST00000400463.8, intron 11 of 14)	protein_coding-intron (ENST00000247986.2, intron 11 of 14)	15291	ENST00000440621.1	ENSG00000235432	ENST00000440621			ENSG00000235432			unprocessed_pseudogene
chr1	20717243	20718688	1446	143	0.60627	0.305936	0.300334	promoter-TSS (ENST00000247986.2)	protein_coding-promoter-TSS (ENST00000247986.2)	41	ENST00000400463.8	ENSG00000117245	ENST00000247986			KIF17			protein_coding
chr1	20731276	20732924	1649	149	0.572193	0.150367	0.421826	promoter-TSS (ENST00000436642.1)	lncRNA-promoter-TSS (ENST00000436642.1)	540	ENST00000375031.5	ENSG00000189410	ENST00000375031			SH2D5			protein_coding
chr1	21325502	21326217	716	19	0.846877	0.513395	0.333482	intron (ENST00000649812.1, intron 1 of 19)	protein_coding-intron (ENST00000415912.6, intron 1 of 18)	19644	ENST00000415912.6	ENSG00000117298	ENST00000374893			ECE1			protein_coding
chr1	21449407	21449824	418	7	0.530692	0.174932	0.35576	intron (ENST00000454000.6, intron 2 of 13)	protein_coding-intron (ENST00000318249.10, intron 2 of 14)	9452	ENST00000342104.9	ENSG00000142794	ENST00000342104			NBPF3			protein_coding
chr1	21508724	21509987	1264	107	0.807578	0.47205	0.335528	promoter-TSS (ENST00000374840.8)	protein_coding-promoter-TSS (ENST00000374840.8)	-67	ENST00000374840.8	ENSG00000162551	ENST00000374832			ALPL			protein_coding
chr1	21597077	21597232	156	5	0.906403	0.57703	0.329372	exon (ENST00000374761.6, exon 23 of 23)	protein_coding-exon (ENST00000374761.6, exon 23 of 23)	10683	ENST00000457706.1	ENSG00000233431	ENST00000457706			LINC02596			lncRNA
chr1	21632878	21633524	647	4	0.811104	0.50398	0.307124	intron (ENST00000542643.6, intron 3 of 26)	protein_coding-intron (ENST00000374765.9, intron 2 of 24)	-10633	ENST00000374761.6	ENSG00000076864	ENST00000542643			RAP1GAP			protein_coding
chr1	21651304	21652676	1373	122	0.727357	0.33526	0.392097	promoter-TSS (ENST00000495204.5)	protein_coding-promoter-TSS (ENST00000495204.5)	-154	ENST00000495204.5	ENSG00000076864	ENST00000542643			RAP1GAP			protein_coding
chr1	21668372	21670255	1884	126	0.576036	0.171564	0.404472	promoter-TSS (ENST00000374765.9)	protein_coding-promoter-TSS (ENST00000374765.9)	-13	ENST00000542643.6	ENSG00000076864	ENST00000542643			RAP1GAP			protein_coding
chr1	21936707	21938145	1439	146	0.647141	0.334539	0.312602	promoter-TSS (ENST00000374695.8)	protein_coding-promoter-TSS (ENST00000374695.8)	-116	ENST00000374695.8	ENSG00000142798	ENST00000374695			HSPG2			protein_coding
chr1	21962305	21962659	355	4	0.838104	0.496333	0.341771	Intergenic	Intergenic	-5611	ENST00000637118.1	ENSG00000293453	ENST00000637118			ENSG00000293453			lncRNA
chr1	22141856	22144062	2207	230	0.731994	0.382093	0.349901	exon (ENST00000290167.11, exon 1 of 5)	protein_coding-exon (ENST00000290167.11, exon 1 of 5)	109	ENST00000648968.1	ENSG00000285873	ENST00000648968			ENSG00000285873			lncRNA
chr1	22710196	22712547	2352	232	0.738137	0.345915	0.392222	intron (ENST00000544305.5, intron 1 of 6)	protein_coding-intron (ENST00000374630.8, intron 1 of 15)	402	ENST00000374632.7	ENSG00000133216	ENST00000544305			EPHB2			protein_coding
chr1	22848142	22848399	258	5	0.84875	0.538973	0.309777	intron (ENST00000544305.5, intron 3 of 6)	protein_coding-intron (ENST00000374627.1, intron 3 of 14)	-11422	ENST00000419644.1	ENSG00000225952	ENST00000419644			ENSG00000225952			lncRNA
chr1	23210776	23211499	724	6	0.747165	0.438823	0.308342	intron (ENST00000374619.2, intron 1 of 1)	protein_coding-intron (ENST00000374619.2, intron 1 of 1)	6364	ENST00000374619.2	ENSG00000179546	ENST00000374619			HTR1D			protein_coding
chr1	23421849	23422385	537	9	0.392533	0.806736	-0.414203	intron (ENST00000476978.3, intron 1 of 10)	protein_coding-intron (ENST00000374601.7, intron 1 of 5)	2516	ENST00000476978.3	ENSG00000204219	ENST00000476978			TCEA3			protein_coding
chr1	23597893	23598219	327	4	0.846038	0.528276	0.317762	intron (ENST00000477916.5, intron 2 of 6)	lncRNA-intron (ENST00000477916.5, intron 2 of 6)	-4435	ENST00000648225.1	ENSG00000285802	ENST00000648225			ENSG00000285802			lncRNA
chr1	23936877	23937251	375	7	0.867241	0.46263	0.404611	Intergenic	Intergenic	7994	ENST00000578143.1	ENSG00000264926	ENST00000578143			MIR378F			miRNA
chr1	24003351	24003765	415	4	0.392712	0.80267	-0.409958	Intergenic	Intergenic	4961	ENST00000442164.2	ENSG00000215905	ENST00000442164			RPL36P5			processed_pseudogene
chr1	24193187	24193410	224	4	0.815936	0.440925	0.375011	Intergenic	Intergenic	-5340	ENST00000374419.1	ENSG00000185436	ENST00000374418			IFNLR1			protein_coding
chr1	24418905	24419811	907	15	0.599187	0.956145	-0.356959	exon (ENST00000003912.7, exon 2 of 13)	protein_coding-exon (ENST00000003912.7, exon 2 of 13)	3544	ENST00000339255.2	ENSG00000001461	ENST00000003912			NIPAL3			protein_coding
chr1	24548755	24549100	346	8	0.383124	0.779101	-0.395978	intron (ENST00000577528.1, intron 2 of 2)	lncRNA-intron (ENST00000577528.1, intron 2 of 2)	7096	ENST00000577528.1	ENSG00000264443	ENST00000577528			NCMAP-DT			lncRNA
chr1	24976638	24977048	411	8	0.74848	0.31053	0.43795	Intergenic	Intergenic	-5978	ENST00000568143.1	ENSG00000261025	ENST00000568143			ENSG00000261025			lncRNA
chr1	24981588	24982097	510	16	0.762429	0.418194	0.344235	Intergenic	Intergenic	-10978	ENST00000568143.1	ENSG00000261025	ENST00000568143			ENSG00000261025			lncRNA
chr1	25010895	25011166	272	5	0.882256	0.574701	0.307555	Intergenic	Intergenic	-12472	ENST00000580572.1	ENSG00000264371	ENST00000580572			MIR4425			miRNA
chr1	25041739	25042045	307	8	0.469998	0.161619	0.308379	intron (ENST00000648363.1, intron 1 of 2)	lncRNA-intron (ENST00000648363.1, intron 1 of 2)	756	ENST00000648363.1	ENSG00000285823	ENST00000648363			LINC02793			lncRNA
chr1	25543256	25544568	1313	127	0.667157	0.245788	0.421369	intron (ENST00000374338.5, intron 1 of 8)	protein_coding-intron (ENST00000374338.5, intron 1 of 8)	306	ENST00000374338.5	ENSG00000157978	ENST00000374338			LDLRAP1			protein_coding
chr1	25565248	25565702	455	9	0.625842	0.306019	0.319824	intron (ENST00000374338.5, intron 8 of 8)	protein_coding-intron (ENST00000374338.5, intron 8 of 8)	-16003	ENST00000412797.1	ENSG00000225643	ENST00000412797			ENSG00000225643			lncRNA
chr1	25629471	25629672	202	6	0.702359	0.140995	0.561364	intron (ENST00000374332.9, intron 1 of 11)	protein_coding-intron (ENST00000263979.7, intron 1 of 12)	11722	ENST00000263979.7	ENSG00000117643	ENST00000374329			MAN1C1			protein_coding
chr1	25770999	25772051	1053	36	0.400135	0.94151	-0.541375	intron (ENST00000374332.9, intron 7 of 11)	protein_coding-intron (ENST00000263979.7, intron 8 of 12)	-28668	ENST00000361547.7	ENSG00000162430	ENST00000361547			SELENON			protein_coding
chr1	25906706	25907524	819	36	0.503003	0.153776	0.349227	promoter-TSS (ENST00000357865.6)	protein_coding-promoter-TSS (ENST00000357865.6)	-124	ENST00000357865.6	ENSG00000117632	ENST00000455785			STMN1			protein_coding
chr1	26045164	26047131	1968	147	0.65696	0.244237	0.412723	promoter-TSS (ENST00000374276.4)	protein_coding-promoter-TSS (ENST00000374276.4)	-30	ENST00000374276.4	ENSG00000158014	ENST00000374278			SLC30A2			protein_coding
chr1	26200776	26201968	1193	45	0.822394	0.432899	0.389495	exon (ENST00000456354.7, exon 9 of 10)	protein_coding-exon (ENST00000456354.7, exon 9 of 10)	-8369	ENST00000428812.1	ENSG00000236155	ENST00000428812			ZPLD2P			transcribed_unitary_pseudogene
chr1	26358699	26359571	873	19	0.830542	0.467961	0.362582	intron (ENST00000475866.3, intron 1 of 21)	protein_coding-intron (ENST00000475866.3, intron 1 of 21)	945	ENST00000475866.3	ENSG00000176092	ENST00000308182			CRYBG2			protein_coding
chr1	26389587	26389645	59	4	0.603307	0.921625	-0.318317	Intergenic	Intergenic	-16841	ENST00000436292.5	ENSG00000176083	ENST00000349618			ZNF683			protein_coding
chr1	26410625	26411929	1305	87	0.716015	0.366055	0.34996	intron (ENST00000326279.11, intron 1 of 3)	protein_coding-intron (ENST00000254231.4, intron 1 of 4)	460	ENST00000326279.11	ENSG00000131914	ENST00000254231			LIN28A			protein_coding
chr1	26790289	26790726	438	4	0.529571	0.874036	-0.344465	exon (ENST00000691135.1, exon 1 of 3)	protein_coding-exon (ENST00000691135.1, exon 1 of 3)	1580	ENST00000078527.9	ENSG00000060642	ENST00000688730			PIGV			protein_coding
chr1	26959817	26960791	975	84	0.776913	0.29677	0.480143	intron (ENST00000320567.6, intron 1 of 3)	protein_coding-intron (ENST00000320567.6, intron 1 of 3)	164	ENST00000320567.6	ENSG00000175707	ENST00000320567			KDF1			protein_coding
chr1	26992929	26995094	2166	188	0.679399	0.208961	0.470438	exon (ENST00000522111.3, exon 1 of 2)	protein_coding-exon (ENST00000522111.3, exon 1 of 2)	320	ENST00000522111.3	ENSG00000253368	ENST00000522111			TRNP1			protein_coding
chr1	27012174	27013381	1208	83	0.759326	0.349918	0.409408	promoter-TSS (ENST00000289166.6)	protein_coding-promoter-TSS (ENST00000289166.6)	72	ENST00000289166.6	ENSG00000158246	ENST00000289166			TENT5B			protein_coding
chr1	27045034	27045481	448	10	0.689578	0.365046	0.324533	Intergenic	Intergenic	-32408	ENST00000289166.6	ENSG00000158246	ENST00000289166			TENT5B			protein_coding
chr1	27402452	27404543	2092	44	0.30645	0.925231	-0.618781	TTS (ENST00000618852.5)	protein_coding-TTS (ENST00000618852.5)	10876	ENST00000374024.4	ENSG00000181773	ENST00000374024			GPR3			protein_coding
chr1	27521877	27523463	1587	41	0.693355	0.204471	0.488884	Intergenic	Intergenic	-3135	ENST00000443579.1	ENSG00000237429	ENST00000443579			ENSG00000237429			lncRNA
chr1	27633164	27633882	719	13	0.51759	0.199358	0.318232	intron (ENST00000374005.8, intron 1 of 12)	protein_coding-intron (ENST00000374005.8, intron 1 of 12)	1662	ENST00000374005.8	ENSG00000000938	ENST00000399173			FGR			protein_coding
chr1	27771769	27772855	1087	26	0.240877	0.581353	-0.340476	promoter-TSS (ENST00000373943.9)	protein_coding-promoter-TSS (ENST00000373943.9)	-907	ENST00000373943.9	ENSG00000117758	ENST00000373943			STX12			protein_coding
chr1	28058199	28058768	570	5	0.627314	0.948162	-0.320848	promoter-TSS (ENST00000373864.5)	protein_coding-promoter-TSS (ENST00000373864.5)	-397	ENST00000373864.5	ENSG00000158161	ENST00000436342			EYA3			protein_coding
chr1	28196727	28197632	906	20	0.646286	0.241845	0.404441	Intergenic	Intergenic	-3244	ENST00000539896.1	ENSG00000169403	ENST00000305392			PTAFR			protein_coding
chr1	28447832	28448062	231	4	0.80724	0.438538	0.368702	intron (ENST00000373836.4, intron 1 of 12)	protein_coding-intron (ENST00000373836.4, intron 1 of 12)	-5594	ENST00000438601.2	ENSG00000229820	ENST00000438601			DNAJC8P4			processed_pseudogene
chr1	28796094	28796722	629	10	0.766638	0.459213	0.307425	Intergenic	Intergenic	-15762	ENST00000234961.7	ENSG00000116329	ENST00000234961			OPRD1			protein_coding
chr1	28811827	28813056	1230	128	0.82194	0.290898	0.531043	exon (ENST00000234961.7, exon 1 of 3)	protein_coding-exon (ENST00000234961.7, exon 1 of 3)	272	ENST00000234961.7	ENSG00000116329	ENST00000234961			OPRD1			protein_coding
chr1	29121154	29125334	4181	422	0.749467	0.336433	0.413034	promoter-TSS (ENST00000420504.2)	protein_coding-promoter-TSS (ENST00000420504.2)	659	ENST00000521452.2	ENSG00000253304	ENST00000420504			TMEM200B			protein_coding
chr1	29195747	29196328	582	10	0.646752	0.953606	-0.306854	intron (ENST00000373791.7, intron 8 of 9)	protein_coding-intron (ENST00000263702.11, intron 8 of 9)	-14138	ENST00000373795.7	ENSG00000116350	ENST00000373795			SRSF4			protein_coding
chr1	29236383	29238794	2412	274	0.59691	0.250072	0.346839	intron (ENST00000460170.2, intron 1 of 30)	protein_coding-intron (ENST00000345512.7, intron 1 of 30)	950	ENST00000460170.2	ENSG00000060656	ENST00000428026			PTPRU			protein_coding
chr1	29370679	29370980	302	4	0.568194	0.164875	0.403319	Intergenic	Intergenic	-20716	ENST00000417651.1	ENSG00000230523	ENST00000417651			LINC01756			lncRNA
chr1	29383874	29384207	334	6	0.758412	0.337705	0.420707	Intergenic	Intergenic	-33927	ENST00000417651.1	ENSG00000230523	ENST00000417651			LINC01756			lncRNA
chr1	29688818	29689277	460	10	0.533166	0.217752	0.315414	Intergenic	Intergenic	20499	ENST00000422638.1	ENSG00000228176	ENST00000422638			ENSG00000228176			lncRNA
chr1	29751487	29751655	169	4	0.390823	0.0529167	0.337906	Intergenic	Intergenic	-3604	ENST00000641702.1	ENSG00000284676	ENST00000641702			ENSG00000284676			lncRNA
chr1	29765180	29765452	273	4	0.454577	0.849241	-0.394664	intron (ENST00000641702.1, intron 2 of 4)	lncRNA-intron (ENST00000641702.1, intron 2 of 4)	10141	ENST00000641702.1	ENSG00000284676	ENST00000641702			ENSG00000284676			lncRNA
chr1	29941685	29941920	236	4	0.645304	0.291317	0.353988	Intergenic	Intergenic	-36446	ENST00000603857.1	ENSG00000270927	ENST00000603857			ENSG00000270927			processed_pseudogene
chr1	30249341	30249615	275	5	0.675725	0.346422	0.329303	Intergenic	Intergenic	22955	ENST00000442774.1	ENSG00000231251	ENST00000442774			ENSG00000231251			processed_pseudogene
chr1	30259045	30259132	88	4	0.689205	0.344966	0.344238	Intergenic	Intergenic	32566	ENST00000442774.1	ENSG00000231251	ENST00000442774			ENSG00000231251			processed_pseudogene
chr1	30637111	30637369	259	7	0.60977	0.280073	0.329697	Intergenic	Intergenic	-60415	ENST00000696552.1	ENSG00000289710	ENST00000696552			ENSG00000289710			protein_coding
chr1	30717314	30718174	861	42	0.521277	0.141599	0.379679	promoter-TSS (ENST00000414532.6)	lncRNA-promoter-TSS (ENST00000414532.6)	-760	ENST00000414532.6	ENSG00000186056	ENST00000649861			MATN1-AS1			lncRNA
chr1	30759768	30760390	623	15	0.917687	0.615515	0.302172	Intergenic	Intergenic	-2305	ENST00000294507.4	ENSG00000162511	ENST00000294507			LAPTM5			protein_coding
chr1	30866347	30866768	422	7	0.851934	0.478719	0.373214	Intergenic	Intergenic	8400	ENST00000431202.1	ENSG00000235143	ENST00000431202			ENSG00000235143			lncRNA
chr1	30907335	30909649	2315	197	0.587909	0.207264	0.380645	exon (ENST00000339394.7, exon 1 of 5)	protein_coding-exon (ENST00000339394.7, exon 1 of 5)	266	ENST00000339394.7	ENSG00000162512	ENST00000339394			SDC3			protein_coding
chr1	30917401	30918074	674	8	0.580125	0.906481	-0.326356	TTS (ENST00000578099.2)	misc_RNA-TTS (ENST00000578099.2)	997	ENST00000578099.2	ENSG00000266210	ENST00000578099			RN7SL371P			misc_RNA
chr1	30919312	30919596	285	5	0.293311	0.605061	-0.31175	promoter-TSS (ENST00000578099.2)	misc_RNA-promoter-TSS (ENST00000578099.2)	-719	ENST00000578099.2	ENSG00000266210	ENST00000578099			RN7SL371P			misc_RNA
chr1	31238977	31240481	1505	128	0.766532	0.375285	0.391247	exon (ENST00000373736.7, exon 1 of 7)	protein_coding-exon (ENST00000373736.7, exon 1 of 7)	158	ENST00000373736.7	ENSG00000084628	ENST00000373736			NKAIN1			protein_coding
chr1	31576297	31576750	454	25	0.753402	0.452928	0.300474	promoter-TSS (ENST00000271064.12)	protein_coding-promoter-TSS (ENST00000271064.12)	9	ENST00000271064.12	ENSG00000142910	ENST00000537531			TINAGL1			protein_coding
chr1	31703640	31705310	1671	63	0.657412	0.296023	0.361389	promoter-TSS (ENST00000373668.7)	protein_coding-promoter-TSS (ENST00000373668.7)	-156	ENST00000373668.7	ENSG00000084636	ENST00000373672			COL16A1			protein_coding
chr1	31814826	31816418	1593	39	0.772114	0.428755	0.34336	promoter-TSS (ENST00000533231.5)	protein_coding-promoter-TSS (ENST00000533231.5)	-247	ENST00000533231.5	ENSG00000134668	ENST00000533231			SPOCD1			protein_coding
chr1	31817092	31817406	315	11	0.836219	0.495182	0.341037	Intergenic	Intergenic	-1227	ENST00000257100.7	ENSG00000134668	ENST00000533231			SPOCD1			protein_coding
chr1	31826143	31826770	628	12	0.412707	0.062729	0.349978	Intergenic	Intergenic	-10435	ENST00000257100.7	ENSG00000134668	ENST00000533231			SPOCD1			protein_coding
chr1	31848943	31850252	1310	20	0.711202	0.348181	0.363021	intron (ENST00000453837.1, intron 1 of 1)	lncRNA-intron (ENST00000453837.1, intron 1 of 1)	5970	ENST00000453837.1	ENSG00000203620	ENST00000453837			ENSG00000203620			lncRNA
chr1	32242633	32242884	252	6	0.500611	0.824083	-0.323473	TTS (ENST00000702633.1)	lncRNA-TTS (ENST00000702633.1)	-1139	ENST00000441044.5	ENSG00000291132	ENST00000441044			ENSG00000291132			lncRNA
chr1	32274746	32277134	2389	130	0.623099	0.165863	0.457236	exon (ENST00000333070.4, exon 7 of 13)	protein_coding-exon (ENST00000333070.4, exon 7 of 13)	1808	ENST00000333070.4	ENSG00000182866	ENST00000495610			LCK			protein_coding
chr1	32345450	32345790	341	7	0.429858	0.7836	-0.353742	Intergenic	Intergenic	5043	ENST00000448134.1	ENSG00000233775	ENST00000448134			ENSG00000233775			lncRNA
chr1	32426647	32427417	771	40	0.747147	0.227353	0.519794	promoter-TSS (ENST00000454917.1)	unprocessed_pseudogene-promoter-TSS (ENST00000454917.1)	-243	ENST00000454917.1	ENSG00000229259	ENST00000454917			LRRC37A12P			unprocessed_pseudogene
chr1	32464499	32465763	1265	84	0.809833	0.442293	0.36754	promoter-TSS (ENST00000480336.1)	protein_coding-promoter-TSS (ENST00000480336.1)	59	ENST00000609129.2	ENSG00000273274	ENST00000609129			ZBTB8B			protein_coding
chr1	32754125	32755034	910	67	0.479087	0.152334	0.326752	intron (ENST00000373481.7, intron 1 of 6)	protein_coding-intron (ENST00000373481.7, intron 1 of 6)	559	ENST00000373481.7	ENSG00000162522	ENST00000294521			KIAA1522			protein_coding
chr1	32870511	32871395	885	103	0.731381	0.218896	0.512485	promoter-TSS (ENST00000373471.9)	protein_coding-promoter-TSS (ENST00000373471.9)	-41	ENST00000373471.9	ENSG00000160097	ENST00000710568			FNDC5			protein_coding
chr1	32885898	32887216	1319	99	0.709702	0.358716	0.350987	promoter-TSS (ENST00000373467.4)	protein_coding-promoter-TSS (ENST00000373467.4)	66	ENST00000373467.4	ENSG00000121905	ENST00000373467			HPCA			protein_coding
chr1	32900539	32902122	1584	128	0.713362	0.334065	0.379298	promoter-TSS (ENST00000329151.5)	protein_coding-promoter-TSS (ENST00000329151.5)	58	ENST00000329151.5	ENSG00000121900	ENST00000329151			TMEM54			protein_coding
chr1	33081706	33082575	870	32	0.700627	0.362909	0.337717	promoter-TSS (ENST00000373441.1)	protein_coding-promoter-TSS (ENST00000373441.1)	-109	ENST00000373441.1	ENSG00000142920	ENST00000373443			AZIN2			protein_coding
chr1	33086269	33086831	563	14	0.728853	0.426694	0.30216	intron (ENST00000373443.7, intron 4 of 10)	protein_coding-intron (ENST00000294517.11, intron 5 of 11)	4300	ENST00000373441.1	ENSG00000142920	ENST00000373443			AZIN2			protein_coding
chr1	33203702	33203889	188	4	0.746959	0.401256	0.345702	Intergenic	Intergenic	9008	ENST00000641271.1	ENSG00000284721	ENST00000641271			ENSG00000284721			lncRNA
chr1	33429996	33431411	1416	139	0.527847	0.140598	0.387249	promoter-TSS (ENST00000373422.8)	protein_coding-promoter-TSS (ENST00000373422.8)	-58	ENST00000373422.8	ENSG00000134686	ENST00000431992			PHC2			protein_coding
chr1	33460026	33460394	369	4	0.874171	0.54143	0.332742	Intergenic	Intergenic	-6039	ENST00000413515.1	ENSG00000234512	ENST00000413515			TLR12P			unitary_pseudogene
chr1	34228858	34229166	309	4	0.622226	0.254325	0.367901	Intergenic	Intergenic	48280	ENST00000604298.1	ENSG00000270241	ENST00000604298			ENSG00000270241			processed_pseudogene
chr1	34322963	34323548	586	5	0.719613	0.337858	0.381754	Intergenic	Intergenic	-45964	ENST00000604298.1	ENSG00000270241	ENST00000604298			ENSG00000270241			processed_pseudogene
chr1	34399036	34399088	53	4	0.554922	0.0784255	0.476497	Intergenic	Intergenic	-121770	ENST00000604298.1	ENSG00000270241	ENST00000604298			ENSG00000270241			processed_pseudogene
chr1	34585182	34585364	183	4	0.85424	0.534892	0.319347	Intergenic	Intergenic	84421	ENST00000385206.1	ENSG00000207941	ENST00000385206			MIR552			miRNA
chr1	34689374	34689790	417	5	0.45842	0.809579	-0.351159	Intergenic	Intergenic	-3850	ENST00000666642.1	ENSG00000287703	ENST00000666642			ENSG00000287703			lncRNA
chr1	34698790	34699115	326	5	0.804173	0.498058	0.306115	Intergenic	Intergenic	-13221	ENST00000666642.1	ENSG00000287703	ENST00000666642			ENSG00000287703			lncRNA
chr1	34705353	34705700	348	7	0.744287	0.428994	0.315293	Intergenic	Intergenic	-19795	ENST00000666642.1	ENSG00000287703	ENST00000666642			ENSG00000287703			lncRNA
chr1	34884947	34886405	1459	107	0.773857	0.443026	0.330831	exon (ENST00000235180.4, exon 5 of 10)	protein_coding-exon (ENST00000235180.4, exon 5 of 10)	19707	ENST00000235180.4	ENSG00000116544	ENST00000373347			DLGAP3			protein_coding
chr1	34928589	34930859	2271	185	0.66841	0.252283	0.416127	promoter-TSS (ENST00000373347.6)	protein_coding-promoter-TSS (ENST00000373347.6)	-74	ENST00000373347.6	ENSG00000116544	ENST00000373347			DLGAP3			protein_coding
chr1	36122956	36124252	1297	29	0.730982	0.382245	0.348737	intron (ENST00000397799.2, intron 1 of 3)	protein_coding-intron (ENST00000397799.2, intron 1 of 3)	1618	ENST00000397799.2	ENSG00000171812	ENST00000303143			COL8A2			protein_coding
chr1	36481982	36482712	731	23	0.465474	0.827339	-0.361865	intron (ENST00000699090.1, intron 1 of 17)	protein_coding-intron (ENST00000373103.5, intron 1 of 16)	566	ENST00000464465.7	ENSG00000119535	ENST00000373103			CSF3R			protein_coding
chr1	36729850	36730580	731	13	0.771334	0.438251	0.333083	Intergenic	Intergenic	26262	ENST00000641463.1	ENSG00000284705	ENST00000641463			ENSG00000284705			lncRNA
chr1	36782917	36783469	553	4	0.601426	0.231228	0.370197	Intergenic	Intergenic	13381	ENST00000664693.1	ENSG00000234481	ENST00000664693			ENSG00000234481			lncRNA
chr1	36884387	36884600	214	5	0.629222	0.304827	0.324395	intron (ENST00000373093.4, intron 2 of 14)	protein_coding-intron (ENST00000373091.8, intron 2 of 15)	114682	ENST00000664693.1	ENSG00000234481	ENST00000664693			ENSG00000234481			lncRNA
chr1	36941389	36941590	202	6	0.619408	0.314908	0.3045	intron (ENST00000373093.4, intron 1 of 14)	protein_coding-intron (ENST00000373091.8, intron 1 of 15)	92639	ENST00000373093.4	ENSG00000163873	ENST00000373091			GRIK3			protein_coding
chr1	37304131	37304673	543	5	0.749952	0.428134	0.321817	intron (ENST00000655056.1, intron 1 of 3)	lncRNA-intron (ENST00000655056.1, intron 1 of 3)	14241	ENST00000655056.1	ENSG00000223944	ENST00000655056			ENSG00000223944			lncRNA
chr1	37319994	37320252	259	5	0.732463	0.425242	0.307221	Intergenic	Intergenic	-1480	ENST00000655056.1	ENSG00000223944	ENST00000655056			ENSG00000223944			lncRNA
chr1	37392207	37392274	68	5	0.862475	0.49961	0.362864	intron (ENST00000691215.1, intron 1 of 2)	lncRNA-intron (ENST00000691215.1, intron 1 of 2)	61389	ENST00000438196.2	ENSG00000230451	ENST00000438196			RPS29P6			processed_pseudogene
chr1	37519036	37519552	517	24	0.0662501	0.389446	-0.323196	Intergenic	Intergenic	-4528	ENST00000296214.10	ENSG00000163875	ENST00000296214			MEAF6			protein_coding
chr1	37752441	37754568	2128	170	0.759119	0.3139	0.445219	promoter-TSS (ENST00000540011.2)	protein_coding-promoter-TSS (ENST00000540011.2)	-536	ENST00000540011.2	ENSG00000183317	ENST00000319637			EPHA10			protein_coding
chr1	37995691	37996959	1269	62	0.735528	0.400354	0.335174	TTS (ENST00000373016.4)	protein_coding-TTS (ENST00000373016.4)	4863	ENST00000391239.1	ENSG00000212541	ENST00000391239			RNU6-510P			snRNA
chr1	38044192	38048084	3893	433	0.824445	0.438267	0.386178	exon (ENST00000373012.5, exon 1 of 1)	protein_coding-exon (ENST00000373012.5, exon 1 of 1)	655	ENST00000373012.5	ENSG00000185668	ENST00000373012			POU3F1			protein_coding
chr1	38068336	38068586	251	8	0.467277	0.163819	0.303458	intron (ENST00000428151.1, intron 1 of 4)	lncRNA-intron (ENST00000428151.1, intron 1 of 4)	12450	ENST00000424719.2	ENSG00000223589	ENST00000424719			ENSG00000223589			processed_pseudogene
chr1	38094779	38095209	431	10	0.735612	0.433771	0.301841	intron (ENST00000428151.1, intron 1 of 4)	lncRNA-intron (ENST00000428151.1, intron 1 of 4)	5763	ENST00000582606.1	ENSG00000265596	ENST00000582606			MIR3659			miRNA
chr1	38209421	38209698	278	6	0.828321	0.347161	0.48116	exon (ENST00000431311.1, exon 4 of 4)	lncRNA-exon (ENST00000431311.1, exon 4 of 4)	5207	ENST00000431311.1	ENSG00000237290	ENST00000431311			LINC01343			lncRNA
chr1	38211155	38211513	359	4	0.797635	0.487163	0.310473	TTS (ENST00000671301.1)	lncRNA-TTS (ENST00000671301.1)	3433	ENST00000431311.1	ENSG00000237290	ENST00000431311			LINC01343			lncRNA
chr1	38287680	38287954	275	4	0.854069	0.529928	0.324142	Intergenic	Intergenic	-73050	ENST00000431311.1	ENSG00000237290	ENST00000431311			LINC01343			lncRNA
chr1	38426694	38427090	397	8	0.686193	0.311505	0.374687	Intergenic	Intergenic	30233	ENST00000363926.1	ENSG00000200796	ENST00000363926			RNU6-753P			snRNA
chr1	38438144	38438492	349	4	0.637228	0.315481	0.321747	Intergenic	Intergenic	-36507	ENST00000658664.1	ENSG00000238063	ENST00000658664			LINC01685			lncRNA
chr1	38586889	38587313	425	6	0.766442	0.412559	0.353884	Intergenic	Intergenic	112209	ENST00000671197.1	ENSG00000238063	ENST00000658664			LINC01685			lncRNA
chr1	38779561	38779785	225	5	0.797143	0.466122	0.331021	intron (ENST00000641481.1, intron 2 of 3)	lncRNA-intron (ENST00000641481.1, intron 2 of 3)	24412	ENST00000641963.1	ENSG00000284632	ENST00000641963			ENSG00000284632			lncRNA
chr1	38803729	38804729	1001	88	0.766443	0.161681	0.604763	promoter-TSS (ENST00000641963.1)	lncRNA-promoter-TSS (ENST00000641963.1)	-144	ENST00000641963.1	ENSG00000284632	ENST00000641963			ENSG00000284632			lncRNA
chr1	38817982	38819306	1325	107	0.80276	0.46399	0.33877	Intergenic	Intergenic	-2665	ENST00000641481.1	ENSG00000284632	ENST00000641963			ENSG00000284632			lncRNA
chr1	39321460	39321718	259	4	0.636987	0.314471	0.322516	intron (ENST00000671089.2, intron 30 of 92)	protein_coding-intron (ENST00000361689.7, intron 31 of 93)	-16691	ENST00000406997.2	ENSG00000217897	ENST00000406997			HSPE1P8			processed_pseudogene
chr1	39490628	39492625	1998	234	0.810825	0.355931	0.454893	promoter-TSS (ENST00000331593.6)	protein_coding-promoter-TSS (ENST00000331593.6)	-9	ENST00000331593.6	ENSG00000183682	ENST00000331593			BMP8A			protein_coding
chr1	39512628	39512874	247	15	0.811033	0.41564	0.395393	intron (ENST00000331593.6, intron 3 of 6)	protein_coding-intron (ENST00000331593.6, intron 3 of 6)	-2205	ENST00000447263.1	ENSG00000237624	ENST00000447263			OXCT2P1			unprocessed_pseudogene
chr1	39514482	39516358	1877	123	0.634971	0.286127	0.348844	exon (ENST00000447263.1, exon 1 of 1)	unprocessed_pseudogene-exon (ENST00000447263.1, exon 1 of 1)	464	ENST00000447263.1	ENSG00000237624	ENST00000447263			OXCT2P1			unprocessed_pseudogene
chr1	39639160	39640296	1137	94	0.650443	0.194731	0.455712	promoter-TSS (ENST00000372852.4)	protein_coding-promoter-TSS (ENST00000372852.4)	-85	ENST00000372852.4	ENSG00000163909	ENST00000372852			HEYL			protein_coding
chr1	39683709	39684534	826	71	0.861976	0.519718	0.342258	exon (ENST00000372844.8, exon 3 of 4)	protein_coding-exon (ENST00000372844.8, exon 3 of 4)	7311	ENST00000372844.8	ENSG00000116983	ENST00000372844			HPCAL4			protein_coding
chr1	39691085	39693156	2072	125	0.734721	0.335786	0.398936	promoter-TSS (ENST00000372844.8)	protein_coding-promoter-TSS (ENST00000372844.8)	-636	ENST00000612703.3	ENSG00000116983	ENST00000372844			HPCAL4			protein_coding
chr1	39770096	39771663	1568	121	0.677037	0.327729	0.349307	exon (ENST00000327582.5, exon 1 of 1)	protein_coding-exon (ENST00000327582.5, exon 1 of 1)	468	ENST00000327582.5	ENSG00000198754	ENST00000327582			OXCT2			protein_coding
chr1	39787851	39789768	1918	219	0.894296	0.567537	0.326758	promoter-TSS (ENST00000372827.8)	protein_coding-promoter-TSS (ENST00000372827.8)	55	ENST00000372827.8	ENSG00000116985	ENST00000372827			BMP8B			protein_coding
chr1	39819239	39819984	746	20	0.566989	0.203229	0.36376	Intergenic	Intergenic	-2152	ENST00000641026.1	ENSG00000284678	ENST00000641026			LINC02811			lncRNA
chr1	40034675	40035007	333	5	0.549298	0.242865	0.306434	Intergenic	Intergenic	-5392	ENST00000372797.7	ENSG00000131236	ENST00000372802			CAP1			protein_coding
chr1	40036582	40036814	233	4	0.769538	0.367199	0.402339	Intergenic	Intergenic	-3535	ENST00000372797.7	ENSG00000131236	ENST00000372802			CAP1			protein_coding
chr1	40241986	40242242	257	11	0.593677	0.2135	0.380178	Intergenic	Intergenic	-5823	ENST00000372766.4	ENSG00000188800	ENST00000372766			TMCO2			protein_coding
chr1	40553129	40553408	280	4	0.386444	0.824323	-0.437878	Intergenic	Intergenic	-10265	ENST00000414105.1	ENSG00000236505	ENST00000414105			ENSG00000236505			unprocessed_pseudogene
chr1	40624307	40624600	294	7	0.545099	0.196405	0.348694	exon (ENST00000372684.8, exon 8 of 8)	protein_coding-exon (ENST00000372684.8, exon 8 of 8)	-30101	ENST00000445825.1	ENSG00000233910	ENST00000445825			GTF2F2P2			processed_pseudogene
chr1	40764228	40764511	284	5	0.609402	0.235728	0.373674	intron (ENST00000456393.6, intron 7 of 9)	protein_coding-intron (ENST00000308733.9, intron 6 of 9)	7086	ENST00000385227.1	ENSG00000207962	ENST00000385227			MIR30C1			miRNA
chr1	40769812	40770704	893	13	0.737279	0.391815	0.345465	intron (ENST00000456393.6, intron 9 of 9)	protein_coding-intron (ENST00000308733.9, intron 9 of 9)	12974	ENST00000385227.1	ENSG00000207962	ENST00000385227			MIR30C1			miRNA
chr1	40818260	40818967	708	61	0.632723	0.295728	0.336994	exon (ENST00000347132.10, exon 4 of 14)	protein_coding-exon (ENST00000347132.10, exon 4 of 14)	13768	ENST00000477493.3	ENSG00000264582	ENST00000477493			RN7SL326P			misc_RNA
chr1	40860901	40862960	2060	183	0.725472	0.181585	0.543887	exon (ENST00000372638.4, exon 1 of 1)	protein_coding-exon (ENST00000372638.4, exon 1 of 1)	432	ENST00000372638.4	ENSG00000179862	ENST00000372638			CITED4			protein_coding
chr1	41357189	41357693	505	5	0.464184	0.859993	-0.395809	Intergenic	Intergenic	-4490	ENST00000641094.2	ENSG00000204060	ENST00000686812			FOXO6			protein_coding
chr1	41361785	41362813	1029	101	0.473601	0.114087	0.359514	exon (ENST00000641094.2, exon 1 of 3)	protein_coding-exon (ENST00000641094.2, exon 1 of 3)	368	ENST00000641094.2	ENSG00000204060	ENST00000686812			FOXO6			protein_coding
chr1	41381549	41384089	2541	220	0.722214	0.250141	0.472073	TTS (ENST00000641094.2)	protein_coding-TTS (ENST00000641094.2)	-7150	ENST00000429109.1	ENSG00000229901	ENST00000429109			FOXO6-AS1			lncRNA
chr1	41515982	41517010	1029	59	0.877229	0.428465	0.448764	intron (ENST00000643665.1, intron 6 of 7)	protein_coding-intron (ENST00000372583.6, intron 7 of 8)	-18947	ENST00000440249.1	ENSG00000230881	ENST00000440249			ENSG00000230881			lncRNA
chr1	41657780	41657846	67	5	0.41928	0.0578482	0.361431	intron (ENST00000372584.5, intron 1 of 7)	protein_coding-intron (ENST00000372583.6, intron 2 of 8)	4512	ENST00000643665.1	ENSG00000127124	ENST00000372584			HIVEP3			protein_coding
chr1	41661053	41661174	122	4	0.227758	0.589897	-0.362139	intron (ENST00000372584.5, intron 1 of 7)	protein_coding-intron (ENST00000372583.6, intron 2 of 8)	1211	ENST00000643665.1	ENSG00000127124	ENST00000372584			HIVEP3			protein_coding
chr1	41726814	41727345	532	11	0.457172	0.812452	-0.35528	intron (ENST00000372583.6, intron 1 of 8)	protein_coding-intron (ENST00000372583.6, intron 1 of 8)	-64755	ENST00000643665.1	ENSG00000127124	ENST00000372584			HIVEP3			protein_coding
chr1	41804173	41804392	220	6	0.531709	0.198112	0.333597	intron (ENST00000372583.6, intron 1 of 8)	protein_coding-intron (ENST00000372583.6, intron 1 of 8)	114424	ENST00000372584.5	ENSG00000127124	ENST00000372584			HIVEP3			protein_coding
chr1	41894916	41895082	167	5	0.540799	0.185702	0.355098	intron (ENST00000372583.6, intron 1 of 8)	protein_coding-intron (ENST00000372583.6, intron 1 of 8)	23708	ENST00000372584.5	ENSG00000127124	ENST00000372584			HIVEP3			protein_coding
chr1	42278938	42279600	663	6	0.297181	0.725322	-0.428141	intron (ENST00000545068.5, intron 2 of 12)	protein_coding-intron (ENST00000361346.6, intron 2 of 12)	36190	ENST00000545068.5	ENSG00000198815	ENST00000545068			FOXJ3			protein_coding
chr1	42684856	42685141	286	4	0.887839	0.56766	0.320179	intron (ENST00000321358.12, intron 2 of 7)	protein_coding-intron (ENST00000321358.12, intron 2 of 7)	2581	ENST00000321358.12	ENSG00000065978	ENST00000321358			YBX1			protein_coding
chr1	43147502	43148304	803	48	0.629707	0.202818	0.426889	promoter-TSS (ENST00000335282.5)	protein_coding-promoter-TSS (ENST00000335282.5)	-1	ENST00000335282.5	ENSG00000186973	ENST00000410048			CFAP144			protein_coding
chr1	43330101	43330535	435	6	0.719373	0.410434	0.308939	Intergenic	Intergenic	-7500	ENST00000372470.9	ENSG00000117400	ENST00000372470			MPL			protein_coding
chr1	43853460	43853886	427	5	0.191264	0.716496	-0.525232	intron (ENST00000531816.1, intron 3 of 3)	protein_coding-intron (ENST00000262915.8, intron 6 of 12)	-2062	ENST00000419974.2	ENSG00000224751	ENST00000419974			SHMT1P1			processed_pseudogene
chr1	44238029	44238715	687	31	0.858531	0.482365	0.376166	intron (ENST00000649995.1, intron 8 of 9)	protein_coding-intron (ENST00000372257.7, intron 8 of 8)	5901	ENST00000414156.1	ENSG00000233602	ENST00000414156			ERI3-IT1			lncRNA
chr1	44406136	44409661	3526	238	0.68089	0.211081	0.469808	intron (ENST00000361799.7, intron 1 of 14)	protein_coding-intron (ENST00000355387.6, intron 1 of 14)	2644	ENST00000361799.7	ENSG00000187147	ENST00000355387			RNF220			protein_coding
chr1	44417247	44418963	1717	115	0.69589	0.250842	0.445048	intron (ENST00000361799.7, intron 2 of 14)	protein_coding-intron (ENST00000355387.6, intron 2 of 14)	12850	ENST00000361799.7	ENSG00000187147	ENST00000355387			RNF220			protein_coding
chr1	44677022	44677387	366	6	0.47622	0.146466	0.329754	intron (ENST00000535358.6, intron 1 of 11)	protein_coding-intron (ENST00000458657.6, intron 1 of 12)	2491	ENST00000535358.6	ENSG00000198520	ENST00000535358			ARMH1			protein_coding
chr1	44722366	44725560	3195	152	0.815307	0.385025	0.430282	intron (ENST00000535358.6, intron 6 of 11)	protein_coding-intron (ENST00000458657.6, intron 7 of 12)	-2061	ENST00000362507.1	ENSG00000199377	ENST00000362507			RNU5F-1			snRNA
chr1	45326923	45328228	1306	97	0.766953	0.188351	0.578603	exon (ENST00000334815.6, exon 1 of 1)	protein_coding-exon (ENST00000334815.6, exon 1 of 1)	681	ENST00000334815.6	ENSG00000186603	ENST00000334815			HPDL			protein_coding
chr1	45489276	45490507	1232	35	0.322951	0.646357	-0.323406	intron (ENST00000671898.1, intron 1 of 20)	protein_coding-intron (ENST00000372086.4, intron 1 of 10)	1263	ENST00000671898.1	ENSG00000288208	ENST00000671898			ENSG00000288208			protein_coding
chr1	45688717	45689383	667	23	0.692999	0.373303	0.319696	intron (ENST00000372025.5, intron 1 of 2)	protein_coding-intron (ENST00000372025.5, intron 1 of 2)	869	ENST00000372025.5	ENSG00000159596	ENST00000372025			TMEM69			protein_coding
chr1	45794152	45794571	420	7	0.490942	0.922151	-0.431209	Intergenic	Intergenic	-9250	ENST00000361297.7	ENSG00000086015	ENST00000361297			MAST2			protein_coding
chr1	46173599	46173802	204	4	0.662946	0.256501	0.406445	intron (ENST00000540385.2, intron 1 of 9)	protein_coding-intron (ENST00000540385.2, intron 1 of 9)	-1386	ENST00000372003.6	ENSG00000117472	ENST00000372003			TSPAN1			protein_coding
chr1	46188247	46188475	229	5	0.840185	0.511568	0.328618	TTS (ENST00000371984.8)	protein_coding-TTS (ENST00000371984.8)	9773	ENST00000396420.8	ENSG00000085998	ENST00000396420			POMGNT1			protein_coding
chr1	46485392	46486143	752	64	0.773411	0.453394	0.320017	Intergenic	Intergenic	-4068	ENST00000360032.4	ENSG00000197587	ENST00000360032			DMBX1			protein_coding
chr1	46488955	46491468	2514	200	0.702645	0.347353	0.355293	intron (ENST00000360032.4, intron 1 of 5)	protein_coding-intron (ENST00000360032.4, intron 1 of 5)	376	ENST00000360032.4	ENSG00000197587	ENST00000360032			DMBX1			protein_coding
chr1	46522429	46523071	643	19	0.885153	0.525352	0.359801	Intergenic	Intergenic	12765	ENST00000697682.1	ENSG00000282881	ENST00000697682			TMEM275			protein_coding
chr1	46528596	46528827	232	5	0.757993	0.39	0.367993	Intergenic	Intergenic	6803	ENST00000697682.1	ENSG00000282881	ENST00000697682			TMEM275			protein_coding
chr1	46684918	46685224	307	4	0.556517	0.150554	0.405963	intron (ENST00000674435.1, intron 7 of 9)	protein_coding-intron (ENST00000371933.8, intron 8 of 10)	10943	ENST00000418985.1	ENSG00000228237	ENST00000418985			EFCAB14-AS1			lncRNA
chr1	46686958	46687356	399	4	0.132939	0.434572	-0.301633	intron (ENST00000674435.1, intron 6 of 9)	protein_coding-intron (ENST00000371933.8, intron 7 of 10)	13029	ENST00000418985.1	ENSG00000228237	ENST00000418985			EFCAB14-AS1			lncRNA
chr1	46857743	46858158	416	9	0.738726	0.376497	0.36223	intron (ENST00000505841.5, intron 9 of 11)	transcribed_unprocessed_pseudogene-intron (ENST00000423332.1, intron 9 of 11)	-33688	ENST00000437364.2	ENSG00000238145	ENST00000437364			TUBAP8			processed_pseudogene
chr1	46990376	46990540	165	4	0.428857	0.785781	-0.356924	Intergenic	Intergenic	4044	ENST00000568156.1	ENSG00000261196	ENST00000568156			CYP4A43P			unprocessed_pseudogene
chr1	47223696	47226738	3043	143	0.620072	0.239545	0.380526	promoter-TSS (ENST00000422216.1)	lncRNA-promoter-TSS (ENST00000422216.1)	-580	ENST00000422216.1	ENSG00000226252	ENST00000422216			ENSG00000226252			lncRNA
chr1	47229137	47229998	862	36	0.745299	0.392468	0.352831	exon (ENST00000294339.3, exon 1 of 4)	protein_coding-exon (ENST00000294339.3, exon 1 of 4)	203	ENST00000294339.3	ENSG00000162367	ENST00000371884			TAL1			protein_coding
chr1	47230324	47232690	2367	171	0.706876	0.202489	0.504387	TTS (ENST00000422216.1)	lncRNA-TTS (ENST00000422216.1)	208	ENST00000371884.6	ENSG00000162367	ENST00000371884			TAL1			protein_coding
chr1	47415895	47417431	1537	177	0.895392	0.388969	0.506423	exon (ENST00000335071.4, exon 1 of 1)	protein_coding-exon (ENST00000335071.4, exon 1 of 1)	378	ENST00000335071.4	ENSG00000186790	ENST00000335071			FOXE3			protein_coding
chr1	47438240	47439973	1734	202	0.640718	0.233075	0.407643	exon (ENST00000334793.6, exon 1 of 1)	protein_coding-exon (ENST00000334793.6, exon 1 of 1)	1063	ENST00000334793.6	ENSG00000186564	ENST00000334793			FOXD2			protein_coding
chr1	47442894	47447222	4329	184	0.78977	0.222225	0.567545	Intergenic	Intergenic	7014	ENST00000334793.6	ENSG00000186564	ENST00000334793			FOXD2			protein_coding
chr1	47448213	47449061	849	9	0.721011	0.202827	0.518184	Intergenic	Intergenic	10593	ENST00000334793.6	ENSG00000186564	ENST00000334793			FOXD2			protein_coding
chr1	47459264	47459778	515	11	0.642395	0.275569	0.366826	Intergenic	Intergenic	21477	ENST00000334793.6	ENSG00000186564	ENST00000334793			FOXD2			protein_coding
chr1	47607911	47608151	241	4	0.608055	0.260249	0.347806	Intergenic	Intergenic	57835	ENST00000427294.1	ENSG00000227883	ENST00000427294			ATP6V0E1P4			processed_pseudogene
chr1	47708365	47711440	3076	209	0.723048	0.398556	0.324492	Intergenic	Intergenic	21440	ENST00000454285.2	ENSG00000227947	ENST00000454285			LINC01738			lncRNA
chr1	47790574	47790775	202	5	0.736424	0.405444	0.33098	intron (ENST00000606738.3, intron 4 of 6)	protein_coding-intron (ENST00000606738.3, intron 4 of 6)	-25128	ENST00000438589.1	ENSG00000223814	ENST00000438589			ENSG00000223814			lncRNA
chr1	47903222	47903580	359	5	0.695791	0.293283	0.402508	intron (ENST00000606738.3, intron 2 of 6)	protein_coding-intron (ENST00000606738.3, intron 2 of 6)	85335	ENST00000445070.1	ENSG00000225028	ENST00000445070			ENSG00000225028			lncRNA
chr1	47983819	47984716	898	57	0.778065	0.27974	0.498325	intron (ENST00000606738.3, intron 2 of 6)	protein_coding-intron (ENST00000606738.3, intron 2 of 6)	13117	ENST00000606738.3	ENSG00000269113	ENST00000606738			TRABD2B			protein_coding
chr1	49619524	49620545	1022	4	0.682389	0.304491	0.377898	intron (ENST00000371839.6, intron 3 of 13)	protein_coding-intron (ENST00000371836.1, intron 3 of 6)	71488	ENST00000428836.2	ENSG00000237478	ENST00000428836			ENSG00000237478			processed_pseudogene
chr1	49724804	49725471	668	5	0.636166	0.325179	0.310987	intron (ENST00000371839.6, intron 2 of 13)	protein_coding-intron (ENST00000371836.1, intron 2 of 6)	-33615	ENST00000428836.2	ENSG00000237478	ENST00000428836			ENSG00000237478			processed_pseudogene
chr1	50038190	50038689	500	7	0.687427	0.378901	0.308526	Intergenic	Intergenic	-9574	ENST00000448907.7	ENSG00000162374	ENST00000357083			ELAVL4			protein_coding
chr1	50074368	50074538	171	4	0.767623	0.400766	0.366857	intron (ENST00000448907.7, intron 1 of 6)	protein_coding-intron (ENST00000448907.7, intron 1 of 6)	26439	ENST00000448907.7	ENSG00000162374	ENST00000357083			ELAVL4			protein_coding
chr1	50110842	50111747	906	15	0.164147	0.532199	-0.368052	intron (ENST00000371821.6, intron 1 of 6)	protein_coding-intron (ENST00000357083.8, intron 1 of 6)	1458	ENST00000652274.1	ENSG00000162374	ENST00000357083			ELAVL4			protein_coding
chr1	50123738	50124460	723	5	0.837078	0.458591	0.378487	intron (ENST00000652274.1, intron 2 of 7)	protein_coding-intron (ENST00000357083.8, intron 1 of 6)	9162	ENST00000456070.1	ENSG00000230828	ENST00000456070			ENSG00000230828			processed_pseudogene
chr1	50152669	50153042	374	4	0.741554	0.403179	0.338375	intron (ENST00000652693.1, intron 2 of 3)	protein_coding-intron (ENST00000357083.8, intron 2 of 6)	23012	ENST00000442477.1	ENSG00000237337	ENST00000442477			ELAVL4-AS1			lncRNA
chr1	50173990	50175423	1434	6	0.890059	0.39221	0.497849	exon (ENST00000442477.1, exon 2 of 2)	lncRNA-exon (ENST00000442477.1, exon 2 of 2)	1161	ENST00000442477.1	ENSG00000237337	ENST00000442477			ELAVL4-AS1			lncRNA
chr1	50189166	50190217	1052	7	0.854004	0.486325	0.367679	intron (ENST00000652274.1, intron 4 of 7)	protein_coding-intron (ENST00000357083.8, intron 3 of 6)	-13824	ENST00000442477.1	ENSG00000237337	ENST00000442477			ELAVL4-AS1			lncRNA
chr1	50194402	50194915	514	5	0.857035	0.520215	0.336819	intron (ENST00000652274.1, intron 5 of 7)	protein_coding-intron (ENST00000357083.8, intron 4 of 6)	-18791	ENST00000442477.1	ENSG00000237337	ENST00000442477			ELAVL4-AS1			lncRNA
chr1	50213627	50214142	516	5	0.814205	0.457857	0.356347	intron (ENST00000440897.1, intron 1 of 1)	lncRNA-intron (ENST00000440897.1, intron 1 of 1)	9242	ENST00000440897.1	ENSG00000233407	ENST00000440897			ENSG00000233407			lncRNA
chr1	50315834	50315917	84	4	0.801089	0.356376	0.444713	intron (ENST00000641749.1, intron 1 of 11)	lncRNA-intron (ENST00000641180.1, intron 1 of 1)	5235	ENST00000641192.1	ENSG00000284696	ENST00000641628			LINC02808			lncRNA
chr1	50328316	50328565	250	4	0.839132	0.517294	0.321838	Intergenic	Intergenic	2310	ENST00000423464.1	ENSG00000234080	ENST00000423464			ENSG00000234080			processed_pseudogene
chr1	50329762	50330276	515	5	0.830045	0.359893	0.470152	Intergenic	Intergenic	3888	ENST00000423464.1	ENSG00000234080	ENST00000423464			ENSG00000234080			processed_pseudogene
chr1	50332849	50334139	1291	103	0.811842	0.318242	0.493599	Intergenic	Intergenic	7363	ENST00000423464.1	ENSG00000234080	ENST00000423464			ENSG00000234080			processed_pseudogene
chr1	50355018	50355350	333	4	0.930075	0.533598	0.396477	Intergenic	Intergenic	29053	ENST00000423464.1	ENSG00000234080	ENST00000423464			ENSG00000234080			processed_pseudogene
chr1	50414337	50422551	8215	481	0.861108	0.438006	0.423102	exon (ENST00000404795.4, exon 3 of 3)	protein_coding-exon (ENST00000404795.4, exon 3 of 3)	3188	ENST00000418121.5	ENSG00000142700	ENST00000418121			DMRTA2			protein_coding
chr1	50422626	50428549	5924	348	0.835056	0.425847	0.409209	TTS (ENST00000641778.1)	lncRNA-TTS (ENST00000641778.1)	1979	ENST00000641778.1	ENSG00000284700	ENST00000641778			ENSG00000284700			lncRNA
chr1	50611734	50612032	299	6	0.502415	0.886203	-0.383787	intron (ENST00000396153.7, intron 8 of 18)	protein_coding-intron (ENST00000396153.7, intron 8 of 18)	29479	ENST00000384465.1	ENSG00000207194	ENST00000384465			RNU6-1026P			snRNA
chr1	50973558	50974291	734	16	0.41551	0.835248	-0.419738	exon (ENST00000262662.5, exon 4 of 4)	protein_coding-exon (ENST00000262662.5, exon 4 of 4)	3680	ENST00000371761.4	ENSG00000123080	ENST00000371761			CDKN2C			protein_coding
chr1	51850623	51851121	499	8	0.742144	0.374738	0.367406	intron (ENST00000354831.11, intron 1 of 32)	protein_coding-intron (ENST00000352171.12, intron 1 of 30)	-8906	ENST00000442453.2	ENSG00000230604	ENST00000442453			TSEN15P2			processed_pseudogene
chr1	51875343	51875621	279	5	0.765876	0.448954	0.316922	intron (ENST00000354831.11, intron 1 of 32)	protein_coding-intron (ENST00000352171.12, intron 1 of 30)	2558	ENST00000539524.5	ENSG00000078618	ENST00000354831			NRDC			protein_coding
chr1	52632840	52633886	1047	104	0.627974	0.271522	0.356452	exon (ENST00000517870.2, exon 1 of 3)	protein_coding-exon (ENST00000517870.2, exon 1 of 3)	195	ENST00000517870.2	ENSG00000182183	ENST00000517870			SHISAL2A			protein_coding
chr1	53048071	53048519	449	4	0.422229	0.115123	0.307106	exon (ENST00000488965.1, exon 3 of 3)	protein_coding-exon (ENST00000488965.1, exon 3 of 3)	-13757	ENST00000395871.7	ENSG00000174348	ENST00000395871			PODN			protein_coding
chr1	53104670	53105036	367	7	0.836071	0.530098	0.305973	intron (ENST00000620347.5, intron 4 of 10)	protein_coding-intron (ENST00000371494.9, intron 4 of 10)	-9723	ENST00000439621.1	ENSG00000235563	ENST00000439621			ENSG00000235563			lncRNA
chr1	53107317	53107639	323	9	0.531168	0.174208	0.35696	TTS (ENST00000371491.4)	protein_coding-TTS (ENST00000371491.4)	-7098	ENST00000439621.1	ENSG00000235563	ENST00000439621			ENSG00000235563			lncRNA
chr1	53110333	53110976	644	19	0.842372	0.533047	0.309325	intron (ENST00000371491.4, intron 3 of 3)	protein_coding-intron (ENST00000371491.4, intron 3 of 3)	-3921	ENST00000439621.1	ENSG00000235563	ENST00000439621			ENSG00000235563			lncRNA
chr1	53238585	53239306	722	33	0.634497	0.313235	0.321262	promoter-TSS (ENST00000371466.4)	protein_coding-promoter-TSS (ENST00000371466.4)	366	ENST00000655937.1	ENSG00000226754	ENST00000655937			MAGOH-DT			lncRNA
chr1	53386017	53386339	323	8	0.288523	0.601305	-0.312783	Intergenic	Intergenic	-18055	ENST00000669809.1	ENSG00000230138	ENST00000669809			LINC02812			lncRNA
chr1	53455435	53456077	643	7	0.564086	0.931746	-0.36766	Intergenic	Intergenic	-3643	ENST00000371445.3	ENSG00000143006	ENST00000371445			DMRTB1			protein_coding
chr1	53512355	53513037	683	26	0.540941	0.852072	-0.311131	intron (ENST00000628545.2, intron 8 of 10)	protein_coding-intron (ENST00000312233.4, intron 7 of 9)	53297	ENST00000371445.3	ENSG00000143006	ENST00000371445			DMRTB1			protein_coding
chr1	53562963	53563374	412	4	0.734799	0.402293	0.332506	intron (ENST00000628545.2, intron 4 of 10)	protein_coding-intron (ENST00000312233.4, intron 3 of 9)	103770	ENST00000371445.3	ENSG00000143006	ENST00000371445			DMRTB1			protein_coding
chr1	53737488	53739636	2149	236	0.610987	0.219619	0.391368	intron (ENST00000628545.2, intron 1 of 10)	protein_coding-intron (ENST00000628545.2, intron 1 of 10)	602	ENST00000628545.2	ENSG00000174332	ENST00000312233			GLIS1			protein_coding
chr1	54280303	54281628	1326	34	0.741801	0.388324	0.353478	intron (ENST00000610401.6, intron 5 of 17)	protein_coding-intron (ENST00000357475.9, intron 5 of 16)	-4438	ENST00000426901.2	ENSG00000225632	ENST00000426901			ENSG00000225632			lncRNA
chr1	54372856	54373534	679	12	0.628015	0.306605	0.32141	intron (ENST00000610401.6, intron 4 of 17)	protein_coding-intron (ENST00000357475.9, intron 4 of 16)	32309	ENST00000417664.7	ENSG00000157216	ENST00000371319			SSBP3			protein_coding
chr1	54996141	54997525	1385	74	0.8032	0.496357	0.306843	Intergenic	Intergenic	-2100	ENST00000651561.1	ENSG00000162399	ENST00000651561			BSND			protein_coding
chr1	55378960	55379344	385	4	0.328392	0.656949	-0.328557	intron (ENST00000646341.1, intron 1 of 3)	lncRNA-intron (ENST00000646341.1, intron 1 of 3)	-2300	ENST00000362961.1	ENSG00000199831	ENST00000362961			RN7SKP291			misc_RNA
chr1	56413734	56414029	296	7	0.806633	0.472377	0.334256	intron (ENST00000642129.1, intron 5 of 5)	protein_coding-intron (ENST00000642129.1, intron 5 of 5)	-1057	ENST00000670778.1	ENSG00000223956	ENST00000663880			LINC01767			lncRNA
chr1	56477331	56478035	705	58	0.817911	0.506916	0.310995	intron (ENST00000642129.1, intron 5 of 5)	protein_coding-intron (ENST00000642129.1, intron 5 of 5)	46812	ENST00000642129.1	ENSG00000284686	ENST00000642129			ENSG00000284686			protein_coding
chr1	56522816	56523018	203	5	0.402529	0.777166	-0.374636	intron (ENST00000642129.1, intron 2 of 5)	protein_coding-intron (ENST00000371250.4, intron 4 of 5)	1578	ENST00000642129.1	ENSG00000284686	ENST00000642129			ENSG00000284686			protein_coding
chr1	56535820	56536666	847	7	0.663586	0.214282	0.449304	intron (ENST00000371250.4, intron 2 of 5)	protein_coding-intron (ENST00000371250.4, intron 2 of 5)	-2209	ENST00000446654.1	ENSG00000236776	ENST00000446654			RPL21P23			processed_pseudogene
chr1	56644488	56646146	1659	136	0.811653	0.266685	0.544969	promoter-TSS (ENST00000371244.9)	protein_coding-promoter-TSS (ENST00000371244.9)	3	ENST00000371244.9	ENSG00000162409	ENST00000371244			PRKAA2			protein_coding
chr1	56709311	56710357	1047	4	0.529603	0.211782	0.317821	exon (ENST00000371244.9, exon 9 of 9)	protein_coding-exon (ENST00000371244.9, exon 9 of 9)	64520	ENST00000371244.9	ENSG00000162409	ENST00000371244			PRKAA2			protein_coding
chr1	56817102	56817277	176	4	0.9158	0.559609	0.356191	intron (ENST00000343433.7, intron 1 of 19)	protein_coding-intron (ENST00000343433.7, intron 1 of 19)	2214	ENST00000343433.7	ENSG00000187889	ENST00000343433			FYB2			protein_coding
chr1	56869055	56869519	465	5	0.871309	0.517667	0.353643	intron (ENST00000695681.1, intron 2 of 10)	protein_coding-intron (ENST00000361249.4, intron 2 of 10)	14490	ENST00000695681.1	ENSG00000157131	ENST00000695678			C8A			protein_coding
chr1	56881317	56881794	478	8	0.192487	0.571544	-0.379057	exon (ENST00000361249.4, exon 5 of 11)	protein_coding-exon (ENST00000361249.4, exon 5 of 11)	26759	ENST00000695681.1	ENSG00000157131	ENST00000695678			C8A			protein_coding
chr1	56975403	56975707	305	5	0.172276	0.481497	-0.309221	intron (ENST00000417420.1, intron 2 of 3)	lncRNA-intron (ENST00000417420.1, intron 2 of 3)	-1172	ENST00000696164.1	ENSG00000021852	ENST00000695842			C8B			protein_coding
chr1	57063171	57063527	357	7	0.386516	0.721943	-0.335427	intron (ENST00000420954.6, intron 5 of 13)	protein_coding-intron (ENST00000371231.5, intron 7 of 14)	-88966	ENST00000696164.1	ENSG00000021852	ENST00000695842			C8B			protein_coding
chr1	57356691	57357189	499	4	0.500858	0.873248	-0.37239	intron (ENST00000371236.7, intron 1 of 14)	protein_coding-intron (ENST00000371230.1, intron 1 of 6)	-29636	ENST00000422038.1	ENSG00000227935	ENST00000422038			ENSG00000227935			lncRNA
chr1	57421336	57425186	3851	254	0.66977	0.219339	0.45043	intron (ENST00000371236.7, intron 1 of 14)	protein_coding-intron (ENST00000371230.1, intron 1 of 6)	796	ENST00000371230.1	ENSG00000173406	ENST00000371230			DAB1			protein_coding
chr1	57727376	57727516	141	5	0.264276	0.609632	-0.345357	Intergenic	Intergenic	-121240	ENST00000434808.1	ENSG00000236888	ENST00000434808			RPS20P5			processed_pseudogene
chr1	58004695	58004763	69	4	0.575464	0.880423	-0.30496	Intergenic	Intergenic	44562	ENST00000394002.4	ENSG00000229887	ENST00000394002			HNRNPA1P6			transcribed_unprocessed_pseudogene
chr1	58157340	58159039	1700	15	0.440488	0.852172	-0.411684	Intergenic	Intergenic	70813	ENST00000394974.2	ENSG00000233216	ENST00000394974			ENSG00000233216			processed_pseudogene
chr1	58249378	58250860	1483	106	0.456955	0.133138	0.323817	Intergenic	Intergenic	-21116	ENST00000394974.2	ENSG00000233216	ENST00000394974			ENSG00000233216			processed_pseudogene
chr1	58710158	58710410	253	5	0.809408	0.461921	0.347486	Intergenic	Intergenic	-5325	ENST00000637377.1	ENSG00000283445	ENST00000637377			ENSG00000283445			lncRNA
chr1	58885387	58885773	387	6	0.400588	0.782125	-0.381537	intron (ENST00000653076.1, intron 3 of 4)	lncRNA-intron (ENST00000419531.3, intron 1 of 3)	18152	ENST00000653076.1	ENSG00000232453	ENST00000653076			LINC02777			lncRNA
chr1	58941680	58942081	402	4	0.178654	0.585902	-0.407248	intron (ENST00000634502.1, intron 2 of 13)	lncRNA-intron (ENST00000634502.1, intron 2 of 13)	8238	ENST00000634502.1	ENSG00000237352	ENST00000659940			LINC01358			lncRNA
chr1	59071099	59071541	443	8	0.443393	0.822331	-0.378938	intron (ENST00000634502.1, intron 12 of 13)	lncRNA-intron (ENST00000451090.1, intron 1 of 2)	6796	ENST00000451090.1	ENSG00000235215	ENST00000451090			ENSG00000235215			lncRNA
chr1	59078022	59078258	237	4	0.507306	0.90999	-0.402684	promoter-TSS (ENST00000451090.1)	lncRNA-promoter-TSS (ENST00000451090.1)	-24	ENST00000451090.1	ENSG00000235215	ENST00000451090			ENSG00000235215			lncRNA
chr1	59084003	59084122	120	4	0.458197	0.79441	-0.336213	intron (ENST00000662302.1, intron 3 of 3)	lncRNA-intron (ENST00000634502.1, intron 12 of 13)	-5947	ENST00000451090.1	ENSG00000235215	ENST00000451090			ENSG00000235215			lncRNA
chr1	59117007	59117250	244	4	0.425082	0.942004	-0.516922	intron (ENST00000659582.1, intron 4 of 5)	lncRNA-intron (ENST00000659582.1, intron 4 of 5)	-15344	ENST00000625548.1	ENSG00000237352	ENST00000659940			LINC01358			lncRNA
chr1	59926418	59927380	963	45	0.510011	0.0928893	0.417122	promoter-TSS (ENST00000371204.4)	protein_coding-promoter-TSS (ENST00000371204.4)	-126	ENST00000371204.4	ENSG00000134716	ENST00000371204			CYP2J2			protein_coding
chr1	59968642	59969321	680	24	0.711045	0.187026	0.524019	Intergenic	Intergenic	6072	ENST00000583379.2	ENSG00000265535	ENST00000583379			RN7SL475P			misc_RNA
chr1	61056464	61058045	1582	78	0.528284	0.150933	0.377351	intron (ENST00000371191.5, intron 1 of 10)	protein_coding-intron (ENST00000371191.5, intron 1 of 10)	-20019	ENST00000407417.7	ENSG00000162599	ENST00000371189			NFIA			protein_coding
chr1	61207469	61207781	313	5	0.738983	0.398137	0.340846	intron (ENST00000663597.1, intron 1 of 9)	protein_coding-intron (ENST00000371184.6, intron 2 of 6)	4102	ENST00000663597.1	ENSG00000162599	ENST00000371189			NFIA			protein_coding
chr1	61674418	61674780	363	5	0.49536	0.954047	-0.458687	Intergenic	Intergenic	20405	ENST00000416440.2	ENSG00000223920	ENST00000416440			ENSG00000223920			processed_pseudogene
chr1	61741787	61743145	1359	118	0.855369	0.553083	0.302286	promoter-TSS (ENST00000371158.6)	protein_coding-promoter-TSS (ENST00000371158.6)	-11	ENST00000371158.6	ENSG00000132849	ENST00000642238			PATJ			protein_coding
chr1	61993257	61993478	222	4	0.754516	0.40068	0.353836	intron (ENST00000646453.1, intron 2 of 17)	protein_coding-intron (ENST00000307297.8, intron 2 of 11)	41056	ENST00000307297.8	ENSG00000132849	ENST00000642238			PATJ			protein_coding
chr1	62182173	62182806	634	12	0.517622	0.912806	-0.395184	Intergenic	Intergenic	-6641	ENST00000411569.1	ENSG00000234204	ENST00000411569			PIGPP2			processed_pseudogene
chr1	62330650	62330779	130	4	0.81143	0.455877	0.355553	Intergenic	Intergenic	-11281	ENST00000371153.9	ENSG00000132854	ENST00000371153			KANK4			protein_coding
chr1	62885639	62886294	656	5	0.844053	0.38202	0.462033	Intergenic	Intergenic	-10042	ENST00000450811.1	ENSG00000234318	ENST00000450811			ENSG00000234318			lncRNA
chr1	63044263	63044484	222	4	0.82831	0.497518	0.330793	Intergenic	Intergenic	20167	ENST00000418091.1	ENSG00000227485	ENST00000418091			ENSG00000227485			lncRNA
chr1	63157048	63157243	196	6	0.793714	0.430972	0.362742	intron (ENST00000455038.1, intron 1 of 2)	lncRNA-intron (ENST00000455038.1, intron 1 of 2)	17896	ENST00000455038.1	ENSG00000203605	ENST00000455038			ENSG00000203605			lncRNA
chr1	63316554	63325087	8534	626	0.832122	0.307233	0.524889	TTS (ENST00000686639.1)	lncRNA-TTS (ENST00000686639.1)	1637	ENST00000691303.1	ENSG00000230798	ENST00000690254			FOXD3-AS1			lncRNA
chr1	63325960	63328138	2179	85	0.730213	0.30136	0.428854	promoter-TSS (ENST00000615405.1)	miRNA-promoter-TSS (ENST00000615405.1)	-65	ENST00000615405.1	ENSG00000275836	ENST00000615405			MIR6068			miRNA
chr1	63329360	63330890	1531	85	0.757628	0.388396	0.369233	Intergenic	Intergenic	-3141	ENST00000615405.1	ENSG00000275836	ENST00000615405			MIR6068			miRNA
chr1	63773566	63775618	2053	184	0.72138	0.123988	0.597392	intron (ENST00000371080.5, intron 1 of 6)	protein_coding-intron (ENST00000371079.6, intron 1 of 8)	570	ENST00000371080.5	ENSG00000185483	ENST00000371080			ROR1			protein_coding
chr1	63983581	63983909	329	4	0.300701	0.707565	-0.406863	intron (ENST00000371080.5, intron 1 of 6)	protein_coding-intron (ENST00000371079.6, intron 1 of 8)	45255	ENST00000384461.1	ENSG00000207190	ENST00000384461			RNU6-809P			snRNA
chr1	64243549	64243776	228	4	0.499765	0.124278	0.375487	intron (ENST00000611228.4, intron 8 of 9)	protein_coding-intron (ENST00000371076.7, intron 8 of 8)	39856	ENST00000371076.7	ENSG00000177414	ENST00000611228			UBE2U			protein_coding
chr1	64334658	64334903	246	4	0.419117	0.833685	-0.414569	Intergenic	Intergenic	49678	ENST00000458856.1	ENSG00000238653	ENST00000458856			RNU7-62P			snRNA
chr1	64400164	64400530	367	6	0.804191	0.477835	0.326356	Intergenic	Intergenic	-15888	ENST00000458856.1	ENSG00000238653	ENST00000458856			RNU7-62P			snRNA
chr1	64469486	64471897	2412	188	0.653387	0.16099	0.492397	promoter-TSS (ENST00000290039.6)	protein_coding-promoter-TSS (ENST00000290039.6)	-101	ENST00000290039.6	ENSG00000158966	ENST00000290039			CACHD1			protein_coding
chr1	64505302	64505986	685	38	0.701415	0.348537	0.352878	promoter-TSS (ENST00000650260.1)	protein_coding-promoter-TSS (ENST00000650260.1)	-257	ENST00000650260.1	ENSG00000158966	ENST00000290039			CACHD1			protein_coding
chr1	65002152	65003589	1438	96	0.627194	0.19062	0.436574	promoter-TSS (ENST00000415842.5)	lncRNA-promoter-TSS (ENST00000415842.5)	-382	ENST00000634604.2	ENSG00000226891	ENST00000654680			LINC01359			lncRNA
chr1	65146999	65149742	2744	226	0.644745	0.163759	0.480987	exon (ENST00000327299.8, exon 1 of 5)	protein_coding-exon (ENST00000327299.8, exon 1 of 5)	168	ENST00000327299.8	ENSG00000162433	ENST00000546702			AK4			protein_coding
chr1	65213545	65213916	372	5	0.84327	0.43476	0.40851	intron (ENST00000546702.5, intron 2 of 4)	protein_coding-intron (ENST00000327299.8, intron 2 of 4)	-50963	ENST00000263441.11	ENSG00000116675	ENST00000263441			DNAJC6			protein_coding
chr1	65264610	65266477	1868	83	0.599788	0.275091	0.324697	intron (ENST00000395325.7, intron 1 of 18)	protein_coding-intron (ENST00000263441.11, intron 1 of 19)	790	ENST00000395325.7	ENSG00000116675	ENST00000263441			DNAJC6			protein_coding
chr1	65283003	65283678	676	5	0.926743	0.557259	0.369485	intron (ENST00000435739.1, intron 1 of 1)	protein_coding-intron (ENST00000263441.11, intron 1 of 19)	15639	ENST00000428703.1	ENSG00000234144	ENST00000428703			COX6CP13			processed_pseudogene
chr1	65301118	65301592	475	5	0.776543	0.333304	0.44324	intron (ENST00000435739.1, intron 1 of 1)	protein_coding-intron (ENST00000263441.11, intron 1 of 19)	-2375	ENST00000428703.1	ENSG00000234144	ENST00000428703			COX6CP13			processed_pseudogene
chr1	65304582	65305112	531	4	0.908247	0.512412	0.395835	intron (ENST00000435739.1, intron 1 of 1)	protein_coding-intron (ENST00000263441.11, intron 1 of 19)	1674	ENST00000435739.1	ENSG00000229294	ENST00000435739			ENSG00000229294			lncRNA
chr1	65309508	65310652	1145	63	0.814885	0.495257	0.319628	promoter-TSS (ENST00000702949.1)	lncRNA-promoter-TSS (ENST00000702949.1)	-222	ENST00000702949.1	ENSG00000290094	ENST00000702949			ENSG00000290094			lncRNA
chr1	65323272	65323743	472	5	0.855133	0.503415	0.351718	intron (ENST00000371069.5, intron 1 of 18)	protein_coding-intron (ENST00000263441.11, intron 1 of 19)	13206	ENST00000702949.1	ENSG00000290094	ENST00000702949			ENSG00000290094			lncRNA
chr1	65342277	65342518	242	5	0.881472	0.539454	0.342018	intron (ENST00000371069.5, intron 1 of 18)	protein_coding-intron (ENST00000263441.11, intron 1 of 19)	32096	ENST00000702949.1	ENSG00000290094	ENST00000702949			ENSG00000290094			lncRNA
chr1	65344445	65344947	503	4	0.837545	0.465262	0.372283	intron (ENST00000371069.5, intron 1 of 18)	protein_coding-intron (ENST00000263441.11, intron 1 of 19)	34394	ENST00000702949.1	ENSG00000290094	ENST00000702949			ENSG00000290094			lncRNA
chr1	65421387	65422282	896	15	0.202522	0.502747	-0.300225	intron (ENST00000613538.1, intron 2 of 4)	protein_coding-intron (ENST00000349533.11, intron 1 of 19)	1119	ENST00000613538.1	ENSG00000213625	ENST00000613538			LEPROT			protein_coding
chr1	65500603	65500987	385	4	0.705688	0.360787	0.344901	intron (ENST00000371060.7, intron 2 of 19)	protein_coding-intron (ENST00000349533.11, intron 2 of 19)	14389	ENST00000429871.1	ENSG00000237852	ENST00000429871			ENSG00000237852			lncRNA
chr1	65636445	65636573	129	4	0.882702	0.577432	0.305271	exon (ENST00000349533.11, exon 20 of 20)	protein_coding-exon (ENST00000349533.11, exon 20 of 20)	-58129	ENST00000426714.1	ENSG00000224570	ENST00000426714			ENSG00000224570			processed_pseudogene
chr1	65685575	65686719	1145	10	0.854708	0.510658	0.34405	Intergenic	Intergenic	-17815	ENST00000646875.1	ENSG00000285079	ENST00000646875			ENSG00000285079			lncRNA
chr1	65691185	65691564	380	4	0.890577	0.56813	0.322447	Intergenic	Intergenic	-12587	ENST00000646875.1	ENSG00000285079	ENST00000646875			ENSG00000285079			lncRNA
chr1	65691824	65692266	443	4	0.901891	0.548405	0.353486	Intergenic	Intergenic	-11917	ENST00000646875.1	ENSG00000285079	ENST00000646875			ENSG00000285079			lncRNA
chr1	65752898	65754004	1107	7	0.874918	0.573293	0.301625	Intergenic	Intergenic	7901	ENST00000459767.3	ENSG00000239319	ENST00000459767			RN7SL854P			misc_RNA
chr1	65760995	65761788	794	5	0.779326	0.452828	0.326498	promoter-TSS (ENST00000459767.3)	misc_RNA-promoter-TSS (ENST00000459767.3)	-40	ENST00000459767.3	ENSG00000239319	ENST00000459767			RN7SL854P			misc_RNA
chr1	65780384	65781194	811	5	0.788528	0.387216	0.401312	Intergenic	Intergenic	-11725	ENST00000329654.8	ENSG00000184588	ENST00000480109			PDE4B			protein_coding
chr1	65808014	65808564	551	4	0.867515	0.479264	0.388251	intron (ENST00000341517.9, intron 1 of 16)	protein_coding-intron (ENST00000329654.8, intron 1 of 16)	15394	ENST00000341517.9	ENSG00000184588	ENST00000480109			PDE4B			protein_coding
chr1	65892572	65893542	971	6	0.859321	0.551775	0.307546	intron (ENST00000341517.9, intron 1 of 16)	protein_coding-intron (ENST00000329654.8, intron 1 of 16)	-99365	ENST00000423207.6	ENSG00000184588	ENST00000480109			PDE4B			protein_coding
chr1	65910168	65910706	539	4	0.935644	0.565629	0.370016	intron (ENST00000341517.9, intron 1 of 16)	protein_coding-intron (ENST00000329654.8, intron 1 of 16)	-81985	ENST00000423207.6	ENSG00000184588	ENST00000480109			PDE4B			protein_coding
chr1	65921743	65922063	321	4	0.790265	0.377015	0.41325	intron (ENST00000341517.9, intron 3 of 16)	protein_coding-intron (ENST00000329654.8, intron 3 of 16)	-70519	ENST00000423207.6	ENSG00000184588	ENST00000480109			PDE4B			protein_coding
chr1	65984703	65986223	1521	5	0.924385	0.541831	0.382554	intron (ENST00000341517.9, intron 3 of 16)	protein_coding-intron (ENST00000329654.8, intron 3 of 16)	-6959	ENST00000423207.6	ENSG00000184588	ENST00000480109			PDE4B			protein_coding
chr1	66006798	66007439	642	5	0.947072	0.59494	0.352132	intron (ENST00000423207.6, intron 1 of 14)	protein_coding-intron (ENST00000329654.8, intron 3 of 16)	14697	ENST00000423207.6	ENSG00000184588	ENST00000480109			PDE4B			protein_coding
chr1	66015453	66016206	754	5	0.862692	0.387821	0.474871	intron (ENST00000423207.6, intron 1 of 14)	protein_coding-intron (ENST00000329654.8, intron 3 of 16)	23408	ENST00000423207.6	ENSG00000184588	ENST00000480109			PDE4B			protein_coding
chr1	66022606	66022916	311	4	0.861527	0.503222	0.358305	intron (ENST00000423207.6, intron 1 of 14)	protein_coding-intron (ENST00000329654.8, intron 3 of 16)	27957	ENST00000424138.1	ENSG00000227466	ENST00000424138			PDE4B-AS1			lncRNA
chr1	66046494	66046676	183	4	0.776799	0.471052	0.305747	intron (ENST00000424138.1, intron 1 of 2)	protein_coding-intron (ENST00000329654.8, intron 3 of 16)	4133	ENST00000424138.1	ENSG00000227466	ENST00000424138			PDE4B-AS1			lncRNA
chr1	66054557	66055033	477	4	0.921479	0.593821	0.327658	intron (ENST00000423207.6, intron 1 of 14)	protein_coding-intron (ENST00000329654.8, intron 3 of 16)	-4077	ENST00000424138.1	ENSG00000227466	ENST00000424138			PDE4B-AS1			lncRNA
chr1	66056294	66057632	1339	4	0.793545	0.352616	0.440928	intron (ENST00000423207.6, intron 1 of 14)	protein_coding-intron (ENST00000329654.8, intron 3 of 16)	-6245	ENST00000424138.1	ENSG00000227466	ENST00000424138			PDE4B-AS1			lncRNA
chr1	66080346	66080818	473	4	0.814055	0.454004	0.360051	intron (ENST00000423207.6, intron 1 of 14)	protein_coding-intron (ENST00000329654.8, intron 3 of 16)	13964	ENST00000411220.1	ENSG00000223152	ENST00000411220			RNU4-88P			snRNA
chr1	66085550	66085974	425	5	0.894838	0.581757	0.313081	intron (ENST00000423207.6, intron 1 of 14)	protein_coding-intron (ENST00000329654.8, intron 3 of 16)	8784	ENST00000411220.1	ENSG00000223152	ENST00000411220			RNU4-88P			snRNA
chr1	66121189	66121758	570	6	0.879163	0.570102	0.309061	intron (ENST00000423207.6, intron 1 of 14)	protein_coding-intron (ENST00000329654.8, intron 3 of 16)	-26928	ENST00000411220.1	ENSG00000223152	ENST00000411220			RNU4-88P			snRNA
chr1	66532880	66534026	1147	62	0.572839	0.228955	0.343884	promoter-TSS (ENST00000237247.10)	protein_coding-promoter-TSS (ENST00000237247.10)	70	ENST00000237247.10	ENSG00000118473	ENST00000683257			SGIP1			protein_coding
chr1	66751860	66752822	963	47	0.31365	0.830368	-0.516718	promoter-TSS (ENST00000282670.7)	protein_coding-promoter-TSS (ENST00000282670.7)	-118	ENST00000282670.7	ENSG00000152760	ENST00000282670			DYNLT5			protein_coding
chr1	67393360	67393864	505	13	0.546225	0.0763365	0.469889	intron (ENST00000674203.2, intron 16 of 16)	protein_coding-intron (ENST00000262345.5, intron 15 of 15)	-23602	ENST00000411331.1	ENSG00000223263	ENST00000411331			RNU6-387P			snRNA
chr1	67552245	67552771	527	5	0.683566	0.379482	0.304084	Intergenic	Intergenic	-8565	ENST00000414338.2	ENSG00000238139	ENST00000414338			ENSG00000238139			processed_pseudogene
chr1	67557737	67558308	572	10	0.602791	0.291658	0.311133	Intergenic	Intergenic	-3050	ENST00000414338.2	ENSG00000238139	ENST00000414338			ENSG00000238139			processed_pseudogene
chr1	67750100	67750520	421	7	0.915046	0.552995	0.362051	intron (ENST00000370982.4, intron 2 of 3)	protein_coding-intron (ENST00000370982.4, intron 2 of 3)	22343	ENST00000459562.1	ENSG00000238778	ENST00000459562			RNU7-80P			snRNA
chr1	67754677	67754781	105	4	0.71772	0.413557	0.304163	intron (ENST00000370982.4, intron 2 of 3)	protein_coding-intron (ENST00000370982.4, intron 2 of 3)	17924	ENST00000459562.1	ENSG00000238778	ENST00000459562			RNU7-80P			snRNA
chr1	67831739	67833868	2130	156	0.512574	0.142577	0.369996	intron (ENST00000420587.5, intron 1 of 9)	protein_coding-intron (ENST00000370982.4, intron 1 of 3)	495	ENST00000413628.5	ENSG00000232284	ENST00000414904			GNG12-AS1			lncRNA
chr1	68917452	68917588	137	4	0.729286	0.360703	0.368583	intron (ENST00000646995.1, intron 1 of 1)	lncRNA-intron (ENST00000643361.1, intron 4 of 6)	35943	ENST00000646995.1	ENSG00000285407	ENST00000643361			ENSG00000285407			lncRNA
chr1	68968324	68968794	471	5	0.787582	0.482767	0.304815	Intergenic	Intergenic	-5451	ENST00000644104.1	ENSG00000285473	ENST00000644104			ENSG00000285473			lncRNA
chr1	69008754	69009244	491	4	0.87613	0.439441	0.436689	intron (ENST00000644104.1, intron 1 of 3)	lncRNA-intron (ENST00000644104.1, intron 1 of 3)	34989	ENST00000644104.1	ENSG00000285473	ENST00000644104			ENSG00000285473			lncRNA
chr1	69070660	69070976	317	5	0.605849	0.270147	0.335702	intron (ENST00000661832.1, intron 1 of 8)	lncRNA-intron (ENST00000425517.1, intron 1 of 4)	14920	ENST00000425517.1	ENSG00000223883	ENST00000667299			LINC01707			lncRNA
chr1	69566643	69569053	2411	173	0.835501	0.512112	0.323389	promoter-TSS (ENST00000310961.9)	protein_coding-promoter-TSS (ENST00000310961.9)	-74	ENST00000651989.2	ENSG00000033122	ENST00000370958			LRRC7			protein_coding
chr1	69569362	69570188	827	32	0.741614	0.438578	0.303036	intron (ENST00000651989.2, intron 1 of 26)	protein_coding-intron (ENST00000310961.9, intron 1 of 26)	1325	ENST00000370958.5	ENSG00000033122	ENST00000370958			LRRC7			protein_coding
chr1	69763195	69763545	351	4	0.861694	0.542577	0.319117	intron (ENST00000651989.2, intron 3 of 26)	protein_coding-intron (ENST00000310961.9, intron 4 of 26)	3183	ENST00000415775.2	ENSG00000033122	ENST00000370958			LRRC7			protein_coding
chr1	69856655	69857093	439	7	0.700194	0.399587	0.300607	intron (ENST00000651989.2, intron 7 of 26)	protein_coding-intron (ENST00000310961.9, intron 8 of 26)	-22718	ENST00000494227.3	ENSG00000240692	ENST00000494227			RN7SL538P			misc_RNA
chr1	70738576	70738807	232	4	0.541918	0.925001	-0.383083	intron (ENST00000419450.1, intron 5 of 6)	lncRNA-intron (ENST00000419450.1, intron 5 of 6)	-18403	ENST00000423187.1	ENSG00000226208	ENST00000423187			ENSG00000226208			lncRNA
chr1	71046687	71048328	1642	138	0.738422	0.324693	0.413729	exon (ENST00000306666.10, exon 1 of 4)	protein_coding-exon (ENST00000306666.10, exon 1 of 4)	125	ENST00000460330.5	ENSG00000050628	ENST00000356595			PTGER3			protein_coding
chr1	71697874	71698323	450	4	0.299829	0.678258	-0.378429	exon (ENST00000306821.3, exon 4 of 7)	protein_coding-exon (ENST00000306821.3, exon 4 of 7)	-40074	ENST00000605519.1	ENSG00000271618	ENST00000605519			ENSG00000271618			processed_pseudogene
chr1	72063899	72064525	627	6	0.451373	0.922112	-0.470739	intron (ENST00000357731.10, intron 1 of 6)	protein_coding-intron (ENST00000306821.3, intron 1 of 6)	36718	ENST00000306821.3	ENSG00000172260	ENST00000306821			NEGR1			protein_coding
chr1	72280982	72282164	1183	13	0.180504	0.503369	-0.322865	intron (ENST00000357731.10, intron 1 of 6)	protein_coding-intron (ENST00000357731.10, intron 1 of 6)	966	ENST00000357731.10	ENSG00000172260	ENST00000306821			NEGR1			protein_coding
chr1	72289593	72289915	323	4	0.475336	0.85342	-0.378084	intron (ENST00000665984.1, intron 1 of 6)	lncRNA-intron (ENST00000665984.1, intron 1 of 6)	6404	ENST00000688733.1	ENSG00000286863	ENST00000666987			ENSG00000286863			lncRNA
chr1	72659596	72661620	2025	9	0.858937	0.352071	0.506866	intron (ENST00000688733.1, intron 7 of 7)	lncRNA-intron (ENST00000665984.1, intron 6 of 6)	57161	ENST00000391064.1	ENSG00000212366	ENST00000391064			RNU6-1246P			snRNA
chr1	72739185	72741110	1926	8	0.827475	0.401168	0.426307	intron (ENST00000664523.1, intron 3 of 4)	lncRNA-intron (ENST00000654386.1, intron 3 of 3)	-22379	ENST00000391064.1	ENSG00000212366	ENST00000391064			RNU6-1246P			snRNA
chr1	72741725	72742733	1009	4	0.81836	0.409961	0.408399	intron (ENST00000664523.1, intron 3 of 4)	lncRNA-intron (ENST00000654386.1, intron 3 of 3)	22717	ENST00000664523.1	ENSG00000225087	ENST00000654386			ENSG00000225087			lncRNA
chr1	72745444	72747717	2274	8	0.755598	0.241666	0.513932	intron (ENST00000664523.1, intron 3 of 4)	lncRNA-intron (ENST00000654386.1, intron 3 of 3)	18365	ENST00000664523.1	ENSG00000225087	ENST00000654386			ENSG00000225087			lncRNA
chr1	72775079	72775613	535	8	0.837846	0.470126	0.36772	exon (ENST00000418078.3, exon 2 of 7)	lncRNA-exon (ENST00000418078.3, exon 2 of 7)	10315	ENST00000418078.3	ENSG00000227016	ENST00000418078			LINC02796			lncRNA
chr1	72785718	72786682	965	5	0.847874	0.381792	0.466083	intron (ENST00000656766.1, intron 2 of 2)	lncRNA-intron (ENST00000418078.3, intron 5 of 6)	-6904	ENST00000650621.1	ENSG00000285808	ENST00000650621			LINC02797			lncRNA
chr1	72826985	72828227	1243	5	0.915522	0.506735	0.408787	intron (ENST00000650621.1, intron 2 of 7)	lncRNA-intron (ENST00000650621.1, intron 2 of 7)	34502	ENST00000650621.1	ENSG00000285808	ENST00000650621			LINC02797			lncRNA
chr1	72897146	72897511	366	4	0.61467	0.254768	0.359902	intron (ENST00000668734.1, intron 1 of 4)	lncRNA-intron (ENST00000654386.1, intron 2 of 3)	1647	ENST00000668734.1	ENSG00000225087	ENST00000654386			ENSG00000225087			lncRNA
chr1	72933270	72935244	1975	8	0.80153	0.40861	0.39292	Intergenic	Intergenic	-35017	ENST00000656766.1	ENSG00000225087	ENST00000654386			ENSG00000225087			lncRNA
chr1	72938248	72939630	1383	11	0.812093	0.432922	0.379171	Intergenic	Intergenic	-39699	ENST00000656766.1	ENSG00000225087	ENST00000654386			ENSG00000225087			lncRNA
chr1	73034046	73034852	807	7	0.881801	0.468418	0.413383	Intergenic	Intergenic	-55135	ENST00000623251.1	ENSG00000280317	ENST00000623251			ENSG00000280317			TEC
chr1	73051999	73052558	560	5	0.855935	0.541023	0.314912	Intergenic	Intergenic	-52513	ENST00000430398.2	ENSG00000229636	ENST00000430398			KRT8P21			processed_pseudogene
chr1	73066075	73067525	1451	8	0.838281	0.480068	0.358214	Intergenic	Intergenic	-37992	ENST00000430398.2	ENSG00000229636	ENST00000430398			KRT8P21			processed_pseudogene
chr1	73073236	73075065	1830	6	0.882951	0.421279	0.461672	Intergenic	Intergenic	-30641	ENST00000430398.2	ENSG00000229636	ENST00000430398			KRT8P21			processed_pseudogene
chr1	73076906	73077530	625	4	0.6696	0.215532	0.454068	Intergenic	Intergenic	-27574	ENST00000430398.2	ENSG00000229636	ENST00000430398			KRT8P21			processed_pseudogene
chr1	73081810	73082206	397	6	0.873389	0.5386	0.334789	Intergenic	Intergenic	-22784	ENST00000430398.2	ENSG00000229636	ENST00000430398			KRT8P21			processed_pseudogene
chr1	73085278	73085823	546	4	0.719185	0.294276	0.424909	Intergenic	Intergenic	-19241	ENST00000430398.2	ENSG00000229636	ENST00000430398			KRT8P21			processed_pseudogene
chr1	73094035	73095828	1794	7	0.734946	0.33901	0.395935	Intergenic	Intergenic	-9860	ENST00000430398.2	ENSG00000229636	ENST00000430398			KRT8P21			processed_pseudogene
chr1	73112771	73114467	1697	9	0.799744	0.38227	0.417474	Intergenic	Intergenic	8827	ENST00000430398.2	ENSG00000229636	ENST00000430398			KRT8P21			processed_pseudogene
chr1	73125803	73126233	431	4	0.763812	0.331036	0.432776	Intergenic	Intergenic	21226	ENST00000430398.2	ENSG00000229636	ENST00000430398			KRT8P21			processed_pseudogene
chr1	73140409	73140836	428	5	0.74262	0.315197	0.427423	Intergenic	Intergenic	35831	ENST00000430398.2	ENSG00000229636	ENST00000430398			KRT8P21			processed_pseudogene
chr1	73353221	73353749	529	6	0.854503	0.545302	0.309201	intron (ENST00000658942.1, intron 2 of 2)	lncRNA-intron (ENST00000658942.1, intron 2 of 2)	47315	ENST00000440762.5	ENSG00000233973	ENST00000440762			LINC01360			lncRNA
chr1	73385718	73386277	560	5	0.809846	0.467968	0.341878	Intergenic	Intergenic	79828	ENST00000440762.5	ENSG00000233973	ENST00000440762			LINC01360			lncRNA
chr1	73549208	73549648	441	4	0.77342	0.437798	0.335623	Intergenic	Intergenic	-85788	ENST00000424953.1	ENSG00000223479	ENST00000436262			LINC02238			lncRNA
chr1	73839987	73840247	261	4	0.629701	0.113307	0.516394	intron (ENST00000649962.1, intron 2 of 3)	lncRNA-intron (ENST00000649962.1, intron 2 of 3)	-43597	ENST00000516196.2	ENSG00000252005	ENST00000516196			RNU4ATAC8P			snRNA
chr1	73879764	73880183	420	4	0.73812	0.386602	0.351517	intron (ENST00000649962.1, intron 2 of 3)	lncRNA-intron (ENST00000649962.1, intron 2 of 3)	-3740	ENST00000516196.2	ENSG00000252005	ENST00000516196			RNU4ATAC8P			snRNA
chr1	74070261	74071453	1193	4	0.662714	0.347094	0.315621	intron (ENST00000395089.5, intron 5 of 6)	protein_coding-intron (ENST00000354431.9, intron 6 of 7)	112827	ENST00000395089.5	ENSG00000162620	ENST00000354431			LRRIQ3			protein_coding
chr1	74607998	74608544	547	4	0.439532	0.0651348	0.374397	intron (ENST00000420661.6, intron 4 of 6)	protein_coding-intron (ENST00000326665.10, intron 9 of 14)	26584	ENST00000420661.6	ENSG00000178965	ENST00000420661			ERICH3			protein_coding
chr1	74652824	74653059	236	4	0.652865	0.292799	0.360066	intron (ENST00000326665.10, intron 1 of 14)	protein_coding-intron (ENST00000326665.10, intron 1 of 14)	-18087	ENST00000420661.6	ENSG00000178965	ENST00000420661			ERICH3			protein_coding
chr1	74964585	74964853	269	6	0.657591	0.219752	0.437839	intron (ENST00000438619.1, intron 1 of 1)	lncRNA-intron (ENST00000438619.1, intron 1 of 1)	1405	ENST00000438619.1	ENSG00000229943	ENST00000438619			ENSG00000229943			lncRNA
chr1	75134267	75137689	3423	199	0.781435	0.405116	0.376319	intron (ENST00000356261.4, intron 1 of 8)	protein_coding-intron (ENST00000294638.9, intron 2 of 9)	1590	ENST00000356261.4	ENSG00000162624	ENST00000294638			LHX8			protein_coding
chr1	75417005	75417234	230	4	0.629803	0.931267	-0.301465	intron (ENST00000370859.8, intron 2 of 23)	protein_coding-intron (ENST00000370855.5, intron 2 of 23)	-104442	ENST00000440382.1	ENSG00000224493	ENST00000440382			ENSG00000224493			processed_pseudogene
chr1	76740464	76740777	314	5	0.720013	0.345158	0.374855	Intergenic	Intergenic	-12514	ENST00000363051.1	ENSG00000199921	ENST00000363051			RNU6-161P			snRNA
chr1	77281427	77283677	2251	145	0.674638	0.185691	0.488947	promoter-TSS (ENST00000344720.9)	protein_coding-promoter-TSS (ENST00000344720.9)	-50	ENST00000344720.9	ENSG00000154027	ENST00000344720			AK5			protein_coding
chr1	77847494	77848337	844	14	0.382	0.835395	-0.453395	exon (ENST00000444067.2, exon 1 of 1)	processed_pseudogene-exon (ENST00000444067.2, exon 1 of 1)	806	ENST00000444067.2	ENSG00000235613	ENST00000444067			NSRP1P1			processed_pseudogene
chr1	77888081	77889654	1574	83	0.255691	0.692593	-0.436902	exon (ENST00000421331.1, exon 2 of 3)	lncRNA-exon (ENST00000421331.1, exon 2 of 3)	244	ENST00000334785.12	ENSG00000162614	ENST00000334785			NEXN			protein_coding
chr1	78002713	78003509	797	12	0.537671	0.877337	-0.339667	Intergenic	Intergenic	1443	ENST00000608684.1	ENSG00000273338	ENST00000608684			ENSG00000273338			lncRNA
chr1	78045456	78047001	1546	111	0.737729	0.335372	0.402357	exon (ENST00000370759.4, exon 1 of 6)	protein_coding-exon (ENST00000370759.4, exon 1 of 6)	263	ENST00000370759.4	ENSG00000137960	ENST00000370759			GIPC2			protein_coding
chr1	78237547	78237924	378	4	0.781963	0.417449	0.364514	intron (ENST00000436742.5, intron 1 of 5)	lncRNA-intron (ENST00000436742.5, intron 1 of 5)	8137	ENST00000436742.5	ENSG00000237413	ENST00000436742			MGC27382			lncRNA
chr1	78333470	78333777	308	5	0.437454	0.0554636	0.38199	intron (ENST00000370758.5, intron 1 of 3)	protein_coding-intron (ENST00000370758.5, intron 1 of 3)	-16361	ENST00000419107.1	ENSG00000227556	ENST00000419107			ENSG00000227556			unprocessed_pseudogene
chr1	79113026	79113251	226	4	0.60086	0.239517	0.361343	exon (ENST00000655029.1, exon 2 of 17)	protein_coding-exon (ENST00000655029.1, exon 2 of 17)	-57084	ENST00000439132.1	ENSG00000230787	ENST00000439132			PSAT1P3			processed_pseudogene
chr1	79195823	79196341	519	5	0.803127	0.499392	0.303735	intron (ENST00000661030.1, intron 1 of 16)	protein_coding-intron (ENST00000655029.1, intron 1 of 16)	40408	ENST00000655029.1	ENSG00000162618	ENST00000655029			ADGRL4			protein_coding
chr1	79617227	79617523	297	4	0.592384	0.90863	-0.316245	Intergenic	Intergenic	96295	ENST00000425922.1	ENSG00000232676	ENST00000425922			ADH5P2			processed_pseudogene
chr1	79892202	79892707	506	6	0.507069	0.186156	0.320913	Intergenic	Intergenic	158949	ENST00000644002.1	ENSG00000285409	ENST00000644002			ENSG00000285409			lncRNA
chr1	80768183	80768446	264	4	0.686099	0.377601	0.308498	Intergenic	Intergenic	129888	ENST00000659969.1	ENSG00000234184	ENST00000659969			LINC01781			lncRNA
chr1	81167113	81167846	734	5	0.922377	0.541926	0.380451	Intergenic	Intergenic	-41088	ENST00000426688.1	ENSG00000235089	ENST00000426688			ENSG00000235089			processed_pseudogene
chr1	81173717	81174061	345	4	0.744079	0.364383	0.379696	Intergenic	Intergenic	-34679	ENST00000426688.1	ENSG00000235089	ENST00000426688			ENSG00000235089			processed_pseudogene
chr1	81305993	81306361	369	8	0.514579	0.211869	0.302711	promoter-TSS (ENST00000370721.5)	protein_coding-promoter-TSS (ENST00000370721.5)	11	ENST00000370725.5	ENSG00000117114	ENST00000370725			ADGRL2			protein_coding
chr1	81517760	81518345	586	12	0.601235	0.296486	0.304749	intron (ENST00000443939.1, intron 1 of 3)	protein_coding-intron (ENST00000370721.5, intron 2 of 24)	12954	ENST00000439024.1	ENSG00000227960	ENST00000439024			ENSG00000227960			lncRNA
chr1	81799967	81803915	3949	304	0.625673	0.141534	0.484138	intron (ENST00000686636.1, intron 1 of 23)	protein_coding-intron (ENST00000319517.10, intron 1 of 19)	943	ENST00000674208.1	ENSG00000117114	ENST00000370725			ADGRL2			protein_coding
chr1	82979725	82981078	1354	14	0.345745	0.660164	-0.314419	intron (ENST00000452834.5, intron 1 of 2)	lncRNA-intron (ENST00000452834.5, intron 1 of 2)	-1122	ENST00000659693.1	ENSG00000236268	ENST00000452834			LINC01361			lncRNA
chr1	83291994	83292463	470	4	0.61748	0.932248	-0.314768	Intergenic	Intergenic	133124	ENST00000647626.2	ENSG00000285782	ENST00000647626			ENSG00000285782			lncRNA
chr1	83313848	83314418	571	4	0.257188	0.621152	-0.363965	Intergenic	Intergenic	111220	ENST00000647626.2	ENSG00000285782	ENST00000647626			ENSG00000285782			lncRNA
chr1	83358264	83358626	363	4	0.550731	0.872093	-0.321362	Intergenic	Intergenic	66908	ENST00000647626.2	ENSG00000285782	ENST00000647626			ENSG00000285782			lncRNA
chr1	83405454	83405683	230	4	0.633977	0.961665	-0.327689	intron (ENST00000647626.2, intron 5 of 7)	lncRNA-intron (ENST00000647626.2, intron 5 of 7)	19784	ENST00000647626.2	ENSG00000285782	ENST00000647626			ENSG00000285782			lncRNA
chr1	83769040	83769348	309	4	0.526421	0.936822	-0.410402	intron (ENST00000701697.1, intron 1 of 2)	lncRNA-intron (ENST00000417975.1, intron 1 of 2)	2777	ENST00000701697.1	ENSG00000237076	ENST00000701697			ENSG00000237076			lncRNA
chr1	83860330	83861397	1068	61	0.598097	0.13028	0.467817	promoter-TSS (ENST00000457273.5)	lncRNA-promoter-TSS (ENST00000457273.5)	132	ENST00000417975.1	ENSG00000233008	ENST00000670031			LINC01725			lncRNA
chr1	83998388	83999470	1083	91	0.465542	0.129593	0.335949	intron (ENST00000610996.1, intron 1 of 14)	protein_coding-intron (ENST00000260505.13, intron 1 of 20)	203	ENST00000260505.13	ENSG00000137941	ENST00000610996			TTLL7			protein_coding
chr1	84433377	84433687	311	7	0.231529	0.828989	-0.59746	Intergenic	Intergenic	25302	ENST00000370662.3	ENSG00000137976	ENST00000370665			DNASE2B			protein_coding
chr1	84782296	84782769	474	14	0.216885	0.553355	-0.336469	Intergenic	Intergenic	-2894	ENST00000643511.1	ENSG00000285325	ENST00000643511			ENSG00000285325			lncRNA
chr1	84892449	84893855	1407	106	0.733088	0.398631	0.334457	promoter-TSS (ENST00000370611.4)	protein_coding-promoter-TSS (ENST00000370611.4)	54	ENST00000370611.4	ENSG00000171517	ENST00000440886			LPAR3			protein_coding
chr1	85047840	85049303	1464	119	0.64997	0.265326	0.384644	promoter-TSS (ENST00000341115.8)	protein_coding-promoter-TSS (ENST00000341115.8)	-72	ENST00000370589.7	ENSG00000055732	ENST00000341115			MCOLN3			protein_coding
chr1	85049809	85050239	431	14	0.65858	0.133634	0.524946	intron (ENST00000370596.5, intron 1 of 21)	protein_coding-intron (ENST00000370596.5, intron 1 of 21)	-1524	ENST00000370589.7	ENSG00000055732	ENST00000341115			MCOLN3			protein_coding
chr1	85131753	85132134	382	4	0.864668	0.487038	0.37763	intron (ENST00000370596.5, intron 21 of 21)	protein_coding-intron (ENST00000294664.11, intron 22 of 22)	-1850	ENST00000580922.1	ENSG00000266110	ENST00000580922			MIR4423			miRNA
chr1	85577509	85578773	1265	41	0.708139	0.345383	0.362757	promoter-TSS (ENST00000467530.5)	lncRNA-promoter-TSS (ENST00000467530.5)	9	ENST00000467530.5	ENSG00000282057	ENST00000467530			ENSG00000282057			lncRNA
chr1	85580158	85581756	1599	120	0.67424	0.306324	0.367916	exon (ENST00000451137.7, exon 1 of 5)	protein_coding-exon (ENST00000451137.7, exon 1 of 5)	196	ENST00000451137.7	ENSG00000142871	ENST00000451137			CCN1			protein_coding
chr1	86099919	86100616	698	5	0.90153	0.584587	0.316943	intron (ENST00000370571.7, intron 5 of 59)	protein_coding-intron (ENST00000370571.7, intron 5 of 59)	56504	ENST00000370571.7	ENSG00000171502	ENST00000370571			COL24A1			protein_coding
chr1	86466839	86467152	314	6	0.676722	0.320065	0.356658	Intergenic	Intergenic	-1372	ENST00000234701.7	ENSG00000016490	ENST00000394711			CLCA1			protein_coding
chr1	86468642	86469088	447	9	0.840212	0.406753	0.433459	promoter-TSS (ENST00000394711.2)	protein_coding-promoter-TSS (ENST00000394711.2)	-62	ENST00000394711.2	ENSG00000016490	ENST00000394711			CLCA1			protein_coding
chr1	87149134	87149659	526	5	0.85462	0.533227	0.321393	intron (ENST00000370548.3, intron 7 of 7)	protein_coding-intron (ENST00000370548.3, intron 7 of 7)	17394	ENST00000484933.6	ENSG00000267272	ENST00000467438			LINC01140			lncRNA
chr1	87179046	87179576	531	14	0.625885	0.210507	0.415378	Intergenic	Intergenic	-33394	ENST00000640362.1	ENSG00000284240	ENST00000640362			LINC02801			lncRNA
chr1	87204787	87205421	635	11	0.871286	0.554226	0.31706	Intergenic	Intergenic	-7601	ENST00000640362.1	ENSG00000284240	ENST00000640362			LINC02801			lncRNA
chr1	87465211	87465458	248	4	0.861254	0.474163	0.387091	Intergenic	Intergenic	-11962	ENST00000362448.1	ENSG00000199318	ENST00000362448			RNA5SP52			rRNA_pseudogene
chr1	87513261	87513618	358	4	0.836229	0.505446	0.330783	Intergenic	Intergenic	-60067	ENST00000362448.1	ENSG00000199318	ENST00000362448			RNA5SP52			rRNA_pseudogene
chr1	87547593	87548077	485	4	0.785019	0.457734	0.327286	Intergenic	Intergenic	-94462	ENST00000362448.1	ENSG00000199318	ENST00000362448			RNA5SP52			rRNA_pseudogene
chr1	88460318	88460593	276	4	0.857879	0.543105	0.314775	intron (ENST00000645056.1, intron 3 of 5)	lncRNA-intron (ENST00000645056.1, intron 3 of 5)	-2480	ENST00000662514.1	ENSG00000286758	ENST00000662514			ENSG00000286758			lncRNA
chr1	88595477	88595776	300	4	0.591362	0.235098	0.356264	intron (ENST00000645890.1, intron 1 of 6)	lncRNA-intron (ENST00000458097.5, intron 1 of 3)	17747	ENST00000421785.1	ENSG00000237959	ENST00000421785			RPL36AP10			processed_pseudogene
chr1	88800320	88800663	344	4	0.816485	0.491022	0.325462	intron (ENST00000370513.9, intron 8 of 20)	protein_coding-intron (ENST00000316005.11, intron 8 of 10)	-16287	ENST00000384505.1	ENSG00000207234	ENST00000384505			RNU6-125P			snRNA
chr1	89197450	89198350	901	21	0.305447	0.76121	-0.455763	promoter-TSS (ENST00000641099.1)	lncRNA-promoter-TSS (ENST00000641099.1)	-814	ENST00000641099.1	ENSG00000284734	ENST00000641099			ENSG00000284734			lncRNA
chr1	89694449	89694776	328	6	0.904148	0.466491	0.437656	intron (ENST00000370453.5, intron 2 of 3)	protein_coding-intron (ENST00000370453.5, intron 2 of 3)	-33260	ENST00000440817.2	ENSG00000226394	ENST00000440817			ENSG00000226394			processed_pseudogene
chr1	89846449	89846620	172	4	0.605469	0.298521	0.306948	intron (ENST00000394593.7, intron 2 of 2)	protein_coding-intron (ENST00000337338.9, intron 2 of 2)	24614	ENST00000394593.7	ENSG00000171492	ENST00000337338			LRRC8D			protein_coding
chr1	90184305	90184607	303	4	0.539668	0.897108	-0.35744	Intergenic	Intergenic	-57632	ENST00000663908.1	ENSG00000287406	ENST00000663908			ENSG00000287406			lncRNA
chr1	90704825	90706018	1194	19	0.842589	0.498944	0.343645	Intergenic	Intergenic	11880	ENST00000370445.5	ENSG00000143032	ENST00000370445			BARHL2			protein_coding
chr1	90706095	90708386	2292	109	0.803039	0.494203	0.308836	Intergenic	Intergenic	10061	ENST00000370445.5	ENSG00000143032	ENST00000370445			BARHL2			protein_coding
chr1	90710626	90711382	757	40	0.794552	0.417005	0.377547	TTS (ENST00000370445.5)	protein_coding-TTS (ENST00000370445.5)	6298	ENST00000370445.5	ENSG00000143032	ENST00000370445			BARHL2			protein_coding
chr1	90711624	90711921	298	7	0.74693	0.372775	0.374155	exon (ENST00000370445.5, exon 3 of 3)	protein_coding-exon (ENST00000370445.5, exon 3 of 3)	5529	ENST00000370445.5	ENSG00000143032	ENST00000370445			BARHL2			protein_coding
chr1	90713938	90715571	1634	30	0.690586	0.339774	0.350812	exon (ENST00000370445.5, exon 2 of 3)	protein_coding-exon (ENST00000370445.5, exon 2 of 3)	2547	ENST00000370445.5	ENSG00000143032	ENST00000370445			BARHL2			protein_coding
chr1	90723023	90727386	4364	219	0.860517	0.524189	0.336328	exon (ENST00000660766.1, exon 3 of 3)	lncRNA-exon (ENST00000660766.1, exon 3 of 3)	5591	ENST00000662386.1	ENSG00000287076	ENST00000662386			ENSG00000287076			lncRNA
chr1	90728946	90732158	3213	117	0.75696	0.272661	0.4843	Intergenic	Intergenic	10938	ENST00000662386.1	ENSG00000287076	ENST00000662386			ENSG00000287076			lncRNA
chr1	90800231	90800459	229	4	0.787344	0.466651	0.320694	intron (ENST00000659034.3, intron 1 of 2)	lncRNA-intron (ENST00000634619.2, intron 3 of 4)	-35315	ENST00000662449.1	ENSG00000285532	ENST00000662449			LINC02788			lncRNA
chr1	90832045	90832348	304	9	0.624348	0.209843	0.414505	intron (ENST00000658618.3, intron 1 of 1)	lncRNA-intron (ENST00000634619.2, intron 2 of 4)	-3463	ENST00000662449.1	ENSG00000285532	ENST00000662449			LINC02788			lncRNA
chr1	90837092	90837913	822	12	0.65431	0.226425	0.427885	intron (ENST00000662449.1, intron 1 of 3)	lncRNA-intron (ENST00000634619.2, intron 2 of 4)	-1329	ENST00000652632.1	ENSG00000233593	ENST00000702398			LINC02609			lncRNA
chr1	90840435	90841092	658	17	0.749277	0.312736	0.436542	intron (ENST00000634619.2, intron 1 of 4)	lncRNA-intron (ENST00000634619.2, intron 1 of 4)	-4590	ENST00000652632.1	ENSG00000233593	ENST00000702398			LINC02609			lncRNA
chr1	90850440	90852179	1740	122	0.741961	0.274284	0.467678	promoter-TSS (ENST00000425185.2)	lncRNA-promoter-TSS (ENST00000425185.2)	336	ENST00000702398.1	ENSG00000233593	ENST00000702398			LINC02609			lncRNA
chr1	91092060	91092387	328	6	0.843541	0.528523	0.315018	Intergenic	Intergenic	68305	ENST00000425640.1	ENSG00000232393	ENST00000425640			RPL5P6			processed_pseudogene
chr1	91547734	91548863	1130	7	0.460821	0.848478	-0.387657	Intergenic	Intergenic	-12706	ENST00000444540.3	ENSG00000241318	ENST00000444540			WDR82P2			processed_pseudogene
chr1	91684619	91684992	374	6	0.505077	0.836305	-0.331228	intron (ENST00000525962.5, intron 15 of 15)	protein_coding-intron (ENST00000212355.9, intron 16 of 16)	42290	ENST00000415545.2	ENSG00000203914	ENST00000415545			HSP90B3P			processed_pseudogene
chr1	91731304	91732039	736	13	0.821858	0.348778	0.473081	intron (ENST00000525962.5, intron 4 of 15)	protein_coding-intron (ENST00000212355.9, intron 5 of 16)	89156	ENST00000415545.2	ENSG00000203914	ENST00000415545			HSP90B3P			processed_pseudogene
chr1	93692147	93692348	202	4	0.261739	0.605165	-0.343426	intron (ENST00000370244.5, intron 3 of 13)	protein_coding-intron (ENST00000370244.5, intron 3 of 13)	-10411	ENST00000260502.11	ENSG00000137936	ENST00000370243			BCAR3			protein_coding
chr1	93708829	93709352	524	9	0.581147	0.914279	-0.333131	intron (ENST00000370244.5, intron 2 of 13)	protein_coding-intron (ENST00000370244.5, intron 2 of 13)	-27254	ENST00000260502.11	ENSG00000137936	ENST00000370243			BCAR3			protein_coding
chr1	93715644	93716029	386	10	0.222787	0.577959	-0.355173	intron (ENST00000370244.5, intron 2 of 13)	protein_coding-intron (ENST00000370244.5, intron 2 of 13)	-34000	ENST00000260502.11	ENSG00000137936	ENST00000370243			BCAR3			protein_coding
chr1	93716710	93717084	375	5	0.379718	0.772325	-0.392607	intron (ENST00000370244.5, intron 2 of 13)	protein_coding-intron (ENST00000370244.5, intron 2 of 13)	-35060	ENST00000260502.11	ENSG00000137936	ENST00000370243			BCAR3			protein_coding
chr1	93759120	93759470	351	6	0.527878	0.933076	-0.405198	intron (ENST00000370244.5, intron 2 of 13)	protein_coding-intron (ENST00000370244.5, intron 2 of 13)	-77458	ENST00000260502.11	ENSG00000137936	ENST00000370243			BCAR3			protein_coding
chr1	93817951	93818494	544	12	0.802715	0.456791	0.345924	intron (ENST00000370244.5, intron 2 of 13)	protein_coding-intron (ENST00000370244.5, intron 2 of 13)	-28609	ENST00000390220.3	ENSG00000211575	ENST00000390220			MIR760			miRNA
chr1	94068645	94069853	1209	18	0.511208	0.18609	0.325118	intron (ENST00000649773.1, intron 11 of 18)	protein_coding-intron (ENST00000370225.4, intron 11 of 49)	51876	ENST00000649773.1	ENSG00000198691	ENST00000649773			ABCA4			protein_coding
chr1	94070003	94072344	2342	16	0.697912	0.12205	0.575863	intron (ENST00000649773.1, intron 11 of 18)	protein_coding-intron (ENST00000370225.4, intron 11 of 49)	49951	ENST00000649773.1	ENSG00000198691	ENST00000649773			ABCA4			protein_coding
chr1	94086501	94087352	852	10	0.672349	0.254928	0.417421	intron (ENST00000649773.1, intron 6 of 18)	protein_coding-intron (ENST00000370225.4, intron 6 of 49)	34198	ENST00000649773.1	ENSG00000198691	ENST00000649773			ABCA4			protein_coding
chr1	94094158	94094871	714	16	0.583292	0.252056	0.331236	intron (ENST00000649773.1, intron 6 of 18)	protein_coding-intron (ENST00000370225.4, intron 6 of 49)	26610	ENST00000649773.1	ENSG00000198691	ENST00000649773			ABCA4			protein_coding
chr1	94111166	94112606	1441	27	0.808916	0.301608	0.507309	intron (ENST00000649773.1, intron 2 of 18)	protein_coding-intron (ENST00000370225.4, intron 2 of 49)	9239	ENST00000649773.1	ENSG00000198691	ENST00000649773			ABCA4			protein_coding
chr1	94236438	94238101	1664	126	0.472149	0.0882388	0.383911	intron (ENST00000370217.3, intron 1 of 10)	protein_coding-intron (ENST00000260526.11, intron 1 of 22)	314	ENST00000260526.11	ENSG00000137962	ENST00000260526			ARHGAP29			protein_coding
chr1	94246947	94248300	1354	113	0.562017	0.0949564	0.467061	promoter-TSS (ENST00000656153.1)	lncRNA-promoter-TSS (ENST00000656153.1)	-239	ENST00000662164.1	ENSG00000226835	ENST00000660527			ARHGAP29-AS1			lncRNA
chr1	94339277	94339579	303	4	0.645216	0.325694	0.319522	intron (ENST00000656153.1, intron 5 of 6)	lncRNA-intron (ENST00000656153.1, intron 5 of 6)	-14859	ENST00000414039.1	ENSG00000236098	ENST00000414039			ENSG00000236098			lncRNA
chr1	94615116	94615242	127	4	0.478825	0.0953862	0.383438	exon (ENST00000634870.1, exon 6 of 6)	lncRNA-exon (ENST00000634870.1, exon 6 of 6)	-22882	ENST00000413541.1	ENSG00000223675	ENST00000413541			ENSG00000223675			lncRNA
chr1	94757459	94757730	272	4	0.833068	0.432607	0.40046	intron (ENST00000418366.2, intron 1 of 5)	lncRNA-intron (ENST00000418366.2, intron 1 of 5)	-11695	ENST00000579876.1	ENSG00000263526	ENST00000579876			MIR378G			miRNA
chr1	95808628	95808842	215	4	0.582999	0.941138	-0.358139	Intergenic	Intergenic	65639	ENST00000603401.1	ENSG00000271252	ENST00000603401			ENSG00000271252			lncRNA
chr1	95809739	95811531	1793	4	0.433525	0.892485	-0.45896	Intergenic	Intergenic	67539	ENST00000603401.1	ENSG00000271252	ENST00000603401			ENSG00000271252			lncRNA
chr1	96329284	96329773	490	6	0.598641	0.906752	-0.308111	intron (ENST00000435311.1, intron 3 of 5)	lncRNA-intron (ENST00000435311.1, intron 3 of 5)	44596	ENST00000435311.1	ENSG00000231987	ENST00000435311			LINC01787			lncRNA
chr1	96336889	96337025	137	4	0.573812	0.926089	-0.352277	intron (ENST00000435311.1, intron 3 of 5)	lncRNA-intron (ENST00000435311.1, intron 3 of 5)	37168	ENST00000435311.1	ENSG00000231987	ENST00000435311			LINC01787			lncRNA
chr1	96410241	96410565	325	7	0.621056	0.95252	-0.331464	Intergenic	Intergenic	-8191	ENST00000362030.3	ENSG00000234422	ENST00000362030			UBE2WP1			processed_pseudogene
chr1	96720841	96721341	501	8	0.331699	0.638845	-0.307145	promoter-TSS (ENST00000370197.5)	protein_coding-promoter-TSS (ENST00000370197.5)	-686	ENST00000675735.1	ENSG00000117569	ENST00000674951			PTBP2			protein_coding
chr1	98053031	98054342	1312	87	0.616229	0.196143	0.420086	exon (ENST00000648602.1, exon 2 of 2)	lncRNA-exon (ENST00000648602.1, exon 2 of 2)	905	ENST00000648602.1	ENSG00000285922	ENST00000648602			ENSG00000285922			lncRNA
chr1	98458646	98459854	1209	10	0.486086	0.81326	-0.327174	Intergenic	Intergenic	201809	ENST00000623685.1	ENSG00000280040	ENST00000623685			ENSG00000280040			TEC
chr1	98636784	98637396	613	6	0.529528	0.848926	-0.319398	Intergenic	Intergenic	23969	ENST00000623685.1	ENSG00000280040	ENST00000623685			ENSG00000280040			TEC
chr1	98661563	98662546	984	85	0.502423	0.170664	0.33176	promoter-TSS (ENST00000623685.1)	TEC-promoter-TSS (ENST00000623685.1)	334	ENST00000306121.8	ENSG00000162627	ENST00000529992			SNX7			protein_coding
chr1	99003959	99005690	1732	143	0.739127	0.287519	0.451607	promoter-TSS (ENST00000263177.5)	protein_coding-promoter-TSS (ENST00000263177.5)	36	ENST00000263177.5	ENSG00000117598	ENST00000263177			PLPPR5			protein_coding
chr1	99264037	99265195	1159	59	0.801824	0.332885	0.468939	exon (ENST00000370185.9, exon 1 of 7)	protein_coding-exon (ENST00000370185.9, exon 1 of 7)	124	ENST00000370185.9	ENSG00000117600	ENST00000457765			PLPPR4			protein_coding
chr1	99820625	99820877	253	4	0.384494	0.720583	-0.336089	Intergenic	Intergenic	-21859	ENST00000412047.1	ENSG00000231996	ENST00000412047			ENSG00000231996			processed_pseudogene
chr1	100387323	100387829	507	7	0.365494	0.858619	-0.493125	intron (ENST00000647005.1, intron 3 of 16)	protein_coding-intron (ENST00000336454.5, intron 3 of 15)	6450	ENST00000425064.1	ENSG00000234332	ENST00000425064			BCAS2P2			processed_pseudogene
chr1	100444192	100444534	343	5	0.49228	0.799444	-0.307165	intron (ENST00000647005.1, intron 7 of 16)	protein_coding-intron (ENST00000336454.5, intron 7 of 15)	41634	ENST00000432210.1	ENSG00000228086	ENST00000432210			ENSG00000228086			lncRNA
chr1	100712919	100713460	542	17	0.10211	0.446748	-0.344638	Intergenic	Intergenic	-6552	ENST00000370119.8	ENSG00000162692	ENST00000347652			VCAM1			protein_coding
chr1	101026637	101027067	431	8	0.706976	0.344495	0.362481	intron (ENST00000659528.3, intron 1 of 2)	lncRNA-intron (ENST00000453011.5, intron 1 of 4)	942	ENST00000666646.1	ENSG00000233184	ENST00000666988			DPH5-DT			lncRNA
chr1	101190095	101190323	229	4	0.726674	0.238393	0.488281	promoter-TSS (ENST00000603646.1)	processed_pseudogene-promoter-TSS (ENST00000603646.1)	-311	ENST00000603646.1	ENSG00000271578	ENST00000603646			ENSG00000271578			processed_pseudogene
chr1	101284033	101284329	297	16	0.864685	0.428621	0.436064	Intergenic	Intergenic	-12818	ENST00000454070.2	ENSG00000173810	ENST00000454070			PPIAP7			processed_pseudogene
chr1	101307880	101308446	567	7	0.760591	0.446094	0.314497	Intergenic	Intergenic	-15674	ENST00000439146.1	ENSG00000231671	ENST00000439146			LINC01307			lncRNA
chr1	101526841	101527123	283	6	0.533147	0.838415	-0.305268	Intergenic	Intergenic	-112566	ENST00000648951.1	ENSG00000226715	ENST00000648951			LINC01709			lncRNA
chr1	101996431	101997808	1378	41	0.680035	0.259047	0.420988	promoter-TSS (ENST00000370103.9)	protein_coding-promoter-TSS (ENST00000370103.9)	-194	ENST00000370103.9	ENSG00000118733	ENST00000370103			OLFM3			protein_coding
chr1	102534431	102534813	383	4	0.489606	0.801524	-0.311918	Intergenic	Intergenic	-144992	ENST00000447916.1	ENSG00000233359	ENST00000656454			ENSG00000233359			lncRNA
chr1	102622974	102623166	193	4	0.513121	0.849287	-0.336166	Intergenic	Intergenic	230772	ENST00000414418.1	ENSG00000230864	ENST00000414418			ENSG00000230864			lncRNA
chr1	102774810	102775274	465	8	0.608082	0.938069	-0.329987	intron (ENST00000414418.1, intron 2 of 6)	lncRNA-intron (ENST00000414418.1, intron 2 of 6)	78800	ENST00000414418.1	ENSG00000230864	ENST00000414418			ENSG00000230864			lncRNA
chr1	102879585	102879837	253	6	0.86422	0.492597	0.371623	exon (ENST00000353414.8, exon 65 of 66)	protein_coding-exon (ENST00000353414.8, exon 65 of 66)	-25869	ENST00000414418.1	ENSG00000230864	ENST00000414418			ENSG00000230864			lncRNA
chr1	103077471	103077854	384	4	0.601362	0.271319	0.330043	intron (ENST00000647280.1, intron 3 of 24)	protein_coding-intron (ENST00000353414.8, intron 3 of 65)	23041	ENST00000396543.2	ENSG00000234257	ENST00000396543			SOD2P1			processed_pseudogene
chr1	103107864	103108433	570	25	0.677249	0.357263	0.319986	exon (ENST00000353414.8, exon 1 of 66)	protein_coding-exon (ENST00000353414.8, exon 1 of 66)	330	ENST00000512756.5	ENSG00000060718	ENST00000512756			COL11A1			protein_coding
chr1	103369469	103370037	569	5	0.76437	0.458908	0.305462	Intergenic	Intergenic	-45126	ENST00000414923.1	ENSG00000230759	ENST00000414923			ENSG00000230759			lncRNA
chr1	104024820	104025019	200	4	0.756625	0.327612	0.429013	Intergenic	Intergenic	-48063	ENST00000634580.1	ENSG00000293061	ENST00000634888			ENSG00000293061			lncRNA
chr1	104126129	104126277	149	5	0.62867	0.294452	0.334218	TTS (ENST00000634997.1)	lncRNA-TTS (ENST00000634997.1)	27627	ENST00000432567.1	ENSG00000228347	ENST00000432567			FTLP17			processed_pseudogene
chr1	105144869	105145139	271	4	0.729274	0.416989	0.312285	Intergenic	Intergenic	-112639	ENST00000648518.1	ENSG00000285981	ENST00000648518			ENSG00000285981			lncRNA
chr1	105531506	105531918	413	6	0.73498	0.361716	0.373264	Intergenic	Intergenic	87223	ENST00000661746.1	ENSG00000230768	ENST00000595309			LINC01676			lncRNA
chr1	105821013	105821224	212	4	0.777897	0.414283	0.363614	Intergenic	Intergenic	70311	ENST00000433990.1	ENSG00000237897	ENST00000433990			MATR3P3			processed_pseudogene
chr1	105859638	105859925	288	4	0.809457	0.503046	0.306411	Intergenic	Intergenic	31648	ENST00000433990.1	ENSG00000237897	ENST00000433990			MATR3P3			processed_pseudogene
chr1	106062219	106062535	317	4	0.490172	0.139594	0.350578	exon (ENST00000635233.1, exon 8 of 8)	lncRNA-exon (ENST00000635233.1, exon 8 of 8)	-18748	ENST00000655639.1	ENSG00000237480	ENST00000635102			ENSG00000237480			lncRNA
chr1	106166686	106167083	398	5	0.800347	0.460734	0.339613	Intergenic	Intergenic	-85506	ENST00000415580.2	ENSG00000230932	ENST00000415580			ENSG00000230932			processed_pseudogene
chr1	106200626	106200855	230	5	0.828725	0.479781	0.348944	Intergenic	Intergenic	-119362	ENST00000415580.2	ENSG00000230932	ENST00000415580			ENSG00000230932			processed_pseudogene
chr1	106375624	106375807	184	4	0.70873	0.361012	0.347718	Intergenic	Intergenic	169028	ENST00000604628.1	ENSG00000270342	ENST00000604628			ENSG00000270342			processed_pseudogene
chr1	106717694	106718222	529	8	0.419598	0.0952549	0.324343	Intergenic	Intergenic	-62265	ENST00000603629.1	ENSG00000270976	ENST00000603629			ENSG00000270976			processed_pseudogene
chr1	106923922	106924564	643	10	0.872388	0.449584	0.422805	Intergenic	Intergenic	105982	ENST00000415910.3	ENSG00000237460	ENST00000659929			LINC01661			lncRNA
chr1	106954012	106954229	218	4	0.835186	0.48561	0.349575	Intergenic	Intergenic	-102553	ENST00000370078.2	ENSG00000198890	ENST00000370078			PRMT6			protein_coding
chr1	107087410	107087921	512	4	0.764115	0.335798	0.428317	Intergenic	Intergenic	30992	ENST00000370078.2	ENSG00000198890	ENST00000370078			PRMT6			protein_coding
chr1	107110875	107111268	394	4	0.781519	0.45558	0.325939	Intergenic	Intergenic	-28935	ENST00000370073.6	ENSG00000162631	ENST00000370067			NTNG1			protein_coding
chr1	107277124	107277212	89	4	0.39124	0.044988	0.346252	intron (ENST00000370074.8, intron 2 of 5)	protein_coding-intron (ENST00000370065.1, intron 1 of 5)	128574	ENST00000370066.5	ENSG00000162631	ENST00000370067			NTNG1			protein_coding
chr1	107442942	107443444	503	7	0.467408	0.850425	-0.383017	intron (ENST00000370073.6, intron 7 of 7)	protein_coding-intron (ENST00000370065.1, intron 5 of 5)	-62010	ENST00000416095.1	ENSG00000224550	ENST00000416095			NDUFA4P1			processed_pseudogene
chr1	107644352	107644605	254	4	0.60465	0.976534	-0.371885	intron (ENST00000527011.5, intron 19 of 27)	protein_coding-intron (ENST00000370056.9, intron 19 of 26)	44025	ENST00000415432.6	ENSG00000134215	ENST00000370056			VAV3			protein_coding
chr1	108045454	108045841	388	8	0.789295	0.470726	0.318568	Intergenic	Intergenic	-4677	ENST00000634635.3	ENSG00000226822	ENST00000634635			LINC02785			lncRNA
chr1	108124645	108125190	546	12	0.916592	0.549748	0.366844	Intergenic	Intergenic	67900	ENST00000370041.4	ENSG00000085491	ENST00000370041			SLC25A24			protein_coding
chr1	108659754	108660652	899	21	0.61816	0.310034	0.308126	intron (ENST00000370032.9, intron 1 of 7)	protein_coding-intron (ENST00000370031.5, intron 1 of 8)	852	ENST00000370031.5	ENSG00000162639	ENST00000651461			HENMT1			protein_coding
chr1	108858781	108859028	248	4	0.602829	0.283826	0.319004	TTS (ENST00000369989.2)	lncRNA-TTS (ENST00000369989.2)	1688	ENST00000369989.2	ENSG00000203897	ENST00000369989			SPATA42			lncRNA
chr1	109040283	109040757	475	7	0.29358	0.655543	-0.361963	intron (ENST00000400794.7, intron 1 of 14)	protein_coding-intron (ENST00000361054.7, intron 1 of 13)	1466	ENST00000400794.7	ENSG00000085433	ENST00000369965			WDR47			protein_coding
chr1	109447579	109447939	361	5	0.788536	0.462742	0.325794	Intergenic	Intergenic	-18787	ENST00000369872.4	ENSG00000143028	ENST00000369872			SYPL2			protein_coding
chr1	109465916	109467762	1847	141	0.762341	0.31309	0.449251	exon (ENST00000369872.4, exon 1 of 6)	protein_coding-exon (ENST00000369872.4, exon 1 of 6)	293	ENST00000369872.4	ENSG00000143028	ENST00000369872			SYPL2			protein_coding
chr1	109739504	109740851	1348	98	0.527371	0.199477	0.327894	intron (ENST00000361066.7, intron 2 of 8)	protein_coding-intron (ENST00000256594.7, intron 1 of 7)	338	ENST00000256594.7	ENSG00000134202	ENST00000256594			GSTM3			protein_coding
chr1	109844871	109845397	527	4	0.942645	0.57189	0.370755	intron (ENST00000453347.1, intron 3 of 3)	lncRNA-intron (ENST00000453347.1, intron 3 of 3)	16779	ENST00000453347.1	ENSG00000228420	ENST00000453347			LINC01768			lncRNA
chr1	109899026	109899451	426	4	0.894697	0.491283	0.403414	Intergenic	Intergenic	3266	ENST00000565955.1	ENSG00000261055	ENST00000565955			ENSG00000261055			lncRNA
chr1	109970083	109971001	919	6	0.894318	0.540638	0.35368	Intergenic	Intergenic	-14223	ENST00000369799.10	ENSG00000168710	ENST00000393614			AHCYL1			protein_coding
chr1	110067351	110071024	3674	305	0.851862	0.433674	0.418188	intron (ENST00000647563.2, intron 1 of 3)	protein_coding-intron (ENST00000647563.2, intron 1 of 3)	1484	ENST00000647563.2	ENSG00000156150	ENST00000649954			ALX3			protein_coding
chr1	110083444	110085215	1772	122	0.50694	0.0977104	0.40923	intron (ENST00000702583.1, intron 3 of 3)	lncRNA-intron (ENST00000554808.1, intron 1 of 3)	1608	ENST00000702583.1	ENSG00000258673	ENST00000702583			LINC01397			lncRNA
chr1	110150278	110151581	1304	137	0.852624	0.489842	0.362782	intron (ENST00000331565.5, intron 1 of 11)	protein_coding-intron (ENST00000331565.5, intron 1 of 11)	436	ENST00000331565.5	ENSG00000197106	ENST00000331565			SLC6A17			protein_coding
chr1	110166352	110166685	334	8	0.709046	0.378686	0.33036	TTS (ENST00000443008.1)	lncRNA-TTS (ENST00000443008.1)	2332	ENST00000430098.2	ENSG00000227091	ENST00000443008			SLC6A17-AS1			lncRNA
chr1	110211388	110212632	1245	104	0.669639	0.125559	0.54408	exon (ENST00000369787.7, exon 1 of 4)	protein_coding-exon (ENST00000369787.7, exon 1 of 4)	518	ENST00000413138.7	ENSG00000116396	ENST00000413138			KCNC4			protein_coding
chr1	110526971	110527579	609	5	0.847177	0.546739	0.300438	Intergenic	Intergenic	-8100	ENST00000369771.4	ENSG00000143105	ENST00000369771			KCNA10			protein_coding
chr1	110644066	110644162	97	4	0.48215	0.790018	-0.307868	Intergenic	Intergenic	-12640	ENST00000369770.7	ENSG00000177301	ENST00000485317			KCNA2			protein_coding
chr1	110964093	110964545	453	27	0.541448	0.240506	0.300943	promoter-TSS (ENST00000369763.5)	protein_coding-promoter-TSS (ENST00000369763.5)	-354	ENST00000485275.2	ENSG00000121931	ENST00000369763			LRIF1			protein_coding
chr1	111032164	111032675	512	8	0.53923	0.215927	0.323303	Intergenic	Intergenic	-9414	ENST00000516951.1	ENSG00000252760	ENST00000516951			RNA5SP54			rRNA_pseudogene
chr1	111198322	111199198	877	11	0.547264	0.124885	0.422379	intron (ENST00000369752.5, intron 2 of 11)	protein_coding-intron (ENST00000357640.9, intron 2 of 11)	1886	ENST00000357640.9	ENSG00000162777	ENST00000357640			DENND2D			protein_coding
chr1	111199652	111201687	2036	27	0.56509	0.127915	0.437175	promoter-TSS (ENST00000357640.9)	protein_coding-promoter-TSS (ENST00000357640.9)	-24	ENST00000357640.9	ENSG00000162777	ENST00000357640			DENND2D			protein_coding
chr1	111219851	111220424	574	7	0.73876	0.36525	0.373511	intron (ENST00000445067.6, intron 1 of 12)	protein_coding-intron (ENST00000445067.6, intron 1 of 12)	-7472	ENST00000369744.6	ENSG00000064886	ENST00000445067			CHI3L2			protein_coding
chr1	111229991	111232588	2598	11	0.64378	0.1993	0.44448	exon (ENST00000369744.6, exon 3 of 10)	protein_coding-exon (ENST00000369744.6, exon 3 of 10)	1470	ENST00000524472.5	ENSG00000064886	ENST00000445067			CHI3L2			protein_coding
chr1	111251579	111251938	360	8	0.397145	0.740092	-0.342946	intron (ENST00000456220.1, intron 2 of 7)	unprocessed_pseudogene-intron (ENST00000456220.1, intron 2 of 7)	1505	ENST00000456220.1	ENSG00000236040	ENST00000456220			CHIAP1			unprocessed_pseudogene
chr1	111598640	111598981	342	7	0.776956	0.431254	0.345702	TTS (ENST00000450155.5)	lncRNA-TTS (ENST00000450155.5)	9507	ENST00000450155.5	ENSG00000231346	ENST00000441004			LINC01160			lncRNA
chr1	111739908	111741074	1167	78	0.687272	0.281869	0.405404	intron (ENST00000658759.1, intron 1 of 2)	lncRNA-intron (ENST00000658759.1, intron 1 of 2)	912	ENST00000658759.1	ENSG00000227811	ENST00000658759			INKA2-AS1			lncRNA
chr1	111953839	111954320	482	7	0.709058	0.314751	0.394307	intron (ENST00000369697.5, intron 1 of 5)	protein_coding-intron (ENST00000302127.5, intron 2 of 7)	28716	ENST00000369697.5	ENSG00000171385	ENST00000369697			KCND3			protein_coding
chr1	111988309	111991247	2939	253	0.737268	0.298454	0.438814	promoter-TSS (ENST00000302127.5)	protein_coding-promoter-TSS (ENST00000302127.5)	-110	ENST00000302127.5	ENSG00000171385	ENST00000369697			KCND3			protein_coding
chr1	112041232	112041761	530	4	0.565554	0.255717	0.309837	Intergenic	Intergenic	50961	ENST00000438293.1	ENSG00000231437	ENST00000438293			LINC01750			lncRNA
chr1	112501578	112502613	1036	68	0.399513	0.090647	0.308866	intron (ENST00000369686.9, intron 2 of 5)	protein_coding-intron (ENST00000256640.9, intron 1 of 4)	-6869	ENST00000369684.5	ENSG00000134245	ENST00000256640			WNT2B			protein_coding
chr1	112507976	112509643	1668	149	0.654671	0.204871	0.4498	promoter-TSS (ENST00000369684.5)	protein_coding-promoter-TSS (ENST00000369684.5)	-155	ENST00000369684.5	ENSG00000134245	ENST00000256640			WNT2B			protein_coding
chr1	112519958	112520613	656	12	0.705125	0.146475	0.558649	exon (ENST00000256640.9, exon 5 of 5)	protein_coding-exon (ENST00000256640.9, exon 5 of 5)	-1845	ENST00000608357.1	ENSG00000273483	ENST00000608357			ENSG00000273483			lncRNA
chr1	112819259	112819630	372	4	0.514646	0.881462	-0.366816	TTS (ENST00000401018.5)	lncRNA-TTS (ENST00000401018.5)	9830	ENST00000661136.1	ENSG00000215866	ENST00000401018			LINC01356			lncRNA
chr1	112849494	112850652	1159	95	0.711712	0.298545	0.413167	exon (ENST00000401018.5, exon 1 of 7)	lncRNA-exon (ENST00000401018.5, exon 1 of 7)	215	ENST00000456651.2	ENSG00000224167	ENST00000456651			LINC01357			lncRNA
chr1	112954071	112954860	790	6	0.603508	0.266737	0.336771	intron (ENST00000369626.8, intron 1 of 4)	protein_coding-intron (ENST00000369626.8, intron 1 of 4)	1730	ENST00000369626.8	ENSG00000155380	ENST00000369626			SLC16A1			protein_coding
chr1	113029213	113029781	569	14	0.645987	0.293476	0.352511	intron (ENST00000421157.2, intron 2 of 2)	lncRNA-intron (ENST00000421157.2, intron 2 of 2)	-29861	ENST00000655233.1	ENSG00000287807	ENST00000655233			ENSG00000287807			lncRNA
chr1	113388708	113389022	315	5	0.0709426	0.410724	-0.339781	Intergenic	Intergenic	-1650	ENST00000307546.14	ENSG00000081026	ENST00000369617			MAGI3			protein_coding
chr1	113703880	113704384	505	9	0.95528	0.474639	0.480641	exon (ENST00000357783.6, exon 15 of 15)	protein_coding-exon (ENST00000357783.6, exon 15 of 15)	-4501	ENST00000413412.1	ENSG00000232450	ENST00000413412			ENSG00000232450			transcribed_processed_pseudogene
chr1	114156779	114157032	254	4	0.737933	0.394203	0.34373	Intergenic	Intergenic	-3026	ENST00000641643.2	ENSG00000134207	ENST00000607941			SYT6			protein_coding
chr1	114157969	114158532	564	7	0.671035	0.313769	0.357266	Intergenic	Intergenic	-4371	ENST00000641643.2	ENSG00000134207	ENST00000607941			SYT6			protein_coding
chr1	114219172	114219565	394	7	0.535552	0.836931	-0.301379	intron (ENST00000420156.2, intron 1 of 1)	lncRNA-intron (ENST00000420156.2, intron 1 of 1)	42909	ENST00000420156.2	ENSG00000232895	ENST00000420156			ENSG00000232895			lncRNA
chr1	114508971	114509413	443	9	0.691136	0.388179	0.302958	intron (ENST00000369543.6, intron 1 of 18)	protein_coding-intron (ENST00000358465.7, intron 1 of 19)	1968	ENST00000369543.6	ENSG00000197323	ENST00000358465			TRIM33			protein_coding
chr1	114669497	114670956	1460	97	0.658047	0.120887	0.537159	promoter-TSS (ENST00000393274.6)	protein_coding-promoter-TSS (ENST00000393274.6)	-116	ENST00000393276.7	ENSG00000175984	ENST00000393276			DENND2C			protein_coding
chr1	115075038	115075755	718	11	0.757578	0.370322	0.387257	intron (ENST00000369516.7, intron 1 of 7)	protein_coding-intron (ENST00000369515.6, intron 1 of 6)	14103	ENST00000369515.6	ENSG00000134198	ENST00000369516			TSPAN2			protein_coding
chr1	115147759	115148809	1051	34	0.574649	0.0961376	0.478512	Intergenic	Intergenic	48704	ENST00000448680.2	ENSG00000233730	ENST00000448680			LINC01765			lncRNA
chr1	115337220	115338794	1575	115	0.765616	0.212562	0.553054	intron (ENST00000676038.2, intron 1 of 3)	protein_coding-intron (ENST00000369512.3, intron 1 of 2)	242	ENST00000680116.1	ENSG00000134259	ENST00000679806			NGF			protein_coding
chr1	115506944	115507563	620	10	0.722832	0.296658	0.426174	Intergenic	Intergenic	27826	ENST00000620370.1	ENSG00000274468	ENST00000620370			ENSG00000274468			unprocessed_pseudogene
chr1	115553353	115553513	161	4	0.938119	0.637362	0.300757	Intergenic	Intergenic	-3393	ENST00000422460.1	ENSG00000229101	ENST00000422460			ELOCP20			unprocessed_pseudogene
chr1	115672230	115672501	272	8	0.282068	0.65113	-0.369063	intron (ENST00000369510.8, intron 4 of 7)	protein_coding-intron (ENST00000310260.7, intron 4 of 7)	20964	ENST00000369509.1	ENSG00000173218	ENST00000369509			VANGL1			protein_coding
chr1	115711623	115711931	309	8	0.309343	0.6616	-0.352257	intron (ENST00000261448.6, intron 8 of 10)	protein_coding-intron (ENST00000261448.6, intron 8 of 10)	56937	ENST00000261448.6	ENSG00000118729	ENST00000261448			CASQ2			protein_coding
chr1	115828015	115829005	991	82	0.653976	0.197197	0.456778	Intergenic	Intergenic	12616	ENST00000320238.3	ENSG00000177551	ENST00000369506			NHLH2			protein_coding
chr1	115837617	115840688	3072	237	0.768088	0.237619	0.530469	exon (ENST00000369506.1, exon 1 of 1)	protein_coding-exon (ENST00000369506.1, exon 1 of 1)	1973	ENST00000320238.3	ENSG00000177551	ENST00000369506			NHLH2			protein_coding
chr1	116569726	116570251	526	21	0.266999	0.620416	-0.353418	intron (ENST00000457047.6, intron 1 of 4)	protein_coding-intron (ENST00000369487.3, intron 1 of 3)	1037	ENST00000457047.6	ENSG00000116815	ENST00000369487			CD58			protein_coding
chr1	116632372	116632803	432	8	0.631622	0.242899	0.388723	intron (ENST00000369486.8, intron 2 of 10)	protein_coding-intron (ENST00000318837.6, intron 1 of 10)	33843	ENST00000318837.6	ENSG00000143061	ENST00000369483			IGSF3			protein_coding
chr1	116878402	116879817	1416	29	0.268181	0.637257	-0.369076	Intergenic	Intergenic	30421	ENST00000610171.1	ENSG00000272715	ENST00000610171			ENSG00000272715			lncRNA
chr1	116909582	116911017	1436	145	0.732196	0.174704	0.557492	promoter-TSS (ENST00000610171.1)	lncRNA-promoter-TSS (ENST00000610171.1)	384	ENST00000393203.3	ENSG00000134247	ENST00000393203			PTGFRN			protein_coding
chr1	116991788	116991899	112	4	0.589665	0.226415	0.363249	Intergenic	Intergenic	-9906	ENST00000256652.8	ENSG00000134256	ENST00000682167			CD101			protein_coding
chr1	117006935	117007639	705	11	0.732584	0.231757	0.500826	intron (ENST00000682167.1, intron 1 of 9)	protein_coding-intron (ENST00000256652.8, intron 1 of 8)	5475	ENST00000369470.1	ENSG00000134256	ENST00000682167			CD101			protein_coding
chr1	117613318	117613610	293	5	0.683847	0.36485	0.318998	intron (ENST00000369448.4, intron 1 of 1)	protein_coding-intron (ENST00000369448.4, intron 1 of 1)	7416	ENST00000369448.4	ENSG00000183508	ENST00000369448			TENT5C			protein_coding
chr1	117658093	117658337	245	5	0.481275	0.178683	0.302592	Intergenic	Intergenic	-16576	ENST00000430995.1	ENSG00000213262	ENST00000430995			VDAC2P3			processed_pseudogene
chr1	118217636	118217698	63	4	0.826699	0.488273	0.338426	Intergenic	Intergenic	32318	ENST00000664031.1	ENSG00000287980	ENST00000664031			ENSG00000287980			lncRNA
chr1	118396716	118397087	372	4	0.817638	0.365761	0.451877	Intergenic	Intergenic	-132413	ENST00000410277.1	ENSG00000222209	ENST00000410277			RNA5SP56			rRNA_pseudogene
chr1	118429181	118429992	812	7	0.797413	0.326751	0.470662	Intergenic	Intergenic	-165098	ENST00000410277.1	ENSG00000222209	ENST00000410277			RNA5SP56			rRNA_pseudogene
chr1	118850705	118850962	258	4	0.514186	0.183383	0.330803	Intergenic	Intergenic	137509	ENST00000369429.5	ENSG00000092607	ENST00000207157			TBX15			protein_coding
chr1	118908715	118908906	192	4	0.876721	0.576303	0.300418	intron (ENST00000369429.5, intron 6 of 7)	protein_coding-intron (ENST00000207157.7, intron 6 of 7)	79532	ENST00000369429.5	ENSG00000092607	ENST00000207157			TBX15			protein_coding
chr1	118983908	118989258	5351	279	0.843764	0.531981	0.311783	intron (ENST00000207157.7, intron 1 of 7)	protein_coding-intron (ENST00000207157.7, intron 1 of 7)	1760	ENST00000369429.5	ENSG00000092607	ENST00000207157			TBX15			protein_coding
chr1	118989778	118990519	742	27	0.542271	0.168691	0.37358	promoter-TSS (ENST00000207157.7)	protein_coding-promoter-TSS (ENST00000207157.7)	-593	ENST00000207157.7	ENSG00000092607	ENST00000207157			TBX15			protein_coding
chr1	118994082	118995083	1002	13	0.743142	0.424539	0.318603	Intergenic	Intergenic	-5027	ENST00000207157.7	ENSG00000092607	ENST00000207157			TBX15			protein_coding
chr1	118999392	119002583	3192	142	0.605839	0.232907	0.372932	intron (ENST00000439394.1, intron 1 of 1)	lncRNA-intron (ENST00000439394.1, intron 1 of 1)	404	ENST00000439394.1	ENSG00000226172	ENST00000439394			ENSG00000226172			lncRNA
chr1	119631279	119631984	706	42	0.758636	0.40938	0.349256	intron (ENST00000421812.3, intron 1 of 2)	protein_coding-intron (ENST00000421812.3, intron 1 of 2)	16634	ENST00000421812.3	ENSG00000143067	ENST00000421812			ZNF697			protein_coding
chr1	119647087	119648969	1883	117	0.733557	0.270432	0.463125	promoter-TSS (ENST00000641597.1)	protein_coding-promoter-TSS (ENST00000641597.1)	238	ENST00000421812.3	ENSG00000143067	ENST00000421812			ZNF697			protein_coding
chr1	119675442	119675735	294	10	0.466398	0.123446	0.342951	intron (ENST00000641597.1, intron 3 of 14)	protein_coding-intron (ENST00000641597.1, intron 3 of 14)	27178	ENST00000641597.1	ENSG00000092621	ENST00000641597			PHGDH			protein_coding
chr1	119977412	119977730	319	5	0.489617	0.793076	-0.303459	intron (ENST00000256646.7, intron 5 of 33)	protein_coding-intron (ENST00000256646.7, intron 5 of 33)	-81056	ENST00000369400.2	ENSG00000134249	ENST00000369400			ADAM30			protein_coding
chr1	120009582	120010412	831	5	0.435922	0.898484	-0.462562	intron (ENST00000652302.1, intron 2 of 4)	protein_coding-intron (ENST00000256646.7, intron 2 of 33)	59619	ENST00000652302.1	ENSG00000134250	ENST00000652302			NOTCH2			protein_coding
chr1	120014473	120015431	959	10	0.348689	0.737394	-0.388705	intron (ENST00000652302.1, intron 2 of 4)	protein_coding-intron (ENST00000256646.7, intron 2 of 33)	54664	ENST00000652302.1	ENSG00000134250	ENST00000652302			NOTCH2			protein_coding
chr1	120067774	120068217	444	9	0.581445	0.962694	-0.381249	intron (ENST00000652302.1, intron 1 of 4)	protein_coding-intron (ENST00000256646.7, intron 1 of 33)	1620	ENST00000652302.1	ENSG00000134250	ENST00000652302			NOTCH2			protein_coding
chr1	120196705	120197835	1131	62	0.775335	0.467244	0.308091	exon (ENST00000612320.1, exon 1 of 6)	unprocessed_pseudogene-exon (ENST00000612320.1, exon 1 of 6)	185	ENST00000612320.1	ENSG00000274642	ENST00000612320			ENSG00000274642			unprocessed_pseudogene
chr1	120805501	120805750	250	7	0.428594	0.796725	-0.368131	exon (ENST00000611287.5, exon 2 of 21)	protein_coding-exon (ENST00000611287.5, exon 2 of 21)	208	ENST00000617913.5	ENSG00000273136	ENST00000611287			NBPF26			protein_coding
chr1	121051202	121052883	1682	86	0.856368	0.477095	0.379273	exon (ENST00000612313.1, exon 1 of 3)	lncRNA-exon (ENST00000612313.1, exon 1 of 3)	124	ENST00000612313.1	ENSG00000290904	ENST00000612313			PDE4DIPP4			lncRNA
chr1	121104410	121104486	77	4	0.447483	0.891326	-0.443842	intron (ENST00000426275.1, intron 1 of 1)	lncRNA-intron (ENST00000426275.1, intron 1 of 1)	-6793	ENST00000457996.1	ENSG00000233029	ENST00000457996			ENSG00000233029			lncRNA
chr1	121401287	121402828	1542	44	0.808795	0.507077	0.301718	intron (ENST00000650414.1, intron 2 of 3)	lncRNA-intron (ENST00000650414.1, intron 2 of 3)	-4153	ENST00000437515.1	ENSG00000230806	ENST00000437515			SRGAP2-AS1			lncRNA
chr1	122323756	122324536	781	4	0.830148	0.444484	0.385664	Intergenic	Intergenic	-743622	ENST00000450546.1	ENSG00000224857	ENST00000450546			LINC01691			lncRNA
chr1	122503109	122503959	851	6	0.907199	0.604449	0.30275	Intergenic	Intergenic	-923010	ENST00000450546.1	ENSG00000224857	ENST00000450546			LINC01691			lncRNA
chr1	122563468	122563577	110	4	0.806147	0.353624	0.452523	Intergenic	Intergenic	-982999	ENST00000450546.1	ENSG00000224857	ENST00000450546			LINC01691			lncRNA
chr1	123006023	123006217	195	6	0.979494	0.615069	0.364425	Intergenic	Intergenic	-1425596	ENST00000450546.1	ENSG00000224857	ENST00000450546			LINC01691			lncRNA
chr1	123112850	123112950	101	6	0.963845	0.390629	0.573216	Intergenic	Intergenic	-1532376	ENST00000450546.1	ENSG00000224857	ENST00000450546			LINC01691			lncRNA
chr1	123594256	123594406	151	4	0.973786	0.662795	0.310991	Intergenic	Intergenic	-2013807	ENST00000450546.1	ENSG00000224857	ENST00000450546			LINC01691			lncRNA
chr1	123729032	123729282	251	5	0.76263	0.354027	0.408603	Intergenic	Intergenic	-2148633	ENST00000450546.1	ENSG00000224857	ENST00000450546			LINC01691			lncRNA
chr1	123973483	123973723	241	7	0.521735	0.825871	-0.304136	Intergenic	Intergenic	-2393079	ENST00000450546.1	ENSG00000224857	ENST00000450546			LINC01691			lncRNA
chr1	124001925	124003626	1702	7	0.84215	0.476933	0.365217	Intergenic	Intergenic	-2422252	ENST00000450546.1	ENSG00000224857	ENST00000450546			LINC01691			lncRNA
chr1	124197867	124198142	276	5	0.849099	0.534684	0.314415	Intergenic	Intergenic	-2617481	ENST00000450546.1	ENSG00000224857	ENST00000450546			LINC01691			lncRNA
chr1	124257251	124257541	291	8	0.856519	0.403277	0.453242	Intergenic	Intergenic	-2676872	ENST00000450546.1	ENSG00000224857	ENST00000450546			LINC01691			lncRNA
chr1	124268122	124268312	191	4	0.772645	0.411661	0.360984	Intergenic	Intergenic	-2687693	ENST00000450546.1	ENSG00000224857	ENST00000450546			LINC01691			lncRNA
chr1	124575920	124576110	191	6	0.889511	0.437701	0.45181	Intergenic	Intergenic	-2995491	ENST00000450546.1	ENSG00000224857	ENST00000450546			LINC01691			lncRNA
chr1	124647973	124648174	202	7	0.910926	0.59795	0.312976	Intergenic	Intergenic	-3067550	ENST00000450546.1	ENSG00000224857	ENST00000450546			LINC01691			lncRNA
chr1	124657234	124657353	120	5	0.843199	0.539358	0.303841	Intergenic	Intergenic	-3076770	ENST00000450546.1	ENSG00000224857	ENST00000450546			LINC01691			lncRNA
chr1	124761359	124761509	151	7	0.482706	0.810028	-0.327323	Intergenic	Intergenic	-3180910	ENST00000450546.1	ENSG00000224857	ENST00000450546			LINC01691			lncRNA
chr1	124829255	124829596	342	13	0.848208	0.5074	0.340808	Intergenic	Intergenic	-3248902	ENST00000450546.1	ENSG00000224857	ENST00000450546			LINC01691			lncRNA
chr1	124922588	124922944	357	7	0.936786	0.606718	0.330067	Intergenic	Intergenic	-3342242	ENST00000450546.1	ENSG00000224857	ENST00000450546			LINC01691			lncRNA
chr1	143391763	143391929	167	4	0.782214	0.472551	0.309663	Intergenic	Intergenic	28361	ENST00000622095.1	ENSG00000277702	ENST00000622095			ENSG00000277702			unprocessed_pseudogene
chr1	143497036	143499250	2215	178	0.793448	0.423311	0.370137	promoter-TSS (ENST00000444165.1)	processed_pseudogene-promoter-TSS (ENST00000444165.1)	624	ENST00000614100.1	ENSG00000274927	ENST00000614100			KMT2CP3			unprocessed_pseudogene
chr1	143859533	143859709	177	6	0.880244	0.562016	0.318228	Intergenic	Intergenic	-13117	ENST00000454459.2	ENSG00000237503	ENST00000454459			ENSG00000237503			processed_pseudogene
chr1	144002582	144002793	212	5	0.555588	0.193268	0.36232	intron (ENST00000605551.2, intron 1 of 6)	unprocessed_pseudogene-intron (ENST00000605551.2, intron 1 of 6)	27601	ENST00000605551.2	ENSG00000270872	ENST00000605551			SRGAP2D			unprocessed_pseudogene
chr1	144076739	144078130	1392	152	0.481726	0.166682	0.315044	Intergenic	Intergenic	-8193	ENST00000613775.1	ENSG00000276674	ENST00000613775			IGKV1OR1-1			IG_V_pseudogene
chr1	144322686	144322880	195	25	0.932908	0.322872	0.610036	Intergenic	Intergenic	-17603	ENST00000611488.1	ENSG00000276756	ENST00000611488			KMT2CP2			transcribed_unprocessed_pseudogene
chr1	144413378	144414113	736	27	0.751285	0.370412	0.380874	Intergenic	Intergenic	1170	ENST00000384476.1	ENSG00000207205	ENST00000384476			RNVU1-15			snRNA
chr1	144460665	144462037	1373	107	0.63183	0.147546	0.484284	intron (ENST00000614785.5, intron 1 of 21)	protein_coding-intron (ENST00000488031.6, intron 1 of 19)	243	ENST00000614785.5	ENSG00000266338	ENST00000488031			NBPF15			protein_coding
chr1	144643629	144643695	67	6	0.560592	0.238651	0.321941	intron (ENST00000441760.2, intron 2 of 3)	lncRNA-intron (ENST00000441760.2, intron 2 of 3)	-1290	ENST00000615763.1	ENSG00000277199	ENST00000615763			LINC01632			lncRNA
chr1	144882407	144882962	556	44	0.488945	0.181695	0.30725	intron (ENST00000441760.2, intron 2 of 3)	lncRNA-intron (ENST00000441760.2, intron 2 of 3)	-82340	ENST00000604134.1	ENSG00000271644	ENST00000604134			ENSG00000271644			processed_pseudogene
chr1	145156009	145156586	578	20	0.79764	0.494771	0.302869	Intergenic	Intergenic	12414	ENST00000578899.5	ENSG00000290867	ENST00000616993			LINC01145			lncRNA
chr1	145202454	145203778	1325	7	0.560333	0.89382	-0.333486	intron (ENST00000616993.1, intron 1 of 2)	lncRNA-intron (ENST00000616993.1, intron 1 of 2)	-11735	ENST00000628937.1	ENSG00000281571	ENST00000628937			ENSG00000281571			TEC
chr1	145232835	145233495	661	59	0.73644	0.415343	0.321097	exon (ENST00000433527.1, exon 1 of 1)	processed_pseudogene-exon (ENST00000433527.1, exon 1 of 1)	164	ENST00000433527.1	ENSG00000223612	ENST00000433527			ENSG00000223612			processed_pseudogene
chr1	145452101	145452174	74	6	0.574154	0.228138	0.346015	Intergenic	Intergenic	-7660	ENST00000664012.1	ENSG00000286620	ENST00000664012			ENSG00000286620			TEC
chr1	145464834	145466675	1842	77	0.692776	0.274389	0.418387	promoter-TSS (ENST00000605806.1)	snRNA-promoter-TSS (ENST00000605806.1)	25	ENST00000605806.1	ENSG00000270722	ENST00000605806			RNVU1-31			snRNA
chr1	145472383	145473294	912	6	0.895101	0.535026	0.360074	Intergenic	Intergenic	-2767	ENST00000657459.1	ENSG00000287374	ENST00000657459			ENSG00000287374			lncRNA
chr1	145822844	145823436	593	15	0.180385	0.527601	-0.347216	promoter-TSS (ENST00000698751.1)	protein_coding-promoter-TSS (ENST00000698751.1)	-913	ENST00000698751.1	ENSG00000186141	ENST00000334163			POLR3C			protein_coding
chr1	145844716	145844965	250	13	0.843624	0.492792	0.350832	promoter-TSS (ENST00000334513.6)	protein_coding-promoter-TSS (ENST00000334513.6)	-789	ENST00000334513.6	ENSG00000186364	ENST00000334513			NUDT17			protein_coding
chr1	146174086	146174846	761	8	0.352751	0.922086	-0.569335	intron (ENST00000692119.1, intron 3 of 5)	protein_coding-intron (ENST00000362074.8, intron 2 of 4)	-29662	ENST00000617010.2	ENSG00000271425	ENST00000583866			NBPF10			protein_coding
chr1	146178773	146179594	822	6	0.633569	0.94219	-0.308621	intron (ENST00000692119.1, intron 3 of 5)	protein_coding-intron (ENST00000362074.8, intron 2 of 4)	-34380	ENST00000617010.2	ENSG00000271425	ENST00000583866			NBPF10			protein_coding
chr1	146585463	146585786	324	4	0.578404	0.889573	-0.311169	intron (ENST00000648235.1, intron 7 of 11)	transcribed_unprocessed_pseudogene-intron (ENST00000614586.3, intron 4 of 78)	38258	ENST00000614586.3	ENSG00000276975	ENST00000614586			HYDIN2			transcribed_unprocessed_pseudogene
chr1	146774856	146775207	352	10	0.513391	0.951617	-0.438226	intron (ENST00000650199.1, intron 9 of 10)	transcribed_unprocessed_pseudogene-intron (ENST00000614586.3, intron 38 of 78)	31872	ENST00000650199.1	ENSG00000290557	ENST00000650199			ENSG00000290557			lncRNA
chr1	146937599	146937898	300	4	0.388741	0.818651	-0.429909	promoter-TSS (ENST00000617931.4)	protein_coding-promoter-TSS (ENST00000617931.4)	-575	ENST00000698835.1	ENSG00000268043	ENST00000617931			NBPF12			protein_coding
chr1	147177936	147178272	337	35	0.536079	0.932393	-0.396313	promoter-TSS (ENST00000471856.1)	transcribed_processed_pseudogene-promoter-TSS (ENST00000471856.1)	-9	ENST00000471856.1	ENSG00000180867	ENST00000471856			PDIA3P1			transcribed_processed_pseudogene
chr1	148014035	148015383	1349	84	0.765754	0.3729	0.392854	promoter-TSS (ENST00000384064.1)	snRNA-promoter-TSS (ENST00000384064.1)	-126	ENST00000384064.1	ENSG00000206791	ENST00000384064			RNU1-129P			snRNA
chr1	148037282	148037969	688	8	0.212451	0.532714	-0.320264	Intergenic	Intergenic	1290	ENST00000383858.1	ENSG00000206585	ENST00000383858			RNVU1-7			snRNA
chr1	148079419	148079612	194	11	0.326014	0.958191	-0.632177	Intergenic	Intergenic	-1082	ENST00000420737.2	ENSG00000229828	ENST00000420737			PDE4DIPP1			unprocessed_pseudogene
chr1	148281414	148282016	603	11	0.169656	0.585705	-0.41605	promoter-TSS (ENST00000428035.1)	lncRNA-promoter-TSS (ENST00000428035.1)	-966	ENST00000428035.1	ENSG00000234283	ENST00000428035			LINC01731			lncRNA
chr1	148302909	148304272	1364	54	0.622911	0.281625	0.341286	intron (ENST00000648583.1, intron 1 of 3)	lncRNA-intron (ENST00000640832.1, intron 5 of 8)	7696	ENST00000648583.1	ENSG00000224481	ENST00000662680			ENSG00000224481			lncRNA
chr1	148445920	148447527	1608	6	0.591652	0.954883	-0.363231	intron (ENST00000639181.1, intron 4 of 6)	lncRNA-intron (ENST00000622328.1, intron 1 of 3)	11619	ENST00000454544.2	ENSG00000225871	ENST00000454544			ENSG00000225871			processed_pseudogene
chr1	148625505	148625716	212	5	0.0697434	0.960862	-0.891119	intron (ENST00000593495.4, intron 2 of 4)	protein_coding-intron (ENST00000593495.4, intron 2 of 4)	-29600	ENST00000619423.4	ENSG00000270629	ENST00000619423			NBPF14			protein_coding
chr1	149160232	149160625	394	4	0.32731	0.656481	-0.32917	Intergenic	Intergenic	2515	ENST00000364829.1	ENSG00000201699	ENST00000364829			RNVU1-24			snRNA
chr1	149444748	149446565	1818	11	0.366147	0.742816	-0.376668	intron (ENST00000652191.1, intron 2 of 4)	protein_coding-intron (ENST00000578189.1, intron 3 of 5)	-29388	ENST00000651566.2	ENSG00000271383	ENST00000611931			NBPF19			protein_coding
chr1	149605872	149606362	491	9	0.496187	0.844915	-0.348727	promoter-TSS (ENST00000622695.1)	lncRNA-promoter-TSS (ENST00000622695.1)	-96	ENST00000687899.2	ENSG00000291158	ENST00000610578			LINC00869			lncRNA
chr1	149646467	149647332	866	56	0.343292	0.659349	-0.316057	TTS (ENST00000622695.1)	lncRNA-TTS (ENST00000622695.1)	-8831	ENST00000643247.1	ENSG00000277147	ENST00000643247			LINC00869			transcribed_unprocessed_pseudogene
chr1	150110277	150110811	535	4	0.499092	0.823374	-0.324282	exon (ENST00000369128.9, exon 12 of 14)	protein_coding-exon (ENST00000369128.9, exon 12 of 14)	-38639	ENST00000369126.5	ENSG00000023902	ENST00000369126			PLEKHO1			protein_coding
chr1	150236660	150237308	649	15	0.332333	0.69349	-0.361156	promoter-TSS (ENST00000369114.9)	protein_coding-promoter-TSS (ENST00000369114.9)	17	ENST00000410290.1	ENSG00000222222	ENST00000410290			RNU2-17P			snRNA
chr1	150807025	150807908	884	10	0.460287	0.824078	-0.363791	promoter-TSS (ENST00000443913.2)	protein_coding-promoter-TSS (ENST00000443913.2)	-33	ENST00000443913.2	ENSG00000143387	ENST00000679260			CTSK			protein_coding
chr1	150924870	150925995	1126	62	0.831887	0.285362	0.546525	promoter-TSS (ENST00000271640.9)	protein_coding-promoter-TSS (ENST00000271640.9)	-906	ENST00000271640.9	ENSG00000143379	ENST00000692827			SETDB1			protein_coding
chr1	150999186	150999626	441	17	0.793106	0.418956	0.37415	exon (ENST00000312210.9, exon 7 of 10)	protein_coding-exon (ENST00000312210.9, exon 7 of 10)	7079	ENST00000493834.2	ENSG00000143409	ENST00000683666			MINDY1			protein_coding
chr1	151613582	151614065	484	14	0.533714	0.207483	0.32623	promoter-TSS (ENST00000504583.2)	lncRNA-promoter-TSS (ENST00000504583.2)	-461	ENST00000504583.2	ENSG00000250734	ENST00000504583			ENSG00000250734			lncRNA
chr1	152048456	152048827	372	5	0.324343	0.708018	-0.383675	Intergenic	Intergenic	-11638	ENST00000271638.3	ENSG00000163191	ENST00000271638			S100A11			protein_coding
chr1	152109465	152113058	3594	252	0.481915	0.156611	0.325303	exon (ENST00000614923.2, exon 3 of 3)	protein_coding-exon (ENST00000614923.2, exon 3 of 3)	4182	ENST00000614923.2	ENSG00000159450	ENST00000614923			TCHH			protein_coding
chr1	152163517	152164018	502	7	0.865597	0.5455	0.320097	intron (ENST00000628080.1, intron 1 of 1)	lncRNA-intron (ENST00000628080.1, intron 1 of 1)	-4540	ENST00000316073.3	ENSG00000215853	ENST00000316073			RPTN			protein_coding
chr1	152299967	152300595	629	4	0.573795	0.891299	-0.317504	intron (ENST00000669830.1, intron 3 of 7)	lncRNA-intron (ENST00000420707.5, intron 3 of 8)	-12295	ENST00000665223.1	ENSG00000237975	ENST00000658099			FLG-AS1			lncRNA
chr1	152583328	152584134	807	5	0.822774	0.203869	0.618904	Intergenic	Intergenic	-3215	ENST00000368787.4	ENSG00000163202	ENST00000368787			LCE3D			protein_coding
chr1	152601296	152601442	147	4	0.856941	0.458176	0.398765	TTS (ENST00000333881.3)	protein_coding-TTS (ENST00000333881.3)	707	ENST00000333881.3	ENSG00000244057	ENST00000333881			LCE3C			protein_coding
chr1	152825875	152826083	209	4	0.514204	0.826487	-0.312283	Intergenic	Intergenic	-1494	ENST00000335123.4	ENSG00000186844	ENST00000335123			LCE1A			protein_coding
chr1	153005546	153005904	359	5	0.333454	0.656008	-0.322553	Intergenic	Intergenic	3976	ENST00000295367.5	ENSG00000163209	ENST00000295367			SPRR3			protein_coding
chr1	153292479	153293967	1489	43	0.621492	0.262311	0.359181	Intergenic	Intergenic	17495	ENST00000290722.1	ENSG00000159527	ENST00000290722			PGLYRP3			protein_coding
chr1	153678082	153680362	2281	180	0.628621	0.140463	0.488159	exon (ENST00000368680.4, exon 1 of 22)	protein_coding-exon (ENST00000368680.4, exon 1 of 22)	534	ENST00000368680.4	ENSG00000169418	ENST00000368680			NPR1			protein_coding
chr1	153880930	153882072	1143	18	0.549871	0.11246	0.437411	intron (ENST00000634408.1, intron 1 of 10)	protein_coding-intron (ENST00000368655.5, intron 1 of 10)	-9094	ENST00000441288.2	ENSG00000236327	ENST00000441288			ENSG00000236327			processed_pseudogene
chr1	154464815	154465525	711	20	0.474331	0.904373	-0.430042	exon (ENST00000344086.8, exon 9 of 9)	protein_coding-exon (ENST00000344086.8, exon 9 of 9)	-14842	ENST00000607963.1	ENSG00000273110	ENST00000607963			ENSG00000273110			lncRNA
chr1	154621845	154622226	382	7	0.66252	0.299742	0.362778	intron (ENST00000680270.2, intron 1 of 15)	protein_coding-intron (ENST00000368471.8, intron 1 of 14)	5573	ENST00000648311.1	ENSG00000160710	ENST00000648311			ADAR			protein_coding
chr1	154677333	154677438	106	5	0.807303	0.475016	0.332287	intron (ENST00000653192.1, intron 1 of 1)	lncRNA-intron (ENST00000653192.1, intron 1 of 1)	5793	ENST00000653192.1	ENSG00000287064	ENST00000653192			ENSG00000287064			lncRNA
chr1	154796394	154797084	691	20	0.380612	0.729212	-0.3486	intron (ENST00000618040.4, intron 2 of 8)	protein_coding-intron (ENST00000271915.9, intron 2 of 7)	63104	ENST00000361147.8	ENSG00000143603	ENST00000358505			KCNN3			protein_coding
chr1	154870103	154870794	692	25	0.785958	0.305268	0.48069	promoter-TSS (ENST00000271915.9)	protein_coding-promoter-TSS (ENST00000271915.9)	-168	ENST00000271915.9	ENSG00000143603	ENST00000358505			KCNN3			protein_coding
chr1	155013777	155013890	114	4	0.282434	0.594077	-0.311643	promoter-TSS (ENST00000292176.2)	protein_coding-promoter-TSS (ENST00000292176.2)	-614	ENST00000292176.2	ENSG00000160685	ENST00000368426			ZBTB7B			protein_coding
chr1	155041238	155041889	652	13	0.765203	0.452443	0.31276	exon (ENST00000295542.6, exon 7 of 17)	protein_coding-exon (ENST00000295542.6, exon 7 of 17)	4554	ENST00000452962.1	ENSG00000232093	ENST00000452962			DCST1-AS1			lncRNA
chr1	155081236	155083039	1804	113	0.53279	0.130753	0.402036	intron (ENST00000368408.4, intron 1 of 4)	protein_coding-intron (ENST00000368408.4, intron 1 of 4)	3301	ENST00000368408.4	ENSG00000143590	ENST00000368408			EFNA3			protein_coding
chr1	155094843	155095550	708	8	0.553477	0.872263	-0.318786	Intergenic	Intergenic	16360	ENST00000368408.4	ENSG00000143590	ENST00000368408			EFNA3			protein_coding
chr1	155129548	155130812	1265	25	0.704172	0.202291	0.501881	intron (ENST00000368407.8, intron 1 of 4)	protein_coding-intron (ENST00000368406.2, intron 1 of 3)	2304	ENST00000368407.8	ENSG00000169242	ENST00000368407			EFNA1			protein_coding
chr1	155320417	155321456	1040	53	0.832772	0.414113	0.418659	promoter-TSS (ENST00000368352.10)	protein_coding-promoter-TSS (ENST00000368352.10)	41	ENST00000368354.7	ENSG00000160753	ENST00000696599			RUSC1			protein_coding
chr1	155598678	155599402	725	17	0.174815	0.528063	-0.353248	intron (ENST00000441522.2, intron 2 of 2)	unprocessed_pseudogene-intron (ENST00000441522.2, intron 2 of 2)	-7778	ENST00000427475.1	ENSG00000223503	ENST00000427475			ENSG00000223503			processed_pseudogene
chr1	155940633	155940735	103	4	0.822629	0.505989	0.31664	promoter-TSS (ENST00000368318.5)	protein_coding-promoter-TSS (ENST00000368318.5)	-954	ENST00000368318.5	ENSG00000173080	ENST00000368318			RXFP4			protein_coding
chr1	155981513	155981669	157	4	0.749831	0.348161	0.40167	exon (ENST00000610146.1, exon 2 of 2)	lncRNA-exon (ENST00000610146.1, exon 2 of 2)	2792	ENST00000610146.1	ENSG00000273002	ENST00000610146			ARHGEF2-AS2			lncRNA
chr1	156114373	156116295	1923	104	0.703669	0.27317	0.430499	intron (ENST00000683032.1, intron 2 of 12)	protein_coding-intron (ENST00000361308.9, intron 2 of 12)	612	ENST00000368299.7	ENSG00000160789	ENST00000675939			LMNA			protein_coding
chr1	156245247	156246289	1043	76	0.495934	0.139901	0.356033	intron (ENST00000652405.1, intron 4 of 8)	protein_coding-intron (ENST00000292291.10, intron 4 of 7)	2263	ENST00000368270.2	ENSG00000160781	ENST00000540423			PAQR6			protein_coding
chr1	156368912	156369619	708	48	0.653564	0.239164	0.4144	promoter-TSS (ENST00000537040.6)	protein_coding-promoter-TSS (ENST00000537040.6)	55	ENST00000537040.6	ENSG00000132677	ENST00000537040			RHBG			protein_coding
chr1	156388079	156388909	831	75	0.86609	0.53067	0.335419	intron (ENST00000451362.1, intron 1 of 1)	lncRNA-intron (ENST00000451362.1, intron 1 of 1)	268	ENST00000451362.1	ENSG00000237390	ENST00000451362			ENSG00000237390			lncRNA
chr1	156419633	156422427	2795	157	0.708032	0.187083	0.520949	promoter-TSS (ENST00000385198.3)	miRNA-promoter-TSS (ENST00000385198.3)	-601	ENST00000385198.3	ENSG00000207933	ENST00000385198			MIR9-1			miRNA
chr1	156435171	156438017	2847	175	0.761174	0.339314	0.42186	intron (ENST00000673141.1, intron 2 of 8)	lncRNA-intron (ENST00000673141.1, intron 2 of 8)	-5893	ENST00000469813.1	ENSG00000125462	ENST00000702968			MIR9-1HG			lncRNA
chr1	156439030	156439309	280	7	0.688609	0.213364	0.475246	intron (ENST00000673141.1, intron 2 of 8)	lncRNA-intron (ENST00000673141.1, intron 2 of 8)	-8469	ENST00000469813.1	ENSG00000125462	ENST00000702968			MIR9-1HG			lncRNA
chr1	156623468	156625820	2353	185	0.569059	0.243011	0.326048	exon (ENST00000255039.6, exon 6 of 7)	protein_coding-exon (ENST00000255039.6, exon 6 of 7)	5229	ENST00000255039.6	ENSG00000132702	ENST00000255039			HAPLN2			protein_coding
chr1	156630882	156631451	570	12	0.650841	0.332419	0.318423	Intergenic	Intergenic	9837	ENST00000606343.1	ENSG00000272068	ENST00000606343			BCAN-AS1			lncRNA
chr1	156646170	156647315	1146	62	0.868596	0.553322	0.315274	exon (ENST00000448869.1, exon 2 of 2)	lncRNA-exon (ENST00000448869.1, exon 2 of 2)	-1856	ENST00000605886.1	ENSG00000272405	ENST00000605886			ENSG00000272405			lncRNA
chr1	156656626	156657395	770	38	0.492103	0.150782	0.341321	exon (ENST00000329117.10, exon 10 of 14)	protein_coding-exon (ENST00000329117.10, exon 10 of 14)	4413	ENST00000448869.1	ENSG00000229953	ENST00000448869			BCAN-AS2			lncRNA
chr1	156658941	156659234	294	9	0.878805	0.566185	0.31262	exon (ENST00000329117.10, exon 14 of 14)	protein_coding-exon (ENST00000329117.10, exon 14 of 14)	2336	ENST00000448869.1	ENSG00000229953	ENST00000448869			BCAN-AS2			lncRNA
chr1	156660969	156661723	755	13	0.28599	0.619425	-0.333435	promoter-TSS (ENST00000448869.1)	lncRNA-promoter-TSS (ENST00000448869.1)	78	ENST00000448869.1	ENSG00000229953	ENST00000448869			BCAN-AS2			lncRNA
chr1	156663292	156663413	122	5	0.487589	0.102137	0.385452	Intergenic	Intergenic	-1929	ENST00000448869.1	ENSG00000229953	ENST00000448869			BCAN-AS2			lncRNA
chr1	156843739	156846129	2391	109	0.818024	0.504285	0.313739	intron (ENST00000368195.4, intron 12 of 21)	protein_coding-intron (ENST00000368195.4, intron 12 of 21)	14183	ENST00000368195.4	ENSG00000027644	ENST00000368195			INSRR			protein_coding
chr1	156848576	156849729	1154	62	0.72936	0.299597	0.429763	intron (ENST00000368195.4, intron 6 of 21)	protein_coding-intron (ENST00000368195.4, intron 6 of 21)	9964	ENST00000368195.4	ENSG00000027644	ENST00000368195			INSRR			protein_coding
chr1	156858901	156860709	1809	117	0.649107	0.239654	0.409453	promoter-TSS (ENST00000368195.4)	protein_coding-promoter-TSS (ENST00000368195.4)	-688	ENST00000368195.4	ENSG00000027644	ENST00000368195			INSRR			protein_coding
chr1	156898192	156898595	404	14	0.661284	0.308264	0.35302	intron (ENST00000292357.8, intron 1 of 22)	protein_coding-intron (ENST00000292357.8, intron 1 of 22)	4674	ENST00000338302.7	ENSG00000187800	ENST00000338302			PEAR1			protein_coding
chr1	156920172	156921088	917	76	0.793778	0.347252	0.446526	promoter-TSS (ENST00000337428.8)	protein_coding-promoter-TSS (ENST00000337428.8)	-2	ENST00000337428.8	ENSG00000160838	ENST00000337428			LRRC71			protein_coding
chr1	156923489	156925061	1573	91	0.740512	0.31851	0.422002	intron (ENST00000337428.8, intron 2 of 14)	protein_coding-intron (ENST00000337428.8, intron 2 of 14)	3643	ENST00000337428.8	ENSG00000160838	ENST00000337428			LRRC71			protein_coding
chr1	156929550	156929894	345	8	0.844365	0.437591	0.406774	exon (ENST00000337428.8, exon 11 of 15)	protein_coding-exon (ENST00000337428.8, exon 11 of 15)	6522	ENST00000390226.1	ENSG00000211581	ENST00000390226			MIR765			miRNA
chr1	157033338	157033631	294	4	0.832261	0.432392	0.399869	intron (ENST00000368194.8, intron 1 of 40)	protein_coding-intron (ENST00000361409.2, intron 1 of 39)	11588	ENST00000361409.2	ENSG00000132694	ENST00000361409			ARHGEF11			protein_coding
chr1	157045256	157046436	1181	145	0.519669	0.124824	0.394846	promoter-TSS (ENST00000361409.2)	protein_coding-promoter-TSS (ENST00000361409.2)	-104	ENST00000368194.8	ENSG00000132694	ENST00000361409			ARHGEF11			protein_coding
chr1	157112113	157112639	527	9	0.811439	0.509871	0.301568	promoter-TSS (ENST00000671886.1)	protein_coding-promoter-TSS (ENST00000671886.1)	-19	ENST00000671886.1	ENSG00000253831	ENST00000672100			ETV3L			protein_coding
chr1	157581385	157581725	341	9	0.767518	0.465247	0.302271	exon (ENST00000271532.2, exon 7 of 12)	protein_coding-exon (ENST00000271532.2, exon 7 of 12)	16530	ENST00000271532.2	ENSG00000163518	ENST00000271532			FCRL4			protein_coding
chr1	157626996	157627679	684	5	0.819507	0.468551	0.350957	Intergenic	Intergenic	3390	ENST00000445687.1	ENSG00000236731	ENST00000445687			ENSG00000236731			unprocessed_pseudogene
chr1	157630530	157630770	241	8	0.70783	0.320939	0.386891	promoter-TSS (ENST00000445687.1)	unprocessed_pseudogene-promoter-TSS (ENST00000445687.1)	78	ENST00000445687.1	ENSG00000236731	ENST00000445687			ENSG00000236731			unprocessed_pseudogene
chr1	157824273	157824652	380	6	0.423537	0.778728	-0.355191	Intergenic	Intergenic	-4343	ENST00000368176.8	ENSG00000163534	ENST00000491942			FCRL1			protein_coding
chr1	158255008	158258082	3075	30	0.587916	0.950478	-0.362562	intron (ENST00000289429.6, intron 3 of 5)	protein_coding-intron (ENST00000289429.6, intron 3 of 5)	2121	ENST00000289429.6	ENSG00000158477	ENST00000289429			CD1A			protein_coding
chr1	158274421	158275261	841	9	0.564789	0.960043	-0.395253	Intergenic	Intergenic	-7521	ENST00000448591.1	ENSG00000230942	ENST00000448591			HMGN1P5			processed_pseudogene
chr1	158328375	158328783	409	5	0.158857	0.48383	-0.324974	intron (ENST00000368168.4, intron 5 of 5)	protein_coding-intron (ENST00000368168.4, intron 5 of 5)	2952	ENST00000368168.4	ENSG00000158485	ENST00000368168			CD1B			protein_coding
chr1	158329417	158330680	1264	14	0.0910825	0.401678	-0.310596	exon (ENST00000368168.4, exon 3 of 6)	protein_coding-exon (ENST00000368168.4, exon 3 of 6)	1482	ENST00000368168.4	ENSG00000158485	ENST00000368168			CD1B			protein_coding
chr1	158491527	158492116	590	11	0.515683	0.835669	-0.319986	exon (ENST00000361688.2, exon 1 of 1)	unprocessed_pseudogene-exon (ENST00000361688.2, exon 1 of 1)	603	ENST00000361688.2	ENSG00000198703	ENST00000361688			OR10R3P			unprocessed_pseudogene
chr1	158653115	158653479	365	11	0.188646	0.851604	-0.662958	exon (ENST00000643759.2, exon 22 of 52)	protein_coding-exon (ENST00000643759.2, exon 22 of 52)	33418	ENST00000643759.2	ENSG00000163554	ENST00000643759			SPTA1			protein_coding
chr1	159013149	159013459	311	13	0.0820988	0.419435	-0.337336	intron (ENST00000368132.7, intron 1 of 10)	protein_coding-intron (ENST00000295809.12, intron 1 of 11)	-1377	ENST00000448393.6	ENSG00000163565	ENST00000368132			IFI16			protein_coding
chr1	159162514	159163004	491	4	0.545403	0.238282	0.307121	Intergenic	Intergenic	-8850	ENST00000368124.8	ENSG00000162706	ENST00000368125			CADM3			protein_coding
chr1	159188245	159188912	668	28	0.641408	0.20941	0.431998	intron (ENST00000368125.9, intron 1 of 8)	protein_coding-intron (ENST00000368124.8, intron 1 of 9)	10106	ENST00000410620.1	ENSG00000222552	ENST00000410620			RNA5SP60			rRNA_pseudogene
chr1	159196590	159196885	296	5	0.7051	0.35507	0.35003	exon (ENST00000415675.3, exon 4 of 4)	lncRNA-exon (ENST00000415675.3, exon 4 of 4)	5774	ENST00000415675.3	ENSG00000225670	ENST00000415675			CADM3-AS1			lncRNA
chr1	159780515	159781531	1017	90	0.728357	0.424275	0.304082	promoter-TSS (ENST00000368107.2)	protein_coding-promoter-TSS (ENST00000368107.2)	61	ENST00000368107.2	ENSG00000158716	ENST00000368109			DUSP23			protein_coding
chr1	160367487	160368432	946	6	0.738168	0.392977	0.345191	intron (ENST00000302101.6, intron 1 of 1)	protein_coding-intron (ENST00000302101.6, intron 1 of 1)	889	ENST00000302101.6	ENSG00000171786	ENST00000302101			NHLH1			protein_coding
chr1	160438493	160438824	332	4	0.766926	0.417832	0.349094	Intergenic	Intergenic	38095	ENST00000368061.3	ENSG00000162738	ENST00000368061			VANGL2			protein_coding
chr1	160443670	160444249	580	5	0.767634	0.460996	0.306638	Intergenic	Intergenic	43396	ENST00000368061.3	ENSG00000162738	ENST00000368061			VANGL2			protein_coding
chr1	160446911	160448565	1655	17	0.595112	0.0979432	0.497169	Intergenic	Intergenic	47174	ENST00000368061.3	ENSG00000162738	ENST00000368061			VANGL2			protein_coding
chr1	160460504	160461490	987	7	0.82017	0.507489	0.312681	Intergenic	Intergenic	60433	ENST00000368061.3	ENSG00000162738	ENST00000368061			VANGL2			protein_coding
chr1	160520888	160521840	953	6	0.597685	0.295087	0.302598	intron (ENST00000368059.7, intron 1 of 7)	protein_coding-intron (ENST00000368055.1, intron 1 of 6)	1878	ENST00000368055.1	ENSG00000162739	ENST00000368055			SLAMF6			protein_coding
chr1	160529193	160529903	711	11	0.663504	0.227122	0.436382	Intergenic	Intergenic	-6286	ENST00000368059.7	ENSG00000162739	ENST00000368055			SLAMF6			protein_coding
chr1	160539227	160539630	404	4	0.612005	0.300518	0.311487	intron (ENST00000446952.1, intron 1 of 1)	lncRNA-intron (ENST00000446952.1, intron 1 of 1)	2356	ENST00000446952.1	ENSG00000234425	ENST00000446952			ENSG00000234425			lncRNA
chr1	160578179	160578937	759	5	0.490456	0.120946	0.36951	intron (ENST00000368054.8, intron 1 of 6)	protein_coding-intron (ENST00000311224.8, intron 1 of 7)	938	ENST00000368054.8	ENSG00000066294	ENST00000368054			CD84			protein_coding
chr1	160722500	160723189	690	14	0.48793	0.908889	-0.420959	Intergenic	Intergenic	-11014	ENST00000613788.1	ENSG00000117091	ENST00000613788			CD48			protein_coding
chr1	160744284	160744592	309	7	0.394879	0.877521	-0.482642	intron (ENST00000621377.4, intron 1 of 5)	protein_coding-intron (ENST00000359331.8, intron 1 of 5)	5147	ENST00000359331.8	ENSG00000026751	ENST00000359331			SLAMF7			protein_coding
chr1	160777779	160777995	217	4	0.65006	0.331868	0.318192	intron (ENST00000621192.1, intron 1 of 1)	unprocessed_pseudogene-intron (ENST00000621192.1, intron 1 of 1)	-1279	ENST00000620690.1	ENSG00000275801	ENST00000620690			ENSG00000275801			unprocessed_pseudogene
chr1	160850629	160850919	291	5	0.764906	0.440019	0.324887	intron (ENST00000368034.9, intron 1 of 8)	protein_coding-intron (ENST00000322302.7, intron 1 of 7)	2764	ENST00000447284.2	ENSG00000226003	ENST00000447284			PPIAP37			processed_pseudogene
chr1	160862122	160862872	751	13	0.487571	0.790929	-0.303358	intron (ENST00000368034.9, intron 1 of 8)	protein_coding-intron (ENST00000322302.7, intron 1 of 7)	203	ENST00000322302.7	ENSG00000122223	ENST00000368033			CD244			protein_coding
chr1	161258093	161259424	1332	79	0.843796	0.297012	0.546784	promoter-TSS (ENST00000504449.2)	protein_coding-promoter-TSS (ENST00000504449.2)	14	ENST00000504449.2	ENSG00000248485	ENST00000504449			PCP4L1			protein_coding
chr1	161439656	161440943	1288	124	0.824826	0.190436	0.63439	intron (ENST00000636824.1, intron 1 of 1)	lncRNA-intron (ENST00000636824.1, intron 1 of 1)	696	ENST00000636824.1	ENSG00000283317	ENST00000636824			ENSG00000283317			lncRNA
chr1	161528660	161529013	354	4	0.436325	0.918553	-0.482228	intron (ENST00000537821.2, intron 3 of 4)	lncRNA-intron (ENST00000537821.2, intron 3 of 4)	4297	ENST00000309758.6	ENSG00000173110	ENST00000309758			HSPA6			protein_coding
chr1	161613082	161613472	391	10	0.557429	0.245926	0.311503	intron (ENST00000699402.1, intron 1 of 3)	protein_coding-intron (ENST00000699402.1, intron 1 of 3)	6308	ENST00000448848.2	ENSG00000231586	ENST00000448848			RPS23P9			unprocessed_pseudogene
chr1	161621116	161622012	897	45	0.853488	0.48563	0.367858	intron (ENST00000699402.1, intron 1 of 3)	protein_coding-intron (ENST00000699402.1, intron 1 of 3)	-1979	ENST00000448848.2	ENSG00000231586	ENST00000448848			RPS23P9			unprocessed_pseudogene
chr1	161720914	161721224	311	4	0.5306	0.208228	0.322372	promoter-TSS (ENST00000367948.7)	protein_coding-promoter-TSS (ENST00000367948.7)	-475	ENST00000367948.7	ENSG00000162746	ENST00000367948			FCRLB			protein_coding
chr1	161772882	161773545	664	19	0.757153	0.244592	0.512561	intron (ENST00000681036.1, intron 1 of 15)	protein_coding-intron (ENST00000367942.4, intron 1 of 15)	6650	ENST00000681036.1	ENSG00000118217	ENST00000679853			ATF6			protein_coding
chr1	161884321	161884926	606	7	0.582577	0.944538	-0.361961	intron (ENST00000681492.1, intron 15 of 16)	protein_coding-intron (ENST00000367942.4, intron 14 of 15)	-6209	ENST00000457671.1	ENSG00000293219	ENST00000457671			ENSG00000293219			lncRNA
chr1	161948656	161948920	265	5	0.571132	0.974691	-0.403559	intron (ENST00000681912.1, intron 12 of 12)	protein_coding-intron (ENST00000367942.4, intron 15 of 15)	36444	ENST00000367938.1	ENSG00000162745	ENST00000294794			OLFML2B			protein_coding
chr1	161962098	161962422	325	7	0.517286	0.918859	-0.401573	TTS (ENST00000679853.1)	protein_coding-TTS (ENST00000679853.1)	22972	ENST00000367938.1	ENSG00000162745	ENST00000294794			OLFML2B			protein_coding
chr1	162003888	162004844	957	8	0.626559	0.324795	0.301764	intron (ENST00000367940.2, intron 4 of 7)	protein_coding-intron (ENST00000294794.8, intron 4 of 7)	-19134	ENST00000367938.1	ENSG00000162745	ENST00000294794			OLFML2B			protein_coding
chr1	162070774	162071282	509	9	0.737699	0.436718	0.300981	intron (ENST00000530878.5, intron 1 of 9)	protein_coding-intron (ENST00000361897.10, intron 1 of 9)	1254	ENST00000530878.5	ENSG00000198929	ENST00000493151			NOS1AP			protein_coding
chr1	162135618	162136063	446	5	0.875006	0.453103	0.421903	intron (ENST00000530878.5, intron 1 of 9)	protein_coding-intron (ENST00000361897.10, intron 1 of 9)	-21266	ENST00000577581.1	ENSG00000266144	ENST00000577581			MIR4654			miRNA
chr1	162152285	162152643	359	7	0.282735	0.615424	-0.332689	intron (ENST00000648032.1, intron 3 of 3)	protein_coding-intron (ENST00000361897.10, intron 1 of 9)	-4643	ENST00000577581.1	ENSG00000266144	ENST00000577581			MIR4654			miRNA
chr1	162198094	162198873	780	8	0.793621	0.468709	0.324912	intron (ENST00000530878.5, intron 2 of 9)	protein_coding-intron (ENST00000361897.10, intron 2 of 9)	-23241	ENST00000671049.1	ENSG00000285636	ENST00000671049			ENSG00000285636			lncRNA
chr1	162244559	162244840	282	4	0.857469	0.477079	0.38039	intron (ENST00000530878.5, intron 2 of 9)	protein_coding-intron (ENST00000361897.10, intron 2 of 9)	-69457	ENST00000671049.1	ENSG00000285636	ENST00000671049			ENSG00000285636			lncRNA
chr1	162283550	162284073	524	5	0.850064	0.45861	0.391455	intron (ENST00000530878.5, intron 2 of 9)	protein_coding-intron (ENST00000361897.10, intron 2 of 9)	33982	ENST00000447899.1	ENSG00000227094	ENST00000447899			ENSG00000227094			lncRNA
chr1	162922659	162922990	332	5	0.538368	0.860107	-0.321739	Intergenic	Intergenic	-54064	ENST00000367910.5	ENSG00000185860	ENST00000367911			CCDC190			protein_coding
chr1	163876715	163876844	130	4	0.814408	0.486581	0.327827	Intergenic	Intergenic	-46890	ENST00000391236.2	ENSG00000212538	ENST00000391236			U3			snoRNA
chr1	163880880	163881176	297	4	0.717648	0.403625	0.314024	Intergenic	Intergenic	-42642	ENST00000391236.2	ENSG00000212538	ENST00000391236			U3			snoRNA
chr1	163905679	163907023	1345	4	0.743252	0.375463	0.367789	Intergenic	Intergenic	-17319	ENST00000391236.2	ENSG00000212538	ENST00000391236			U3			snoRNA
chr1	163942686	163944114	1429	7	0.554026	0.220259	0.333768	Intergenic	Intergenic	19730	ENST00000391236.2	ENSG00000212538	ENST00000391236			U3			snoRNA
chr1	163947102	163947918	817	6	0.852363	0.500153	0.35221	Intergenic	Intergenic	23840	ENST00000391236.2	ENSG00000212538	ENST00000391236			U3			snoRNA
chr1	164107728	164108157	430	4	0.657866	0.271076	0.386789	Intergenic	Intergenic	184273	ENST00000391236.2	ENSG00000212538	ENST00000391236			U3			snoRNA
chr1	164310404	164311413	1010	8	0.757048	0.3514	0.405648	Intergenic	Intergenic	-32096	ENST00000435192.2	ENSG00000225719	ENST00000435192			NMNAT1P2			processed_pseudogene
chr1	164485194	164485391	198	6	0.810822	0.451406	0.359416	Intergenic	Intergenic	-73891	ENST00000420696.7	ENSG00000185630	ENST00000560641			PBX1			protein_coding
chr1	164602754	164603059	306	10	0.78666	0.414652	0.372008	intron (ENST00000699845.1, intron 2 of 7)	protein_coding-intron (ENST00000367897.5, intron 2 of 7)	-23099	ENST00000560641.5	ENSG00000185630	ENST00000560641			PBX1			protein_coding
chr1	164625267	164625597	331	7	0.514667	0.213401	0.301266	promoter-TSS (ENST00000560641.5)	protein_coding-promoter-TSS (ENST00000560641.5)	-574	ENST00000560641.5	ENSG00000185630	ENST00000560641			PBX1			protein_coding
chr1	164720681	164721239	559	8	0.635554	0.282649	0.352904	intron (ENST00000699847.1, intron 1 of 7)	protein_coding-intron (ENST00000367897.5, intron 2 of 7)	-17651	ENST00000619303.1	ENSG00000276359	ENST00000619303			Metazoa_SRP			misc_RNA
chr1	164817759	164818440	682	5	0.620705	0.270607	0.350098	intron (ENST00000699845.1, intron 6 of 7)	protein_coding-intron (ENST00000367897.5, intron 6 of 7)	-10336	ENST00000607752.1	ENSG00000271917	ENST00000607752			ENSG00000271917			lncRNA
chr1	165062720	165063009	290	5	0.527074	0.147733	0.379341	Intergenic	Intergenic	-82728	ENST00000364400.1	ENSG00000201270	ENST00000364400			RNU6-755P			snRNA
chr1	165086706	165087595	890	4	0.856237	0.526651	0.329586	Intergenic	Intergenic	-107014	ENST00000364400.1	ENSG00000201270	ENST00000364400			RNU6-755P			snRNA
chr1	165351012	165351851	840	10	0.67242	0.266831	0.405589	intron (ENST00000367893.4, intron 2 of 7)	protein_coding-intron (ENST00000294816.6, intron 3 of 8)	4314	ENST00000367893.4	ENSG00000162761	ENST00000294816			LMX1A			protein_coding
chr1	165365195	165365471	277	4	0.717576	0.337929	0.379646	Intergenic	Intergenic	-8618	ENST00000342310.7	ENSG00000162761	ENST00000294816			LMX1A			protein_coding
chr1	165379444	165380072	629	6	0.801297	0.42595	0.375347	Intergenic	Intergenic	-23043	ENST00000342310.7	ENSG00000162761	ENST00000294816			LMX1A			protein_coding
chr1	165384634	165384943	310	5	0.850494	0.51068	0.339814	Intergenic	Intergenic	-28074	ENST00000342310.7	ENSG00000162761	ENST00000294816			LMX1A			protein_coding
chr1	165401278	165401616	339	8	0.872642	0.539852	0.33279	intron (ENST00000619224.1, intron 10 of 10)	protein_coding-intron (ENST00000359842.10, intron 9 of 9)	43679	ENST00000359842.10	ENSG00000143171	ENST00000619224			RXRG			protein_coding
chr1	165440762	165441075	314	4	0.766015	0.329499	0.436516	intron (ENST00000619224.1, intron 1 of 10)	protein_coding-intron (ENST00000359842.10, intron 1 of 9)	4207	ENST00000359842.10	ENSG00000143171	ENST00000619224			RXRG			protein_coding
chr1	165443830	165445464	1635	53	0.679214	0.353252	0.325962	intron (ENST00000619224.1, intron 1 of 10)	protein_coding-intron (ENST00000359842.10, intron 1 of 9)	479	ENST00000359842.10	ENSG00000143171	ENST00000619224			RXRG			protein_coding
chr1	165482367	165482740	374	4	0.638802	0.329224	0.309578	exon (ENST00000421273.5, exon 6 of 7)	lncRNA-exon (ENST00000421273.5, exon 6 of 7)	-15170	ENST00000448964.1	ENSG00000230748	ENST00000448964			PRELID1P7			processed_pseudogene
chr1	165538419	165538855	437	4	0.757508	0.455978	0.30153	intron (ENST00000438275.5, intron 3 of 7)	lncRNA-intron (ENST00000421273.5, intron 3 of 6)	975	ENST00000452283.5	ENSG00000237463	ENST00000421273			LRRC52-AS1			lncRNA
chr1	165544016	165544258	243	10	0.754695	0.427991	0.326704	exon (ENST00000294818.2, exon 1 of 2)	protein_coding-exon (ENST00000294818.2, exon 1 of 2)	137	ENST00000294818.2	ENSG00000162763	ENST00000294818			LRRC52			protein_coding
chr1	165844224	165844298	75	4	0.741261	0.396613	0.344647	intron (ENST00000367879.9, intron 1 of 6)	protein_coding-intron (ENST00000367879.9, intron 1 of 6)	16456	ENST00000642653.1	ENSG00000143179	ENST00000642653			UCK2			protein_coding
chr1	165852426	165853154	729	9	0.627802	0.254439	0.373362	intron (ENST00000367879.9, intron 1 of 6)	protein_coding-intron (ENST00000367879.9, intron 1 of 6)	24985	ENST00000642653.1	ENSG00000143179	ENST00000642653			UCK2			protein_coding
chr1	166009317	166009457	141	4	0.819452	0.468877	0.350575	Intergenic	Intergenic	-12828	ENST00000422100.1	ENSG00000226292	ENST00000422100			RPS3AP10			processed_pseudogene
chr1	166164785	166167508	2724	235	0.697509	0.395963	0.301545	exon (ENST00000338353.4, exon 2 of 3)	protein_coding-exon (ENST00000338353.4, exon 2 of 3)	295	ENST00000653824.2	ENSG00000229588	ENST00000653824			ENSG00000229588			lncRNA
chr1	166178057	166178251	195	5	0.519211	0.208905	0.310306	intron (ENST00000653824.2, intron 1 of 2)	lncRNA-intron (ENST00000653824.2, intron 1 of 2)	-11153	ENST00000354422.4	ENSG00000188859	ENST00000338353			FAM78B			protein_coding
chr1	166316839	166317248	410	4	0.864989	0.538403	0.326586	intron (ENST00000653824.2, intron 1 of 2)	lncRNA-intron (ENST00000653824.2, intron 1 of 2)	-39447	ENST00000400979.2	ENSG00000215835	ENST00000400979			ENSG00000215835			processed_pseudogene
chr1	166704204	166704446	243	4	0.586704	0.198347	0.388358	Intergenic	Intergenic	38440	ENST00000455032.1	ENSG00000234984	ENST00000455032			FMO10P			unprocessed_pseudogene
chr1	166835871	166835942	72	4	0.747447	0.426513	0.320933	Intergenic	Intergenic	-3568	ENST00000367876.9	ENSG00000143157	ENST00000367876			POGK			protein_coding
chr1	167043794	167044450	657	21	0.0343511	0.370907	-0.336556	Intergenic	Intergenic	-8429	ENST00000417644.1	ENSG00000227907	ENST00000417644			ENSG00000227907			lncRNA
chr1	167089135	167090099	965	10	0.648745	0.297216	0.351529	intron (ENST00000367868.4, intron 1 of 6)	protein_coding-intron (ENST00000367868.4, intron 1 of 6)	760	ENST00000367868.4	ENSG00000143167	ENST00000367868			GPA33			protein_coding
chr1	167109311	167109715	405	4	0.735145	0.342934	0.392211	intron (ENST00000443333.1, intron 1 of 4)	protein_coding-intron (ENST00000271385.9, intron 2 of 5)	14663	ENST00000443333.1	ENSG00000198842	ENST00000361200			STYXL2			protein_coding
chr1	167483754	167484143	390	8	0.385454	0.690473	-0.305019	intron (ENST00000700107.1, intron 1 of 8)	protein_coding-intron (ENST00000362089.10, intron 1 of 7)	-24058	ENST00000610044.1	ENSG00000273160	ENST00000610044			ENSG00000273160			lncRNA
chr1	167488587	167489110	524	15	0.435597	0.870133	-0.434536	intron (ENST00000700107.1, intron 1 of 8)	protein_coding-intron (ENST00000362089.10, intron 1 of 7)	-28958	ENST00000610044.1	ENSG00000273160	ENST00000610044			ENSG00000273160			lncRNA
chr1	167554152	167554755	604	14	0.101876	0.427942	-0.326065	promoter-TSS (ENST00000370509.5)	protein_coding-promoter-TSS (ENST00000370509.5)	-649	ENST00000466652.2	ENSG00000143162	ENST00000370509			CREG1			protein_coding
chr1	167618202	167618835	634	16	0.849592	0.522616	0.326976	Intergenic	Intergenic	-11574	ENST00000537350.5	ENSG00000198771	ENST00000367854			RCSD1			protein_coding
chr1	167938457	167938666	210	4	0.356169	0.680504	-0.324335	intron (ENST00000432587.6, intron 1 of 20)	protein_coding-intron (ENST00000312263.10, intron 1 of 18)	-1490	ENST00000271373.9	ENSG00000143158	ENST00000367846			MPC2			protein_coding
chr1	168084739	168085202	464	13	0.555294	0.218829	0.336465	TTS (ENST00000367835.1)	protein_coding-TTS (ENST00000367835.1)	-28549	ENST00000443090.1	ENSG00000224837	ENST00000443090			GCSHP5			processed_pseudogene
chr1	168481559	168481828	270	5	0.599613	0.900203	-0.30059	intron (ENST00000650143.1, intron 3 of 7)	lncRNA-intron (ENST00000422253.1, intron 4 of 4)	13949	ENST00000650143.1	ENSG00000228697	ENST00000650143			ENSG00000228697			lncRNA
chr1	169109730	169110442	713	8	0.703832	0.317907	0.385925	promoter-TSS (ENST00000685762.1)	protein_coding-promoter-TSS (ENST00000685762.1)	-324	ENST00000687745.1	ENSG00000143153	ENST00000494797			ATP1B1			protein_coding
chr1	169309392	169310077	686	7	0.39956	0.795652	-0.396092	promoter-TSS (ENST00000432081.1)	lncRNA-promoter-TSS (ENST00000432081.1)	-930	ENST00000432081.1	ENSG00000235575	ENST00000432081			ENSG00000235575			lncRNA
chr1	169312352	169312593	242	4	0.434257	0.956964	-0.522707	intron (ENST00000432081.1, intron 1 of 1)	protein_coding-intron (ENST00000367811.8, intron 3 of 11)	1808	ENST00000432081.1	ENSG00000235575	ENST00000432081			ENSG00000235575			lncRNA
chr1	169483267	169484887	1621	19	0.548651	0.902552	-0.353901	intron (ENST00000646596.1, intron 1 of 5)	protein_coding-intron (ENST00000236137.10, intron 1 of 5)	1854	ENST00000367804.4	ENSG00000117479	ENST00000367804			SLC19A2			protein_coding
chr1	170093905	170094432	528	9	0.856728	0.500395	0.356333	Intergenic	Intergenic	-19431	ENST00000538366.5	ENSG00000075945	ENST00000361580			KIFAP3			protein_coding
chr1	170659891	170662525	2635	129	0.812482	0.484914	0.327569	Intergenic	Intergenic	-1926	ENST00000367760.7	ENSG00000116132	ENST00000239461			PRRX1			protein_coding
chr1	170822574	170822825	252	4	0.752633	0.417091	0.335542	intron (ENST00000670085.1, intron 2 of 3)	lncRNA-intron (ENST00000664920.1, intron 4 of 5)	-112826	ENST00000367758.7	ENSG00000117501	ENST00000367758			MROH9			protein_coding
chr1	170824952	170825972	1021	5	0.837456	0.448458	0.388999	intron (ENST00000670085.1, intron 2 of 3)	lncRNA-intron (ENST00000664920.1, intron 4 of 5)	-110064	ENST00000367758.7	ENSG00000117501	ENST00000367758			MROH9			protein_coding
chr1	171119710	171120531	822	5	0.692768	0.371806	0.320962	intron (ENST00000653116.1, intron 3 of 3)	lncRNA-intron (ENST00000653116.1, intron 3 of 3)	-17619	ENST00000367754.3	ENSG00000293458	ENST00000367754			FMO6P			lncRNA
chr1	171251191	171252229	1039	39	0.648898	0.288591	0.360306	promoter-TSS (ENST00000455124.2)	lncRNA-promoter-TSS (ENST00000455124.2)	84	ENST00000455124.2	ENSG00000231424	ENST00000669750			ENSG00000231424			lncRNA
chr1	171743070	171743593	524	8	0.276749	0.612687	-0.335938	Intergenic	Intergenic	-1258	ENST00000367740.2	ENSG00000117533	ENST00000367740			VAMP4			protein_coding
chr1	171840912	171842663	1752	131	0.497244	0.161942	0.335303	exon (ENST00000355305.9, exon 1 of 21)	protein_coding-exon (ENST00000355305.9, exon 1 of 21)	259	ENST00000520906.5	ENSG00000197959	ENST00000367731			DNM3			protein_coding
chr1	173196320	173196748	429	6	0.83953	0.433941	0.405589	intron (ENST00000281834.4, intron 1 of 2)	protein_coding-intron (ENST00000281834.4, intron 1 of 2)	9024	ENST00000367718.5	ENSG00000117586	ENST00000281834			TNFSF4			protein_coding
chr1	173202534	173203217	684	6	0.520301	0.112221	0.408081	intron (ENST00000281834.4, intron 1 of 2)	protein_coding-intron (ENST00000281834.4, intron 1 of 2)	2682	ENST00000367718.5	ENSG00000117586	ENST00000281834			TNFSF4			protein_coding
chr1	173455054	173455733	680	6	0.532942	0.946332	-0.41339	intron (ENST00000660739.1, intron 1 of 3)	lncRNA-intron (ENST00000659863.1, intron 1 of 1)	-12798	ENST00000437190.2	ENSG00000203739	ENST00000660739			PRDX6-AS1			lncRNA
chr1	173866851	173867804	954	40	0.400438	0.0455243	0.354914	promoter-TSS (ENST00000367704.5)	protein_coding-promoter-TSS (ENST00000367704.5)	-283	ENST00000651080.1	ENSG00000234741	ENST00000687987			GAS5			lncRNA
chr1	173870148	173870496	349	7	0.65433	0.303502	0.350828	exon (ENST00000367701.10, exon 3 of 5)	protein_coding-exon (ENST00000367701.10, exon 3 of 5)	-1440	ENST00000430245.5	ENSG00000234741	ENST00000687987			GAS5			lncRNA
chr1	174507907	174508240	334	4	0.699101	0.273775	0.425326	intron (ENST00000681986.1, intron 13 of 25)	protein_coding-intron (ENST00000251507.8, intron 13 of 20)	60110	ENST00000367685.5	ENSG00000203737	ENST00000367685			GPR52			protein_coding
chr1	174964437	174964795	359	4	0.352674	0.803289	-0.450614	promoter-TSS (ENST00000367688.3)	protein_coding-promoter-TSS (ENST00000367688.3)	-152	ENST00000367688.3	ENSG00000152061	ENST00000392064			RABGAP1L			protein_coding
chr1	175142275	175142905	631	12	0.520444	0.839816	-0.319371	intron (ENST00000621086.1, intron 14 of 15)	protein_coding-intron (ENST00000239462.9, intron 17 of 18)	24151	ENST00000619513.1	ENSG00000235750	ENST00000444639			KIAA0040			protein_coding
chr1	175512061	175512809	749	5	0.664058	0.273505	0.390553	intron (ENST00000367674.7, intron 2 of 22)	protein_coding-intron (ENST00000367674.7, intron 2 of 22)	44383	ENST00000455447.1	ENSG00000235628	ENST00000455447			TNR-IT1			lncRNA
chr1	176416722	176417126	405	7	0.769425	0.369078	0.400347	intron (ENST00000701212.1, intron 6 of 6)	lncRNA-intron (ENST00000654248.1, intron 4 of 5)	-46247	ENST00000367661.7	ENSG00000116183	ENST00000367661			PAPPA2			protein_coding
chr1	176553229	176553775	547	4	0.572534	0.138895	0.433639	intron (ENST00000367662.5, intron 1 of 22)	protein_coding-intron (ENST00000367661.7, intron 1 of 4)	63284	ENST00000423476.1	ENSG00000237514	ENST00000423476			PTP4A1P7			processed_pseudogene
chr1	176573406	176574034	629	7	0.742381	0.43827	0.304111	intron (ENST00000367662.5, intron 2 of 22)	protein_coding-intron (ENST00000367661.7, intron 2 of 4)	43066	ENST00000423476.1	ENSG00000237514	ENST00000423476			PTP4A1P7			processed_pseudogene
chr1	176794873	176795012	140	4	0.5495	0.851711	-0.302211	intron (ENST00000367662.5, intron 20 of 22)	protein_coding-intron (ENST00000367662.5, intron 20 of 22)	36898	ENST00000662545.1	ENSG00000286754	ENST00000662545			ENSG00000286754			lncRNA
chr1	177181259	177182104	846	46	0.692384	0.177884	0.5145	intron (ENST00000361539.5, intron 1 of 7)	protein_coding-intron (ENST00000361539.5, intron 1 of 7)	10724	ENST00000361539.5	ENSG00000198797	ENST00000361539			BRINP2			protein_coding
chr1	177206556	177206771	216	4	0.537606	0.210087	0.327519	intron (ENST00000361539.5, intron 1 of 7)	protein_coding-intron (ENST00000361539.5, intron 1 of 7)	35706	ENST00000361539.5	ENSG00000198797	ENST00000361539			BRINP2			protein_coding
chr1	177587968	177588505	538	4	0.556906	0.877581	-0.320674	intron (ENST00000664407.1, intron 3 of 6)	lncRNA-intron (ENST00000664407.1, intron 3 of 6)	-112287	ENST00000427173.1	ENSG00000236720	ENST00000427173			LINC01741			lncRNA
chr1	178067442	178067558	117	4	0.641464	0.200518	0.440946	Intergenic	Intergenic	26155	ENST00000654141.1	ENSG00000224687	ENST00000654141			RASAL2-AS1			lncRNA
chr1	178346265	178346534	270	4	0.714986	0.379178	0.335807	intron (ENST00000462775.5, intron 1 of 15)	protein_coding-intron (ENST00000367649.8, intron 3 of 17)	4929	ENST00000462775.5	ENSG00000075391	ENST00000696607			RASAL2			protein_coding
chr1	178371392	178371703	312	8	0.456305	0.104982	0.351323	intron (ENST00000462775.5, intron 1 of 15)	protein_coding-intron (ENST00000367649.8, intron 3 of 17)	-17462	ENST00000696607.1	ENSG00000075391	ENST00000696607			RASAL2			protein_coding
chr1	178726748	178726943	196	4	0.258548	0.576136	-0.317588	promoter-TSS (ENST00000608517.1)	lncRNA-promoter-TSS (ENST00000608517.1)	-561	ENST00000608517.1	ENSG00000273062	ENST00000608517			RALGPS2-AS1			lncRNA
chr1	180228879	180233183	4305	320	0.597306	0.16682	0.430486	intron (ENST00000263726.4, intron 1 of 5)	protein_coding-intron (ENST00000263726.4, intron 1 of 5)	767	ENST00000263726.4	ENSG00000121454	ENST00000263726			LHX4			protein_coding
chr1	180238228	180239101	874	12	0.603734	0.246191	0.357543	intron (ENST00000263726.4, intron 1 of 5)	protein_coding-intron (ENST00000263726.4, intron 1 of 5)	8401	ENST00000263726.4	ENSG00000121454	ENST00000263726			LHX4			protein_coding
chr1	180953216	180954519	1304	103	0.121208	0.479999	-0.358791	intron (ENST00000415647.1, intron 1 of 1)	lncRNA-intron (ENST00000358073.2, intron 1 of 1)	1019	ENST00000415647.1	ENSG00000232586	ENST00000415647			KIAA1614-AS1			lncRNA
chr1	181099186	181100649	1464	21	0.428974	0.887787	-0.458813	Intergenic	Intergenic	11218	ENST00000367577.7	ENSG00000162783	ENST00000367577			IER5			protein_coding
chr1	181517678	181518007	330	5	0.744127	0.428075	0.316052	intron (ENST00000621791.4, intron 3 of 45)	protein_coding-intron (ENST00000360108.7, intron 3 of 46)	34105	ENST00000360108.7	ENSG00000198216	ENST00000367570			CACNA1E			protein_coding
chr1	181592331	181592859	529	6	0.733516	0.389916	0.3436	intron (ENST00000621791.4, intron 6 of 45)	protein_coding-intron (ENST00000360108.7, intron 6 of 46)	-76154	ENST00000621054.1	ENSG00000273573	ENST00000621054			Metazoa_SRP			misc_RNA
chr1	181894380	181894816	437	6	0.831412	0.529816	0.301596	Intergenic	Intergenic	-54824	ENST00000410465.1	ENSG00000222397	ENST00000410465			RN7SKP229			misc_RNA
chr1	182120657	182121201	545	14	0.693068	0.366109	0.326959	exon (ENST00000653755.1, exon 5 of 5)	lncRNA-exon (ENST00000653755.1, exon 5 of 5)	7736	ENST00000412174.1	ENSG00000232309	ENST00000412174			ENSG00000232309			lncRNA
chr1	182664848	182665135	288	4	0.469533	0.821136	-0.351603	intron (ENST00000515211.2, intron 6 of 7)	protein_coding-intron (ENST00000258302.8, intron 4 of 5)	6861	ENST00000367556.5	ENSG00000135824	ENST00000515211			RGS8			protein_coding
chr1	183022250	183025012	2763	204	0.758803	0.428402	0.330401	exon (ENST00000258341.5, exon 1 of 28)	protein_coding-exon (ENST00000258341.5, exon 1 of 28)	211	ENST00000258341.5	ENSG00000135862	ENST00000258341			LAMC1			protein_coding
chr1	183997983	183998411	429	4	0.689281	0.357828	0.331452	intron (ENST00000649786.1, intron 1 of 11)	protein_coding-intron (ENST00000361927.9, intron 1 of 11)	-33697	ENST00000367520.3	ENSG00000198756	ENST00000367520			COLGALT2			protein_coding
chr1	184035850	184037983	2134	157	0.728305	0.268008	0.460297	intron (ENST00000649786.1, intron 1 of 11)	protein_coding-intron (ENST00000361927.9, intron 1 of 11)	811	ENST00000361927.9	ENSG00000198756	ENST00000367520			COLGALT2			protein_coding
chr1	184159034	184159158	125	4	0.279789	0.582099	-0.30231	Intergenic	Intergenic	-9444	ENST00000664793.1	ENSG00000286655	ENST00000664793			ENSG00000286655			lncRNA
chr1	184270594	184270965	372	4	0.936637	0.589857	0.34678	Intergenic	Intergenic	-44878	ENST00000384352.2	ENSG00000207080	ENST00000384352			Y_RNA			misc_RNA
chr1	184291308	184292476	1169	10	0.922461	0.570545	0.351916	Intergenic	Intergenic	-23766	ENST00000384352.2	ENSG00000207080	ENST00000384352			Y_RNA			misc_RNA
chr1	184296286	184296902	617	10	0.412368	0.733811	-0.321443	Intergenic	Intergenic	-19064	ENST00000384352.2	ENSG00000207080	ENST00000384352			Y_RNA			misc_RNA
chr1	184341000	184342401	1402	6	0.9336	0.628115	0.305485	Intergenic	Intergenic	6043	ENST00000479178.3	ENSG00000244568	ENST00000479178			RN7SL654P			misc_RNA
chr1	184389060	184389255	196	5	0.583603	0.917879	-0.334277	intron (ENST00000235307.7, intron 1 of 5)	protein_coding-intron (ENST00000235307.7, intron 1 of 5)	2129	ENST00000235307.7	ENSG00000116667	ENST00000235307			C1orf21			protein_coding
chr1	184478535	184479053	519	8	0.925151	0.587843	0.337308	intron (ENST00000235307.7, intron 2 of 5)	protein_coding-intron (ENST00000235307.7, intron 2 of 5)	70457	ENST00000414377.1	ENSG00000230470	ENST00000414377			ENSG00000230470			lncRNA
chr1	184623451	184623696	246	4	0.946623	0.626266	0.320357	exon (ENST00000235307.7, exon 6 of 6)	protein_coding-exon (ENST00000235307.7, exon 6 of 6)	6865	ENST00000702746.1	ENSG00000290066	ENST00000702746			ENSG00000290066			lncRNA
chr1	184628050	184628514	465	5	0.945544	0.620113	0.32543	exon (ENST00000235307.7, exon 6 of 6)	protein_coding-exon (ENST00000235307.7, exon 6 of 6)	2157	ENST00000702746.1	ENSG00000290066	ENST00000702746			ENSG00000290066			lncRNA
chr1	184634533	184634997	465	4	0.881094	0.570619	0.310475	TTS (ENST00000648800.1)	lncRNA-TTS (ENST00000648800.1)	-4326	ENST00000702746.1	ENSG00000290066	ENST00000702746			ENSG00000290066			lncRNA
chr1	184642666	184643337	672	5	0.843394	0.481306	0.362089	intron (ENST00000657103.1, intron 2 of 4)	lncRNA-intron (ENST00000648800.1, intron 2 of 7)	-12563	ENST00000702746.1	ENSG00000290066	ENST00000702746			ENSG00000290066			lncRNA
chr1	184671249	184671607	359	6	0.922679	0.564289	0.358391	Intergenic	Intergenic	-1825	ENST00000660403.1	ENSG00000285847	ENST00000660403			ENSG00000285847			lncRNA
chr1	184753014	184753437	424	7	0.279323	0.592365	-0.313043	intron (ENST00000686225.1, intron 1 of 19)	protein_coding-intron (ENST00000318130.13, intron 1 of 19)	1395	ENST00000685596.1	ENSG00000116406	ENST00000686047			EDEM3			protein_coding
chr1	185539304	185539449	146	4	0.552087	0.890672	-0.338585	Intergenic	Intergenic	20726	ENST00000622958.1	ENSG00000279401	ENST00000622958			ENSG00000279401			TEC
chr1	185733739	185734850	1112	51	0.759889	0.394366	0.365522	promoter-TSS (ENST00000271588.9)	protein_coding-promoter-TSS (ENST00000271588.9)	-96	ENST00000271588.9	ENSG00000143341	ENST00000271588			HMCN1			protein_coding
chr1	185990301	185990528	228	4	0.670313	0.267403	0.40291	exon (ENST00000271588.9, exon 22 of 107)	protein_coding-exon (ENST00000271588.9, exon 22 of 107)	186887	ENST00000428391.1	ENSG00000224691	ENST00000428391			ENSG00000224691			lncRNA
chr1	186015242	186015501	260	5	0.562698	0.202742	0.359956	exon (ENST00000271588.9, exon 31 of 107)	protein_coding-exon (ENST00000271588.9, exon 31 of 107)	161930	ENST00000428391.1	ENSG00000224691	ENST00000428391			ENSG00000224691			lncRNA
chr1	186392023	186392178	156	4	0.496823	0.951481	-0.454659	intron (ENST00000367470.8, intron 8 of 12)	protein_coding-intron (ENST00000287859.11, intron 8 of 13)	16263	ENST00000367470.8	ENSG00000157181	ENST00000367470			ODR4			protein_coding
chr1	187021802	187022407	606	4	0.76367	0.387805	0.375865	Intergenic	Intergenic	-48595	ENST00000643891.1	ENSG00000230426	ENST00000642737			LINC01036			lncRNA
chr1	187928428	187928498	71	4	0.681657	0.232225	0.449432	Intergenic	Intergenic	-85179	ENST00000648838.2	ENSG00000285894	ENST00000648838			ENSG00000285894			lncRNA
chr1	187980238	187981675	1438	5	0.670767	0.365893	0.304874	Intergenic	Intergenic	-32685	ENST00000648838.2	ENSG00000285894	ENST00000648838			ENSG00000285894			lncRNA
chr1	188391891	188392375	485	5	0.522287	0.215961	0.306327	Intergenic	Intergenic	-116405	ENST00000426262.1	ENSG00000225006	ENST00000426262			ENSG00000225006			lncRNA
chr1	189596841	189597624	784	6	0.769888	0.432215	0.337673	Intergenic	Intergenic	69023	ENST00000516744.1	ENSG00000252553	ENST00000516744			RNA5SP73			rRNA_pseudogene
chr1	189712647	189713135	489	4	0.78762	0.43987	0.34775	Intergenic	Intergenic	-46635	ENST00000516744.1	ENSG00000252553	ENST00000516744			RNA5SP73			rRNA_pseudogene
chr1	190334019	190334485	467	5	0.697143	0.376358	0.320786	intron (ENST00000452178.1, intron 2 of 4)	protein_coding-intron (ENST00000367462.5, intron 2 of 7)	69354	ENST00000452178.1	ENSG00000225811	ENST00000452178			ENSG00000225811			lncRNA
chr1	190403555	190403829	275	4	0.690238	0.367544	0.322694	intron (ENST00000367462.5, intron 2 of 7)	protein_coding-intron (ENST00000367462.5, intron 2 of 7)	74172	ENST00000367462.5	ENSG00000162670	ENST00000367462			BRINP3			protein_coding
chr1	190475079	190476510	1432	44	0.757563	0.401465	0.356098	intron (ENST00000367462.5, intron 1 of 7)	protein_coding-intron (ENST00000367462.5, intron 1 of 7)	2069	ENST00000367462.5	ENSG00000162670	ENST00000367462			BRINP3			protein_coding
chr1	190544004	190544139	136	5	0.860746	0.554967	0.305779	Intergenic	Intergenic	63693	ENST00000417409.1	ENSG00000241505	ENST00000417409			ENSG00000241505			lncRNA
chr1	190854793	190855403	611	4	0.785284	0.330753	0.454531	Intergenic	Intergenic	57574	ENST00000445040.1	ENSG00000238108	ENST00000445040			ENSG00000238108			processed_pseudogene
chr1	190878378	190878661	284	5	0.750759	0.36765	0.383109	exon (ENST00000648197.1, exon 6 of 6)	lncRNA-exon (ENST00000648197.1, exon 6 of 6)	80996	ENST00000445040.1	ENSG00000238108	ENST00000445040			ENSG00000238108			processed_pseudogene
chr1	191031766	191032028	263	4	0.435543	0.126004	0.30954	intron (ENST00000648197.1, intron 3 of 5)	lncRNA-intron (ENST00000648197.1, intron 3 of 5)	115064	ENST00000411735.2	ENSG00000228020	ENST00000411735			HNRNPA1P46			processed_pseudogene
chr1	191043869	191044685	817	4	0.930646	0.624876	0.30577	intron (ENST00000648197.1, intron 3 of 5)	lncRNA-intron (ENST00000648197.1, intron 3 of 5)	102684	ENST00000411735.2	ENSG00000228020	ENST00000411735			HNRNPA1P46			processed_pseudogene
chr1	191094801	191096520	1720	6	0.75363	0.439754	0.313876	intron (ENST00000648197.1, intron 1 of 5)	lncRNA-intron (ENST00000648197.1, intron 1 of 5)	51300	ENST00000411735.2	ENSG00000228020	ENST00000411735			HNRNPA1P46			processed_pseudogene
chr1	191258383	191258571	189	4	0.748315	0.40691	0.341404	Intergenic	Intergenic	-30010	ENST00000434983.2	ENSG00000233882	ENST00000434983			LINC01680			lncRNA
chr1	191261046	191261169	124	4	0.872399	0.536749	0.335651	Intergenic	Intergenic	-32641	ENST00000434983.2	ENSG00000233882	ENST00000434983			LINC01680			lncRNA
chr1	191382274	191383196	923	6	0.578846	0.198439	0.380408	Intergenic	Intergenic	-154268	ENST00000434983.2	ENSG00000233882	ENST00000434983			LINC01680			lncRNA
chr1	191409108	191410670	1563	4	0.706879	0.184306	0.522573	Intergenic	Intergenic	-181422	ENST00000434983.2	ENSG00000233882	ENST00000434983			LINC01680			lncRNA
chr1	191457920	191458447	528	5	0.715485	0.38344	0.332045	Intergenic	Intergenic	-229717	ENST00000434983.2	ENSG00000233882	ENST00000434983			LINC01680			lncRNA
chr1	191483981	191484201	221	4	0.780674	0.415958	0.364716	Intergenic	Intergenic	-255624	ENST00000434983.2	ENSG00000233882	ENST00000434983			LINC01680			lncRNA
chr1	191541824	191543299	1476	4	0.660633	0.240458	0.420174	Intergenic	Intergenic	-314095	ENST00000434983.2	ENSG00000233882	ENST00000434983			LINC01680			lncRNA
chr1	191584986	191585567	582	4	0.715311	0.392514	0.322797	Intergenic	Intergenic	281683	ENST00000432083.1	ENSG00000223344	ENST00000432083			ENSG00000223344			lncRNA
chr1	191729392	191730024	633	5	0.709185	0.381467	0.327718	Intergenic	Intergenic	137252	ENST00000432083.1	ENSG00000223344	ENST00000432083			ENSG00000223344			lncRNA
chr1	191740796	191741546	751	5	0.780672	0.441628	0.339043	Intergenic	Intergenic	125789	ENST00000432083.1	ENSG00000223344	ENST00000432083			ENSG00000223344			lncRNA
chr1	191758058	191758428	371	4	0.926933	0.562238	0.364695	Intergenic	Intergenic	108717	ENST00000432083.1	ENSG00000223344	ENST00000432083			ENSG00000223344			lncRNA
chr1	191775810	191776457	648	5	0.84244	0.48956	0.35288	Intergenic	Intergenic	90826	ENST00000432083.1	ENSG00000223344	ENST00000432083			ENSG00000223344			lncRNA
chr1	192552841	192552961	121	5	0.433307	0.74326	-0.309953	intron (ENST00000646999.1, intron 9 of 9)	lncRNA-intron (ENST00000642855.1, intron 4 of 7)	-22872	ENST00000469578.2	ENSG00000090104	ENST00000469578			RGS1			protein_coding
chr1	192595493	192595900	408	6	0.611586	0.969063	-0.357478	intron (ENST00000644134.1, intron 3 of 6)	lncRNA-intron (ENST00000642855.1, intron 2 of 7)	-13662	ENST00000702390.1	ENSG00000289995	ENST00000702390			ENSG00000289995			lncRNA
chr1	192923540	192924147	608	4	0.672037	0.972253	-0.300216	intron (ENST00000646606.1, intron 3 of 6)	lncRNA-intron (ENST00000644134.1, intron 1 of 6)	1871	ENST00000644134.1	ENSG00000285280	ENST00000646606			ENSG00000285280			lncRNA
chr1	193142001	193142654	654	4	0.544987	0.909086	-0.364099	intron (ENST00000635846.1, intron 7 of 13)	protein_coding-intron (ENST00000367435.5, intron 7 of 16)	5825	ENST00000408753.1	ENSG00000221680	ENST00000408753			MIR1278			miRNA
chr1	193179130	193179448	319	4	0.262266	0.669385	-0.407119	exon (ENST00000367434.5, exon 2 of 2)	protein_coding-exon (ENST00000367434.5, exon 2 of 2)	7324	ENST00000367434.5	ENSG00000162630	ENST00000367434			B3GALT2			protein_coding
chr1	193411855	193412076	222	4	0.525696	0.8604	-0.334705	Intergenic	Intergenic	-45456	ENST00000658112.1	ENSG00000286285	ENST00000658112			ENSG00000286285			lncRNA
chr1	193508107	193509628	1522	12	0.901652	0.601499	0.300152	intron (ENST00000691564.1, intron 1 of 1)	lncRNA-intron (ENST00000656143.1, intron 1 of 5)	26328	ENST00000691564.1	ENSG00000288950	ENST00000691564			ENSG00000288950			lncRNA
chr1	193539858	193540354	497	7	0.81127	0.391026	0.420244	intron (ENST00000691564.1, intron 1 of 1)	lncRNA-intron (ENST00000656143.1, intron 1 of 5)	57566	ENST00000691564.1	ENSG00000288950	ENST00000691564			ENSG00000288950			lncRNA
chr1	193558673	193558861	189	4	0.742397	0.339679	0.402718	intron (ENST00000656143.1, intron 1 of 5)	lncRNA-intron (ENST00000656143.1, intron 1 of 5)	76227	ENST00000691564.1	ENSG00000288950	ENST00000691564			ENSG00000288950			lncRNA
chr1	193642997	193643794	798	6	0.84064	0.498801	0.341839	intron (ENST00000656143.1, intron 1 of 5)	lncRNA-intron (ENST00000656143.1, intron 1 of 5)	-35498	ENST00000448412.2	ENSG00000226640	ENST00000448412			ENSG00000226640			lncRNA
chr1	193766183	193766648	466	6	0.788073	0.47958	0.308493	intron (ENST00000656143.1, intron 2 of 5)	lncRNA-intron (ENST00000656143.1, intron 2 of 5)	-9149	ENST00000437556.2	ENSG00000237213	ENST00000437556			RPL23AP22			processed_pseudogene
chr1	194408208	194408542	335	5	0.721192	0.373875	0.347317	Intergenic	Intergenic	57432	ENST00000435554.1	ENSG00000231714	ENST00000435554			ENSG00000231714			lncRNA
chr1	194416936	194418054	1119	5	0.913528	0.563131	0.350397	Intergenic	Intergenic	66552	ENST00000435554.1	ENSG00000231714	ENST00000435554			ENSG00000231714			lncRNA
chr1	194423289	194423715	427	7	0.844006	0.512907	0.331099	Intergenic	Intergenic	64703	ENST00000516004.1	ENSG00000251813	ENST00000516004			RNU6-983P			snRNA
chr1	194604349	194605210	862	5	0.797174	0.422262	0.374912	Intergenic	Intergenic	-114015	ENST00000446021.1	ENSG00000228167	ENST00000446021			ENSG00000228167			processed_pseudogene
chr1	194606900	194607118	219	4	0.624752	0.223341	0.401412	Intergenic	Intergenic	-111786	ENST00000446021.1	ENSG00000228167	ENST00000446021			ENSG00000228167			processed_pseudogene
chr1	194684969	194685620	652	4	0.867821	0.556673	0.311148	Intergenic	Intergenic	-33500	ENST00000446021.1	ENSG00000228167	ENST00000446021			ENSG00000228167			processed_pseudogene
chr1	194875287	194876126	840	5	0.796771	0.365034	0.431737	intron (ENST00000648938.1, intron 3 of 3)	lncRNA-intron (ENST00000648938.1, intron 3 of 3)	55569	ENST00000670710.1	ENSG00000285718	ENST00000648938			ENSG00000285718			lncRNA
chr1	195006256	195007791	1536	10	0.885294	0.402195	0.483099	Intergenic	Intergenic	-75714	ENST00000648938.1	ENSG00000285718	ENST00000648938			ENSG00000285718			lncRNA
chr1	195013069	195013192	124	4	0.900148	0.581017	0.319131	Intergenic	Intergenic	-81821	ENST00000648938.1	ENSG00000285718	ENST00000648938			ENSG00000285718			lncRNA
chr1	195038105	195038704	600	5	0.864684	0.563666	0.301018	Intergenic	Intergenic	-107095	ENST00000648938.1	ENSG00000285718	ENST00000648938			ENSG00000285718			lncRNA
chr1	195087367	195088336	970	4	0.82286	0.404821	0.41804	Intergenic	Intergenic	-156542	ENST00000648938.1	ENSG00000285718	ENST00000648938			ENSG00000285718			lncRNA
chr1	195097388	195097587	200	4	0.592427	0.269954	0.322474	Intergenic	Intergenic	-166178	ENST00000648938.1	ENSG00000285718	ENST00000648938			ENSG00000285718			lncRNA
chr1	195215723	195217700	1978	8	0.715599	0.368057	0.347543	Intergenic	Intergenic	-285402	ENST00000648938.1	ENSG00000285718	ENST00000648938			ENSG00000285718			lncRNA
chr1	195272853	195273200	348	4	0.713756	0.349608	0.364148	Intergenic	Intergenic	-341717	ENST00000648938.1	ENSG00000285718	ENST00000648938			ENSG00000285718			lncRNA
chr1	195288912	195289106	195	4	0.800677	0.49805	0.302627	Intergenic	Intergenic	-357699	ENST00000648938.1	ENSG00000285718	ENST00000648938			ENSG00000285718			lncRNA
chr1	195328120	195328885	766	4	0.708998	0.381243	0.327755	Intergenic	Intergenic	-397193	ENST00000648938.1	ENSG00000285718	ENST00000648938			ENSG00000285718			lncRNA
chr1	195406824	195407413	590	5	0.940842	0.576672	0.36417	Intergenic	Intergenic	356382	ENST00000661259.1	ENSG00000287364	ENST00000661259			ENSG00000287364			lncRNA
chr1	195426413	195426820	408	4	0.871144	0.570001	0.301143	Intergenic	Intergenic	336884	ENST00000661259.1	ENSG00000287364	ENST00000661259			ENSG00000287364			lncRNA
chr1	195535026	195535628	603	4	0.892163	0.564354	0.32781	Intergenic	Intergenic	228174	ENST00000661259.1	ENSG00000287364	ENST00000661259			ENSG00000287364			lncRNA
chr1	195542901	195543769	869	4	0.818015	0.403352	0.414663	Intergenic	Intergenic	220166	ENST00000661259.1	ENSG00000287364	ENST00000661259			ENSG00000287364			lncRNA
chr1	195649203	195649400	198	4	0.846005	0.450942	0.395063	Intergenic	Intergenic	114199	ENST00000661259.1	ENSG00000287364	ENST00000661259			ENSG00000287364			lncRNA
chr1	195710085	195710224	140	4	0.752282	0.306156	0.446126	Intergenic	Intergenic	53346	ENST00000661259.1	ENSG00000287364	ENST00000661259			ENSG00000287364			lncRNA
chr1	195851853	195853075	1223	4	0.914185	0.59154	0.322645	Intergenic	Intergenic	-88963	ENST00000661259.1	ENSG00000287364	ENST00000661259			ENSG00000287364			lncRNA
chr1	195855380	195855847	468	4	0.751153	0.338625	0.412528	Intergenic	Intergenic	-92113	ENST00000661259.1	ENSG00000287364	ENST00000661259			ENSG00000287364			lncRNA
chr1	195903140	195904182	1043	9	0.746294	0.424125	0.322169	Intergenic	Intergenic	-140160	ENST00000661259.1	ENSG00000287364	ENST00000661259			ENSG00000287364			lncRNA
chr1	195922871	195923219	349	5	0.749785	0.39613	0.353655	Intergenic	Intergenic	142190	ENST00000430519.2	ENSG00000227421	ENST00000430519			LINC01724			lncRNA
chr1	195969102	195969336	235	4	0.85612	0.546883	0.309237	Intergenic	Intergenic	96016	ENST00000430519.2	ENSG00000227421	ENST00000430519			LINC01724			lncRNA
chr1	195998277	195998666	390	6	0.810343	0.379374	0.430969	Intergenic	Intergenic	66763	ENST00000430519.2	ENSG00000227421	ENST00000430519			LINC01724			lncRNA
chr1	196017582	196018391	810	4	0.779718	0.376211	0.403506	Intergenic	Intergenic	47248	ENST00000430519.2	ENSG00000227421	ENST00000430519			LINC01724			lncRNA
chr1	196034672	196036941	2270	7	0.868417	0.568082	0.300334	Intergenic	Intergenic	29428	ENST00000430519.2	ENSG00000227421	ENST00000430519			LINC01724			lncRNA
chr1	196151569	196152350	782	5	0.894042	0.564524	0.329518	Intergenic	Intergenic	-86725	ENST00000430519.2	ENSG00000227421	ENST00000430519			LINC01724			lncRNA
chr1	196210691	196211162	472	4	0.833688	0.50721	0.326478	Intergenic	Intergenic	-145692	ENST00000430519.2	ENSG00000227421	ENST00000430519			LINC01724			lncRNA
chr1	196331835	196332326	492	6	0.839465	0.451696	0.387769	intron (ENST00000609185.5, intron 16 of 26)	protein_coding-intron (ENST00000294725.14, intron 17 of 27)	250400	ENST00000580028.1	ENSG00000265986	ENST00000580028			MIR4735			miRNA
chr1	196344283	196345086	804	8	0.898303	0.559608	0.338695	intron (ENST00000451324.6, intron 10 of 23)	protein_coding-intron (ENST00000294725.14, intron 14 of 27)	237796	ENST00000580028.1	ENSG00000265986	ENST00000580028			MIR4735			miRNA
chr1	196376816	196378191	1376	7	0.882131	0.472232	0.409899	intron (ENST00000609185.5, intron 13 of 26)	protein_coding-intron (ENST00000294725.14, intron 13 of 27)	204977	ENST00000580028.1	ENSG00000265986	ENST00000580028			MIR4735			miRNA
chr1	196378881	196379432	552	4	0.933313	0.555231	0.378081	intron (ENST00000609185.5, intron 13 of 26)	protein_coding-intron (ENST00000294725.14, intron 13 of 27)	203324	ENST00000580028.1	ENSG00000265986	ENST00000580028			MIR4735			miRNA
chr1	196392985	196394164	1180	12	0.881167	0.567934	0.313233	intron (ENST00000609185.5, intron 13 of 26)	protein_coding-intron (ENST00000294725.14, intron 13 of 27)	188906	ENST00000580028.1	ENSG00000265986	ENST00000580028			MIR4735			miRNA
chr1	196407834	196408232	399	4	0.834572	0.298568	0.536004	intron (ENST00000451324.6, intron 8 of 23)	protein_coding-intron (ENST00000294725.14, intron 12 of 27)	174448	ENST00000580028.1	ENSG00000265986	ENST00000580028			MIR4735			miRNA
chr1	196429660	196430072	413	4	0.897552	0.504694	0.392858	intron (ENST00000609185.5, intron 8 of 26)	protein_coding-intron (ENST00000294725.14, intron 8 of 27)	152615	ENST00000580028.1	ENSG00000265986	ENST00000580028			MIR4735			miRNA
chr1	196448458	196448829	372	4	0.903755	0.583145	0.32061	intron (ENST00000609185.5, intron 8 of 26)	protein_coding-intron (ENST00000294725.14, intron 8 of 27)	133837	ENST00000580028.1	ENSG00000265986	ENST00000580028			MIR4735			miRNA
chr1	196608219	196609787	1569	60	0.113456	0.422208	-0.308752	promoter-TSS (ENST00000294725.14)	protein_coding-promoter-TSS (ENST00000294725.14)	-563	ENST00000294725.14	ENSG00000162687	ENST00000609185			KCNT2			protein_coding
chr1	196650319	196650726	408	15	0.52639	0.931427	-0.405037	Intergenic	Intergenic	-1231	ENST00000359637.3	ENSG00000000971	ENST00000695970			CFH			protein_coding
chr1	196701910	196702334	425	5	0.850036	0.496	0.354036	TTS (ENST00000359637.3)	protein_coding-TTS (ENST00000359637.3)	43585	ENST00000695987.1	ENSG00000000971	ENST00000695970			CFH			protein_coding
chr1	196765190	196765509	320	4	0.945147	0.535664	0.409484	intron (ENST00000696032.1, intron 22 of 26)	protein_coding-intron (ENST00000696032.1, intron 22 of 26)	-9463	ENST00000471440.6	ENSG00000116785	ENST00000471440			CFHR3			protein_coding
chr1	196862233	196862582	350	4	0.823643	0.40482	0.418823	intron (ENST00000649395.1, intron 3 of 3)	unprocessed_pseudogene-intron (ENST00000649395.1, intron 3 of 3)	12125	ENST00000649395.1	ENSG00000285986	ENST00000649395			ENSG00000285986			unprocessed_pseudogene
chr1	197041344	197042299	956	9	0.334981	0.703322	-0.368341	intron (ENST00000367412.2, intron 10 of 11)	protein_coding-intron (ENST00000367412.2, intron 10 of 11)	25438	ENST00000367412.2	ENSG00000143278	ENST00000367412			F13B			protein_coding
chr1	197199945	197200158	214	5	0.523081	0.82757	-0.304489	exon (ENST00000367405.5, exon 2 of 11)	protein_coding-exon (ENST00000367405.5, exon 2 of 11)	1241	ENST00000367405.5	ENSG00000177888	ENST00000367405			ZBTB41			protein_coding
chr1	197595201	197595695	495	7	0.527058	0.953977	-0.426919	intron (ENST00000620048.6, intron 13 of 22)	protein_coding-intron (ENST00000235453.8, intron 13 of 15)	90292	ENST00000384410.1	ENSG00000207139	ENST00000384410			Y_RNA			misc_RNA
chr1	197675873	197676022	150	5	0.37095	0.964228	-0.593279	intron (ENST00000620048.6, intron 3 of 22)	protein_coding-intron (ENST00000235453.8, intron 4 of 15)	9792	ENST00000384410.1	ENSG00000207139	ENST00000384410			Y_RNA			misc_RNA
chr1	197909841	197913976	4136	197	0.636345	0.230351	0.405994	promoter-TSS (ENST00000367390.7)	protein_coding-promoter-TSS (ENST00000367390.7)	-582	ENST00000367391.5	ENSG00000143355	ENST00000367387			LHX9			protein_coding
chr1	197914758	197921627	6870	269	0.683951	0.232115	0.451836	intron (ENST00000561173.5, intron 2 of 5)	protein_coding-intron (ENST00000367387.6, intron 1 of 4)	821	ENST00000367387.6	ENSG00000143355	ENST00000367387			LHX9			protein_coding
chr1	198178088	198178547	460	6	0.797824	0.484337	0.313487	intron (ENST00000367385.9, intron 1 of 9)	protein_coding-intron (ENST00000367383.5, intron 1 of 3)	19868	ENST00000456678.1	ENSG00000232824	ENST00000456678			PRR13P1			processed_pseudogene
chr1	198642425	198643779	1355	7	0.568305	0.901862	-0.333558	intron (ENST00000697631.1, intron 2 of 30)	protein_coding-intron (ENST00000348564.11, intron 2 of 29)	4005	ENST00000367364.5	ENSG00000081237	ENST00000413409			PTPRC			protein_coding
chr1	198651873	198652551	679	8	0.119805	0.737457	-0.617651	intron (ENST00000697631.1, intron 2 of 30)	protein_coding-intron (ENST00000348564.11, intron 2 of 29)	13115	ENST00000367364.5	ENSG00000081237	ENST00000413409			PTPRC			protein_coding
chr1	199007592	199008653	1062	7	0.58216	0.0357709	0.546389	intron (ENST00000427439.1, intron 2 of 2)	lncRNA-intron (ENST00000427439.1, intron 2 of 2)	-8010	ENST00000432488.1	ENSG00000235492	ENST00000432488			LINC01221			lncRNA
chr1	199010203	199011852	1650	14	0.582221	0.0772751	0.504946	intron (ENST00000427439.1, intron 1 of 2)	lncRNA-intron (ENST00000427439.1, intron 1 of 2)	-5105	ENST00000432488.1	ENSG00000235492	ENST00000432488			LINC01221			lncRNA
chr1	199012646	199013578	933	5	0.620028	0.143927	0.476101	intron (ENST00000427439.1, intron 1 of 2)	lncRNA-intron (ENST00000427439.1, intron 1 of 2)	-3021	ENST00000432488.1	ENSG00000235492	ENST00000432488			LINC01221			lncRNA
chr1	199014245	199014728	484	5	0.615111	0.0812995	0.533811	intron (ENST00000427439.1, intron 1 of 2)	lncRNA-intron (ENST00000427439.1, intron 1 of 2)	-1646	ENST00000432488.1	ENSG00000235492	ENST00000432488			LINC01221			lncRNA
chr1	199015835	199021444	5610	26	0.557954	0.0513736	0.50658	intron (ENST00000432488.1, intron 1 of 2)	lncRNA-intron (ENST00000427439.1, intron 1 of 2)	2397	ENST00000427439.1	ENSG00000233410	ENST00000427439			LINC01222			lncRNA
chr1	199029190	199029978	789	6	0.609731	0.202654	0.407077	intron (ENST00000432488.1, intron 1 of 2)	lncRNA-intron (ENST00000432488.1, intron 1 of 2)	-8547	ENST00000427439.1	ENSG00000233410	ENST00000427439			LINC01222			lncRNA
chr1	199032555	199033378	824	9	0.689489	0.324672	0.364818	intron (ENST00000432488.1, intron 1 of 2)	lncRNA-intron (ENST00000432488.1, intron 1 of 2)	-11930	ENST00000427439.1	ENSG00000233410	ENST00000427439			LINC01222			lncRNA
chr1	199038415	199039504	1090	8	0.711196	0.292173	0.419023	intron (ENST00000432488.1, intron 1 of 2)	lncRNA-intron (ENST00000432488.1, intron 1 of 2)	-17923	ENST00000427439.1	ENSG00000233410	ENST00000427439			LINC01222			lncRNA
chr1	199042484	199043856	1373	10	0.708241	0.296337	0.411904	intron (ENST00000660854.1, intron 1 of 1)	lncRNA-intron (ENST00000432488.1, intron 2 of 2)	-22133	ENST00000427439.1	ENSG00000233410	ENST00000427439			LINC01222			lncRNA
chr1	199054625	199062350	7726	51	0.755956	0.158594	0.597362	intron (ENST00000660854.1, intron 1 of 1)	lncRNA-intron (ENST00000432488.1, intron 2 of 2)	22487	ENST00000660854.1	ENSG00000286541	ENST00000660854			ENSG00000286541			lncRNA
chr1	199063793	199064337	545	4	0.716731	0.315677	0.401054	intron (ENST00000660854.1, intron 1 of 1)	lncRNA-intron (ENST00000432488.1, intron 2 of 2)	16910	ENST00000660854.1	ENSG00000286541	ENST00000660854			ENSG00000286541			lncRNA
chr1	199065257	199067737	2481	10	0.698984	0.311344	0.38764	intron (ENST00000660854.1, intron 1 of 1)	lncRNA-intron (ENST00000432488.1, intron 2 of 2)	14478	ENST00000660854.1	ENSG00000286541	ENST00000660854			ENSG00000286541			lncRNA
chr1	199079377	199080522	1146	6	0.95511	0.640213	0.314897	intron (ENST00000660854.1, intron 1 of 1)	lncRNA-intron (ENST00000660854.1, intron 1 of 1)	1025	ENST00000660854.1	ENSG00000286541	ENST00000660854			ENSG00000286541			lncRNA
chr1	199152917	199153128	212	4	0.932153	0.608798	0.323355	intron (ENST00000452199.1, intron 1 of 3)	lncRNA-intron (ENST00000452199.1, intron 1 of 3)	4425	ENST00000452199.1	ENSG00000231718	ENST00000452199			LINC02789			lncRNA
chr1	199161692	199162023	332	4	0.466946	0.166788	0.300158	intron (ENST00000452199.1, intron 2 of 3)	lncRNA-intron (ENST00000452199.1, intron 2 of 3)	13260	ENST00000452199.1	ENSG00000231718	ENST00000452199			LINC02789			lncRNA
chr1	199163532	199165008	1477	12	0.851124	0.539715	0.311409	intron (ENST00000452199.1, intron 3 of 3)	lncRNA-intron (ENST00000452199.1, intron 3 of 3)	15672	ENST00000452199.1	ENSG00000231718	ENST00000452199			LINC02789			lncRNA
chr1	199174065	199179815	5751	31	0.705438	0.215431	0.490007	intron (ENST00000452199.1, intron 3 of 3)	lncRNA-intron (ENST00000452199.1, intron 3 of 3)	28342	ENST00000452199.1	ENSG00000231718	ENST00000452199			LINC02789			lncRNA
chr1	199280357	199280880	524	6	0.931066	0.53531	0.395756	intron (ENST00000452199.1, intron 3 of 3)	lncRNA-intron (ENST00000452199.1, intron 3 of 3)	-91258	ENST00000441715.2	ENSG00000228190	ENST00000441715			RPL23AP16			processed_pseudogene
chr1	199281040	199281549	510	4	0.972244	0.611729	0.360515	intron (ENST00000452199.1, intron 3 of 3)	lncRNA-intron (ENST00000452199.1, intron 3 of 3)	-90582	ENST00000441715.2	ENSG00000228190	ENST00000441715			RPL23AP16			processed_pseudogene
chr1	199282268	199283153	886	6	0.774702	0.302398	0.472304	intron (ENST00000452199.1, intron 3 of 3)	lncRNA-intron (ENST00000452199.1, intron 3 of 3)	-89166	ENST00000441715.2	ENSG00000228190	ENST00000441715			RPL23AP16			processed_pseudogene
chr1	199867856	199868085	230	4	0.0559498	0.358552	-0.302602	Intergenic	Intergenic	-9007	ENST00000439946.1	ENSG00000228530	ENST00000439946			ENSG00000228530			processed_pseudogene
chr1	200041612	200043518	1907	94	0.771113	0.388075	0.383039	promoter-TSS (ENST00000544748.5)	protein_coding-promoter-TSS (ENST00000544748.5)	-260	ENST00000544748.5	ENSG00000116833	ENST00000544748			NR5A2			protein_coding
chr1	200888295	200888941	647	13	0.275227	0.650111	-0.374885	Intergenic	Intergenic	-2723	ENST00000367342.8	ENSG00000163362	ENST00000413687			INAVA			protein_coding
chr1	201119176	201119632	457	11	0.75603	0.446364	0.309667	intron (ENST00000449188.3, intron 1 of 1)	protein_coding-intron (ENST00000449188.3, intron 1 of 1)	-6953	ENST00000367338.7	ENSG00000081248	ENST00000362061			CACNA1S			protein_coding
chr1	201610811	201611040	230	4	0.778734	0.474137	0.304597	intron (ENST00000685211.1, intron 2 of 33)	protein_coding-intron (ENST00000685211.1, intron 2 of 33)	-12001	ENST00000367302.5	ENSG00000134369	ENST00000685211			NAV1			protein_coding
chr1	201883817	201884120	304	7	0.747716	0.443142	0.304574	exon (ENST00000361565.9, exon 24 of 24)	protein_coding-exon (ENST00000361565.9, exon 24 of 24)	-4929	ENST00000362011.7	ENSG00000198892	ENST00000362011			SHISA4			protein_coding
chr1	201888463	201889211	749	55	0.72686	0.414965	0.311895	promoter-TSS (ENST00000362011.7)	protein_coding-promoter-TSS (ENST00000362011.7)	-61	ENST00000362011.7	ENSG00000198892	ENST00000362011			SHISA4			protein_coding
chr1	202164960	202166005	1046	29	0.59482	0.290319	0.304501	Intergenic	Intergenic	-2568	ENST00000482597.5	ENSG00000293457	ENST00000482597			PTPRVP			lncRNA
chr1	202210553	202210783	231	6	0.67903	0.377136	0.301894	intron (ENST00000255432.11, intron 1 of 17)	protein_coding-intron (ENST00000255432.11, intron 1 of 17)	-3487	ENST00000439764.2	ENSG00000133067	ENST00000367278			LGR6			protein_coding
chr1	202642202	202643829	1628	127	0.647645	0.344379	0.303266	intron (ENST00000367268.5, intron 1 of 8)	protein_coding-intron (ENST00000367267.5, intron 1 of 8)	437	ENST00000367267.5	ENSG00000143858	ENST00000367268			SYT2			protein_coding
chr1	202659236	202660041	806	12	0.792846	0.442535	0.35031	intron (ENST00000367268.5, intron 1 of 8)	protein_coding-intron (ENST00000367268.5, intron 1 of 8)	-16186	ENST00000367267.5	ENSG00000143858	ENST00000367268			SYT2			protein_coding
chr1	202695466	202695703	238	4	0.581119	0.241917	0.339202	intron (ENST00000367268.5, intron 1 of 8)	protein_coding-intron (ENST00000367268.5, intron 1 of 8)	14869	ENST00000367268.5	ENSG00000143858	ENST00000367268			SYT2			protein_coding
chr1	202697991	202698096	106	5	0.795495	0.440035	0.35546	intron (ENST00000367268.5, intron 1 of 8)	protein_coding-intron (ENST00000367268.5, intron 1 of 8)	12410	ENST00000367268.5	ENSG00000143858	ENST00000367268			SYT2			protein_coding
chr1	202709754	202710877	1124	88	0.504368	0.200677	0.303691	exon (ENST00000367268.5, exon 1 of 9)	protein_coding-exon (ENST00000367268.5, exon 1 of 9)	138	ENST00000367268.5	ENSG00000143858	ENST00000367268			SYT2			protein_coding
chr1	202805586	202806721	1136	8	0.450732	0.11008	0.340652	intron (ENST00000648056.1, intron 1 of 26)	protein_coding-intron (ENST00000367264.7, intron 1 of 27)	2262	ENST00000650569.1	ENSG00000117139	ENST00000367264			KDM5B			protein_coding
chr1	203278340	203278602	263	5	0.326004	0.626089	-0.300084	intron (ENST00000688046.1, intron 2 of 3)	lncRNA-intron (ENST00000688046.1, intron 2 of 3)	-3950	ENST00000657300.1	ENSG00000231507	ENST00000412772			LINC01353			lncRNA
chr1	203307035	203307666	632	22	0.0818751	0.473306	-0.391431	exon (ENST00000290551.5, exon 2 of 2)	protein_coding-exon (ENST00000290551.5, exon 2 of 2)	1832	ENST00000290551.5	ENSG00000159388	ENST00000290551			BTG2			protein_coding
chr1	203342071	203342694	624	23	0.737157	0.392748	0.344409	exon (ENST00000354955.5, exon 3 of 3)	protein_coding-exon (ENST00000354955.5, exon 3 of 3)	8739	ENST00000354955.5	ENSG00000122176	ENST00000354955			FMOD			protein_coding
chr1	203447054	203447869	816	4	0.775493	0.401857	0.373635	Intergenic	Intergenic	-28344	ENST00000343110.3	ENSG00000188783	ENST00000343110			PRELP			protein_coding
chr1	204072632	204075564	2933	241	0.660133	0.307177	0.352957	promoter-TSS (ENST00000665939.1)	lncRNA-promoter-TSS (ENST00000665939.1)	-133	ENST00000665939.1	ENSG00000286572	ENST00000665939			ENSG00000286572			lncRNA
chr1	204296656	204297124	469	7	0.360698	0.674554	-0.313856	intron (ENST00000414478.1, intron 1 of 22)	protein_coding-intron (ENST00000272203.8, intron 1 of 22)	10505	ENST00000637508.1	ENSG00000143850	ENST00000414478			PLEKHA6			protein_coding
chr1	204449231	204449991	761	12	0.851234	0.547355	0.303879	intron (ENST00000684373.1, intron 13 of 32)	protein_coding-intron (ENST00000367187.7, intron 14 of 33)	-37794	ENST00000367188.5	ENSG00000158615	ENST00000367188			PPP1R15B			protein_coding
chr1	204453097	204453547	451	9	0.507749	0.158412	0.349338	intron (ENST00000684373.1, intron 12 of 32)	protein_coding-intron (ENST00000367187.7, intron 13 of 33)	37024	ENST00000424712.6	ENSG00000133056	ENST00000424712			PIK3C2B			protein_coding
chr1	204459486	204459919	434	8	0.741074	0.399739	0.341336	intron (ENST00000684373.1, intron 8 of 32)	protein_coding-intron (ENST00000367187.7, intron 9 of 33)	30643	ENST00000424712.6	ENSG00000133056	ENST00000424712			PIK3C2B			protein_coding
chr1	204480699	204481681	983	21	0.606168	0.244562	0.361607	intron (ENST00000684373.1, intron 1 of 32)	protein_coding-intron (ENST00000367187.7, intron 2 of 33)	9156	ENST00000424712.6	ENSG00000133056	ENST00000424712			PIK3C2B			protein_coding
chr1	205042778	205043538	761	46	0.632282	0.225454	0.406827	promoter-TSS (ENST00000331830.7)	protein_coding-promoter-TSS (ENST00000331830.7)	-38	ENST00000640428.1	ENSG00000184144	ENST00000331830			CNTN2			protein_coding
chr1	205247339	205247559	221	5	0.658019	0.325828	0.332191	intron (ENST00000637895.1, intron 1 of 3)	protein_coding-intron (ENST00000358024.8, intron 2 of 4)	829	ENST00000637895.1	ENSG00000133069	ENST00000329800			TMCC2			protein_coding
chr1	205262099	205262289	191	4	0.739756	0.399126	0.34063	intron (ENST00000330675.12, intron 1 of 3)	protein_coding-intron (ENST00000329800.7, intron 1 of 3)	5005	ENST00000330675.12	ENSG00000133069	ENST00000329800			TMCC2			protein_coding
chr1	205283557	205284497	941	14	0.809464	0.440635	0.368829	Intergenic	Intergenic	26838	ENST00000330675.12	ENSG00000133069	ENST00000329800			TMCC2			protein_coding
chr1	205320902	205322027	1126	84	0.670067	0.306142	0.363925	exon (ENST00000367157.6, exon 1 of 7)	protein_coding-exon (ENST00000367157.6, exon 1 of 7)	280	ENST00000367157.6	ENSG00000163545	ENST00000367157			NUAK2			protein_coding
chr1	205430540	205431308	769	44	0.588156	0.262587	0.325569	intron (ENST00000495594.2, intron 1 of 2)	protein_coding-intron (ENST00000367154.5, intron 1 of 3)	-8868	ENST00000367153.9	ENSG00000186007	ENST00000367153			LEMD1			protein_coding
chr1	205454135	205454663	529	5	0.726669	0.403812	0.322857	intron (ENST00000629624.3, intron 1 of 1)	protein_coding-intron (ENST00000495594.2, intron 1 of 2)	-1530	ENST00000442318.1	ENSG00000224717	ENST00000442318			LEMD1-DT			lncRNA
chr1	205455384	205457561	2178	175	0.66045	0.242608	0.417842	promoter-TSS (ENST00000495594.2)	protein_coding-promoter-TSS (ENST00000495594.2)	273	ENST00000626538.2	ENSG00000281406	ENST00000629113			BLACAT1			protein_coding
chr1	205568322	205569437	1116	104	0.719114	0.294337	0.424777	promoter-TSS (ENST00000367147.9)	protein_coding-promoter-TSS (ENST00000367147.9)	-134	ENST00000367147.9	ENSG00000174514	ENST00000367147			MFSD4A			protein_coding
chr1	205805511	205805815	305	4	0.704318	0.339903	0.364415	intron (ENST00000367137.4, intron 2 of 10)	protein_coding-intron (ENST00000367137.4, intron 2 of 10)	7535	ENST00000367137.4	ENSG00000133065	ENST00000367137			SLC41A1			protein_coding
chr1	206067777	206068192	416	8	0.127834	0.522642	-0.394807	intron (ENST00000331555.10, intron 1 of 5)	protein_coding-intron (ENST00000331555.10, intron 1 of 5)	-12254	ENST00000516883.1	ENSG00000252692	ENST00000516883			ENSG00000252692			snoRNA
chr1	206351379	206351830	452	8	0.454229	0.861362	-0.407133	intron (ENST00000624873.3, intron 3 of 21)	protein_coding-intron (ENST00000419187.6, intron 1 of 6)	-18167	ENST00000426884.1	ENSG00000229509	ENST00000426884			ENSG00000229509			unprocessed_pseudogene
chr1	206663734	206664336	603	18	0.129467	0.463064	-0.333597	Intergenic	Intergenic	-20870	ENST00000367103.4	ENSG00000162889	ENST00000294981			MAPKAPK2			protein_coding
chr1	207670934	207671274	341	4	0.706324	0.353022	0.353302	intron (ENST00000508064.7, intron 1 of 11)	protein_coding-intron (ENST00000508064.7, intron 1 of 11)	12650	ENST00000442572.1	ENSG00000226289	ENST00000442572			CDCA4P3			unprocessed_pseudogene
chr1	207890159	207890752	594	5	0.633012	0.264063	0.368949	promoter-TSS (ENST00000367036.7)	protein_coding-promoter-TSS (ENST00000367036.7)	36	ENST00000367036.7	ENSG00000174059	ENST00000367036			CD34			protein_coding
chr1	207958789	207959908	1120	97	0.509521	0.102661	0.40686	promoter-TSS (ENST00000638446.1)	lncRNA-promoter-TSS (ENST00000638446.1)	57	ENST00000638446.1	ENSG00000284237	ENST00000638446			LINC02767			lncRNA
chr1	208650294	208650579	286	4	0.777033	0.471319	0.305714	Intergenic	Intergenic	-22352	ENST00000567538.1	ENSG00000259815	ENST00000567538			LINC02769			lncRNA
chr1	208738039	208738440	402	5	0.790469	0.467197	0.323272	Intergenic	Intergenic	9527	ENST00000661534.1	ENSG00000232812	ENST00000661534			LINC01717			lncRNA
chr1	208748050	208748465	416	8	0.889137	0.574512	0.314624	Intergenic	Intergenic	19545	ENST00000661534.1	ENSG00000232812	ENST00000661534			LINC01717			lncRNA
chr1	209291991	209292340	350	4	0.64258	0.264354	0.378226	Intergenic	Intergenic	-23943	ENST00000433580.1	ENSG00000225712	ENST00000433580			ATP5MC2P1			processed_pseudogene
chr1	209615233	209615386	154	9	0.615981	0.0859093	0.530072	exon (ENST00000356082.9, exon 23 of 23)	protein_coding-exon (ENST00000356082.9, exon 23 of 23)	8200	ENST00000583107.1	ENSG00000283876	ENST00000583107			MIR4260			miRNA
chr1	210278959	210279500	542	5	0.619833	0.250854	0.368979	Intergenic	Intergenic	-11989	ENST00000442505.2	ENSG00000228110	ENST00000442505			ST13P19			processed_pseudogene
chr1	211590079	211590497	419	6	0.775372	0.394268	0.381104	Intergenic	Intergenic	-6563	ENST00000567907.1	ENSG00000261314	ENST00000567907			ENSG00000261314			lncRNA
chr1	211632562	211633555	994	22	0.738138	0.398548	0.33959	Intergenic	Intergenic	-6610	ENST00000664125.1	ENSG00000227764	ENST00000667263			NTRAS			lncRNA
chr1	211739818	211740572	755	7	0.188087	0.549062	-0.360975	Intergenic	Intergenic	-14793	ENST00000458662.1	ENSG00000226868	ENST00000458662			ENSG00000226868			lncRNA
chr1	212514124	212515337	1214	82	0.787512	0.436479	0.351033	intron (ENST00000651527.1, intron 1 of 4)	lncRNA-intron (ENST00000651527.1, intron 1 of 4)	10553	ENST00000651527.1	ENSG00000286213	ENST00000651527			ENSG00000286213			lncRNA
chr1	212558072	212558825	754	61	0.588211	0.273101	0.31511	promoter-TSS (ENST00000669720.1)	lncRNA-promoter-TSS (ENST00000669720.1)	-914	ENST00000669720.1	ENSG00000288007	ENST00000669720			ENSG00000288007			lncRNA
chr1	212606676	212608356	1681	115	0.482377	0.0668355	0.415542	intron (ENST00000366987.6, intron 1 of 3)	protein_coding-intron (ENST00000366987.6, intron 1 of 3)	-1245	ENST00000341491.9	ENSG00000162772	ENST00000366983			ATF3			protein_coding
chr1	212951083	212951876	794	74	0.585531	0.175774	0.409757	exon (ENST00000366964.7, exon 2 of 6)	protein_coding-exon (ENST00000366964.7, exon 2 of 6)	813	ENST00000366967.6	ENSG00000143494	ENST00000366966			VASH2			protein_coding
chr1	212958135	212958471	337	11	0.503125	0.829676	-0.326551	intron (ENST00000517399.3, intron 2 of 7)	protein_coding-intron (ENST00000366964.7, intron 2 of 5)	7636	ENST00000366967.6	ENSG00000143494	ENST00000366966			VASH2			protein_coding
chr1	213427366	213427806	441	4	0.856836	0.554267	0.302568	Intergenic	Intergenic	1491	ENST00000484151.1	ENSG00000228646	ENST00000484151			RPL31P13			processed_pseudogene
chr1	213977477	213978277	801	12	0.669949	0.289551	0.380398	intron (ENST00000598091.1, intron 3 of 4)	lncRNA-intron (ENST00000433082.6, intron 1 of 5)	1508	ENST00000601854.5	ENSG00000230461	ENST00000628896			PROX1-AS1			lncRNA
chr1	213981387	213983723	2337	112	0.801297	0.496591	0.304706	intron (ENST00000598091.1, intron 1 of 4)	lncRNA-intron (ENST00000433082.6, intron 1 of 5)	-1231	ENST00000615085.3	ENSG00000230461	ENST00000628896			PROX1-AS1			lncRNA
chr1	213984268	213985790	1523	66	0.753166	0.411914	0.341252	exon (ENST00000610409.1, exon 1 of 1)	lncRNA-exon (ENST00000610409.1, exon 1 of 1)	1124	ENST00000451396.2	ENSG00000230461	ENST00000628896			PROX1-AS1			lncRNA
chr1	213986210	213988593	2384	102	0.735687	0.425168	0.310519	promoter-TSS (ENST00000366958.9)	protein_coding-promoter-TSS (ENST00000366958.9)	107	ENST00000658271.1	ENSG00000230461	ENST00000628896			PROX1-AS1			lncRNA
chr1	214187091	214188702	1612	65	0.782565	0.390796	0.391768	promoter-TSS (ENST00000637598.1)	lncRNA-promoter-TSS (ENST00000637598.1)	-124	ENST00000637598.1	ENSG00000283518	ENST00000637598			LINC02775			lncRNA
chr1	214201909	214202679	771	5	0.813622	0.399919	0.413703	Intergenic	Intergenic	-14521	ENST00000637598.1	ENSG00000283518	ENST00000637598			LINC02775			lncRNA
chr1	214224331	214224838	508	12	0.925851	0.582388	0.343463	Intergenic	Intergenic	-36812	ENST00000637598.1	ENSG00000283518	ENST00000637598			LINC02775			lncRNA
chr1	214295099	214296313	1215	14	0.533081	0.836101	-0.30302	intron (ENST00000366957.10, intron 1 of 11)	protein_coding-intron (ENST00000366957.10, intron 1 of 11)	14547	ENST00000366957.10	ENSG00000143499	ENST00000366957			SMYD2			protein_coding
chr1	214310107	214310808	702	6	0.406896	0.785776	-0.378879	intron (ENST00000366957.10, intron 2 of 11)	protein_coding-intron (ENST00000366957.10, intron 2 of 11)	29299	ENST00000366957.10	ENSG00000143499	ENST00000366957			SMYD2			protein_coding
chr1	214402497	214402756	260	4	0.945218	0.578674	0.366544	intron (ENST00000366956.10, intron 6 of 18)	protein_coding-intron (ENST00000366956.10, intron 6 of 18)	-45012	ENST00000443622.1	ENSG00000228470	ENST00000443622			ENSG00000228470			lncRNA
chr1	214427766	214428600	835	11	0.088488	0.421061	-0.332573	intron (ENST00000543945.5, intron 3 of 17)	protein_coding-intron (ENST00000366956.10, intron 3 of 18)	55204	ENST00000432577.1	ENSG00000213036	ENST00000432577			ENSG00000213036			processed_pseudogene
chr1	214439293	214439897	605	12	0.27551	0.811022	-0.535512	intron (ENST00000543945.5, intron 3 of 17)	protein_coding-intron (ENST00000366956.10, intron 3 of 18)	43792	ENST00000432577.1	ENSG00000213036	ENST00000432577			ENSG00000213036			processed_pseudogene
chr1	214506621	214507014	394	9	0.283752	0.779997	-0.496245	intron (ENST00000543945.5, intron 1 of 17)	protein_coding-intron (ENST00000366956.10, intron 1 of 18)	-23431	ENST00000432577.1	ENSG00000213036	ENST00000432577			ENSG00000213036			processed_pseudogene
chr1	214514910	214515019	110	6	0.937906	0.623149	0.314757	intron (ENST00000543945.5, intron 1 of 17)	protein_coding-intron (ENST00000366956.10, intron 1 of 18)	-17230	ENST00000425245.1	ENSG00000215819	ENST00000425245			KRT18P12			processed_pseudogene
chr1	214550341	214552256	1916	150	0.0991954	0.434045	-0.33485	promoter-TSS (ENST00000543945.5)	protein_coding-promoter-TSS (ENST00000543945.5)	-76	ENST00000543945.5	ENSG00000152104	ENST00000366956			PTPN14			protein_coding
chr1	214557935	214558473	539	6	0.885522	0.484596	0.400925	Intergenic	Intergenic	-6602	ENST00000366956.10	ENSG00000152104	ENST00000366956			PTPN14			protein_coding
chr1	215345876	215346212	337	4	0.870176	0.510852	0.359324	Intergenic	Intergenic	-30440	ENST00000416715.1	ENSG00000232809	ENST00000416715			VDAC1P10			processed_pseudogene
chr1	215463753	215463972	220	4	0.506264	0.837363	-0.331099	Intergenic	Intergenic	-69445	ENST00000632868.1	ENSG00000282265	ENST00000632868			ENSG00000282265			lncRNA
chr1	215710303	215710667	365	6	0.650149	0.293856	0.356293	intron (ENST00000674083.1, intron 61 of 72)	protein_coding-intron (ENST00000307340.8, intron 61 of 71)	-80368	ENST00000365628.1	ENSG00000202498	ENST00000365628			SNORD116			snoRNA
chr1	215992619	215992751	133	4	0.164335	0.470694	-0.306359	intron (ENST00000674083.1, intron 35 of 72)	protein_coding-intron (ENST00000307340.8, intron 35 of 71)	-79780	ENST00000446411.5	ENSG00000233620	ENST00000442606			USH2A-AS2			lncRNA
chr1	216507122	216508025	904	5	0.777035	0.444625	0.33241	intron (ENST00000673908.1, intron 7 of 7)	protein_coding-intron (ENST00000359162.6, intron 7 of 7)	-84126	ENST00000674083.1	ENSG00000042781	ENST00000674083			USH2A			protein_coding
chr1	216600763	216601629	867	60	0.258229	0.573766	-0.315537	intron (ENST00000463665.5, intron 4 of 7)	protein_coding-intron (ENST00000359162.6, intron 4 of 7)	114057	ENST00000616180.4	ENSG00000196482	ENST00000493748			ESRRG			protein_coding
chr1	216607368	216607609	242	5	0.596073	0.28546	0.310613	intron (ENST00000463665.5, intron 4 of 7)	protein_coding-intron (ENST00000359162.6, intron 4 of 7)	107764	ENST00000616180.4	ENSG00000196482	ENST00000493748			ESRRG			protein_coding
chr1	216685501	216685673	173	4	0.711897	0.32346	0.388438	intron (ENST00000673908.1, intron 2 of 7)	protein_coding-intron (ENST00000359162.6, intron 2 of 7)	29666	ENST00000616180.4	ENSG00000196482	ENST00000493748			ESRRG			protein_coding
chr1	216724084	216724334	251	7	0.725037	0.293848	0.431189	promoter-TSS (ENST00000366937.5)	protein_coding-promoter-TSS (ENST00000366937.5)	-737	ENST00000391890.7	ENSG00000196482	ENST00000493748			ESRRG			protein_coding
chr1	217053252	217053411	160	5	0.475092	0.82624	-0.351148	intron (ENST00000493748.5, intron 1 of 8)	protein_coding-intron (ENST00000359162.6, intron 1 of 7)	23557	ENST00000493748.5	ENSG00000196482	ENST00000493748			ESRRG			protein_coding
chr1	217910776	217911045	270	4	0.872753	0.51925	0.353503	intron (ENST00000431637.2, intron 1 of 3)	lncRNA-intron (ENST00000431637.2, intron 1 of 3)	18011	ENST00000431637.2	ENSG00000231814	ENST00000431637			LINC00210			lncRNA
chr1	218163478	218166048	2571	171	0.821157	0.475889	0.345268	Intergenic	Intergenic	34968	ENST00000364623.1	ENSG00000201493	ENST00000364623			RNU1-141P			snRNA
chr1	218171406	218171599	194	4	0.462931	0.142809	0.320122	Intergenic	Intergenic	41708	ENST00000364623.1	ENSG00000201493	ENST00000364623			RNU1-141P			snRNA
chr1	218217487	218218127	641	6	0.734231	0.39143	0.342801	Intergenic	Intergenic	-67486	ENST00000366932.4	ENSG00000067533	ENST00000366932			RRP15			protein_coding
chr1	218346392	218348169	1778	63	0.69148	0.255556	0.435924	intron (ENST00000366930.9, intron 1 of 6)	protein_coding-intron (ENST00000366929.4, intron 1 of 7)	1046	ENST00000366929.4	ENSG00000092969	ENST00000366930			TGFB2			protein_coding
chr1	218695471	218695912	442	6	0.758174	0.417195	0.340979	Intergenic	Intergenic	-153793	ENST00000391308.2	ENSG00000212610	ENST00000391308			U3			snoRNA
chr1	219658067	219658510	444	6	0.783224	0.48296	0.300263	Intergenic	Intergenic	-45184	ENST00000651890.2	ENSG00000215817	ENST00000651890			ZC3H11B			protein_coding
chr1	219876802	219876975	174	5	0.906145	0.560485	0.34566	Intergenic	Intergenic	51668	ENST00000366926.4	ENSG00000196660	ENST00000696608			SLC30A10			protein_coding
chr1	220527915	220529484	1570	151	0.71825	0.291796	0.426454	promoter-TSS (ENST00000678435.1)	protein_coding-promoter-TSS (ENST00000678435.1)	-116	ENST00000678435.1	ENSG00000116141	ENST00000402574			MARK1			protein_coding
chr1	220759787	220760111	325	4	0.697056	0.232325	0.464731	intron (ENST00000366913.8, intron 2 of 7)	protein_coding-intron (ENST00000359316.6, intron 2 of 4)	11627	ENST00000366913.8	ENSG00000117791	ENST00000366913			MTARC2			protein_coding
chr1	220878396	220880577	2182	166	0.781956	0.370871	0.411085	promoter-TSS (ENST00000366903.8)	protein_coding-promoter-TSS (ENST00000366903.8)	44	ENST00000366903.8	ENSG00000136630	ENST00000366903			HLX			protein_coding
chr1	221099365	221099745	381	5	0.727504	0.424878	0.302625	Intergenic	Intergenic	34666	ENST00000448432.1	ENSG00000226211	ENST00000448432			ENSG00000226211			processed_pseudogene
chr1	221157113	221157390	278	4	0.592723	0.923754	-0.331031	Intergenic	Intergenic	-23031	ENST00000448432.1	ENSG00000226211	ENST00000448432			ENSG00000226211			processed_pseudogene
chr1	221829772	221829878	107	4	0.476886	0.950732	-0.473846	intron (ENST00000665303.1, intron 3 of 4)	lncRNA-intron (ENST00000665303.1, intron 3 of 4)	7612	ENST00000363163.1	ENSG00000200033	ENST00000363163			RNU6-403P			snRNA
chr1	222048248	222048544	297	4	0.520066	0.829048	-0.308981	intron (ENST00000658927.1, intron 2 of 2)	lncRNA-intron (ENST00000658927.1, intron 2 of 2)	10725	ENST00000658927.1	ENSG00000232679	ENST00000658927			LINC01705			lncRNA
chr1	222099817	222100525	709	4	0.466241	0.774596	-0.308355	intron (ENST00000652067.1, intron 6 of 6)	lncRNA-intron (ENST00000652067.1, intron 6 of 6)	-35398	ENST00000668844.1	ENSG00000232679	ENST00000658927			LINC01705			lncRNA
chr1	222618957	222619596	640	18	0.332286	0.672743	-0.340458	intron (ENST00000344922.10, intron 1 of 27)	protein_coding-intron (ENST00000344922.10, intron 1 of 27)	1180	ENST00000344922.10	ENSG00000154305	ENST00000340535			MIA3			protein_coding
chr1	222773191	222773784	594	6	0.278132	0.603123	-0.324992	promoter-TSS (ENST00000654074.1)	lncRNA-promoter-TSS (ENST00000654074.1)	-339	ENST00000654074.1	ENSG00000287684	ENST00000654074			ENSG00000287684			lncRNA
chr1	223392700	223394145	1446	83	0.840299	0.344358	0.495941	promoter-TSS (ENST00000366875.5)	protein_coding-promoter-TSS (ENST00000366875.5)	8	ENST00000366875.5	ENSG00000178395	ENST00000366875			CCDC185			protein_coding
chr1	223631932	223632233	302	8	0.373353	0.763327	-0.389974	intron (ENST00000366873.6, intron 2 of 9)	protein_coding-intron (ENST00000366872.10, intron 2 of 20)	12300	ENST00000420249.2	ENSG00000227002	ENST00000420249			SNRPEP10			processed_pseudogene
chr1	223712034	223713245	1212	118	0.489511	0.169585	0.319926	exon (ENST00000295006.6, exon 1 of 21)	protein_coding-exon (ENST00000295006.6, exon 1 of 21)	101	ENST00000295006.6	ENSG00000162909	ENST00000295006			CAPN2			protein_coding
chr1	224205063	224205432	370	21	0.301164	0.608919	-0.307755	Intergenic	Intergenic	8377	ENST00000664126.1	ENSG00000232628	ENST00000664126			ENSG00000232628			lncRNA
chr1	224340757	224341341	585	30	0.688354	0.202324	0.48603	Intergenic	Intergenic	-10860	ENST00000482491.5	ENSG00000143748	ENST00000281701			NVL			protein_coding
chr1	224432633	224433389	757	13	0.492162	0.167756	0.324406	TTS (ENST00000678307.1)	protein_coding-TTS (ENST00000678307.1)	1786	ENST00000414423.9	ENSG00000162923	ENST00000678307			WDR26			protein_coding
chr1	224616215	224618786	2572	177	0.495425	0.15359	0.341835	intron (ENST00000272133.4, intron 1 of 5)	protein_coding-intron (ENST00000272133.4, intron 1 of 5)	1184	ENST00000272133.4	ENSG00000143786	ENST00000272133			CNIH3			protein_coding
chr1	224929374	224930357	984	77	0.462498	0.160285	0.302213	intron (ENST00000445597.6, intron 3 of 60)	protein_coding-intron (ENST00000366849.5, intron 1 of 10)	184	ENST00000366849.5	ENSG00000185842	ENST00000400952			DNAH14			protein_coding
chr1	225445988	225446641	654	8	0.52934	0.19528	0.33406	TTS (ENST00000664202.1)	lncRNA-TTS (ENST00000664202.1)	-17460	ENST00000338179.6	ENSG00000143815	ENST00000272163			LBR			protein_coding
chr1	225776825	225777451	627	18	0.617632	0.310811	0.306821	promoter-TSS (ENST00000304786.12)	protein_coding-promoter-TSS (ENST00000304786.12)	-675	ENST00000626563.2	ENSG00000143742	ENST00000366839			SRP9			protein_coding
chr1	225848578	225848998	421	10	0.527191	0.205913	0.321278	intron (ENST00000366835.8, intron 22 of 24)	protein_coding-intron (ENST00000366835.8, intron 22 of 24)	-2266	ENST00000424332.1	ENSG00000242861	ENST00000424332			ENSG00000242861			lncRNA
chr1	225991225	225991718	494	6	0.629971	0.249665	0.380306	intron (ENST00000272091.8, intron 4 of 6)	protein_coding-intron (ENST00000272091.8, intron 4 of 6)	7871	ENST00000272091.8	ENSG00000143751	ENST00000272091			SDE2			protein_coding
chr1	226000392	226000943	552	25	0.574716	0.138115	0.436601	TTS (ENST00000685356.2)	lncRNA-TTS (ENST00000685356.2)	1053	ENST00000685356.2	ENSG00000289341	ENST00000685356			ENSG00000289341			lncRNA
chr1	226223124	226224531	1408	126	0.471644	0.15141	0.320234	exon (ENST00000366810.6, exon 1 of 2)	protein_coding-exon (ENST00000366810.6, exon 1 of 2)	164	ENST00000366810.6	ENSG00000185155	ENST00000366810			MIXL1			protein_coding
chr1	226332703	226333317	615	5	0.314319	0.713289	-0.39897	intron (ENST00000622497.1, intron 2 of 2)	unprocessed_pseudogene-intron (ENST00000622497.1, intron 2 of 2)	645	ENST00000622497.1	ENSG00000275406	ENST00000622497			ENSG00000275406			unprocessed_pseudogene
chr1	226447756	226448216	461	5	0.872448	0.530735	0.341713	Intergenic	Intergenic	2049	ENST00000411350.1	ENSG00000223282	ENST00000411350			RN7SKP165			misc_RNA
chr1	226534305	226534503	199	4	0.871034	0.495997	0.375037	Intergenic	Intergenic	8325	ENST00000671364.1	ENSG00000287627	ENST00000671364			ENSG00000287627			lncRNA
chr1	226548090	226550115	2026	171	0.550935	0.155041	0.395893	exon (ENST00000366788.8, exon 1 of 4)	protein_coding-exon (ENST00000366788.8, exon 1 of 4)	303	ENST00000366789.6	ENSG00000203685	ENST00000366789			STUM			protein_coding
chr1	226679566	226680306	741	24	0.590977	0.208655	0.382323	intron (ENST00000429204.6, intron 2 of 7)	protein_coding-intron (ENST00000272117.8, intron 2 of 7)	-4844	ENST00000412918.3	ENSG00000228382	ENST00000412918			ITPKB-IT1			lncRNA
chr1	226710106	226710777	672	13	0.316076	0.73493	-0.418854	intron (ENST00000366784.1, intron 2 of 2)	protein_coding-intron (ENST00000272117.8, intron 2 of 7)	27387	ENST00000272117.8	ENSG00000143772	ENST00000429204			ITPKB			protein_coding
chr1	226765214	226765419	206	5	0.332342	0.724306	-0.391963	Intergenic	Intergenic	-16184	ENST00000444247.2	ENSG00000238183	ENST00000444247			RPS27P5			processed_pseudogene
chr1	227174839	227175146	308	4	0.893059	0.588256	0.304803	intron (ENST00000366769.7, intron 5 of 35)	protein_coding-intron (ENST00000334218.9, intron 5 of 36)	-3340	ENST00000424451.1	ENSG00000228625	ENST00000424451			ENSG00000228625			lncRNA
chr1	227315465	227316376	912	9	0.527239	0.868541	-0.341302	intron (ENST00000366769.7, intron 1 of 35)	protein_coding-intron (ENST00000334218.9, intron 1 of 36)	1261	ENST00000366767.7	ENSG00000143776	ENST00000366766			CDC42BPA			protein_coding
chr1	227458544	227458861	318	4	0.782723	0.407204	0.375519	Intergenic	Intergenic	-23550	ENST00000420896.1	ENSG00000237193	ENST00000420896			ENSG00000237193			processed_pseudogene
chr1	227541849	227543103	1255	111	0.8085	0.464185	0.344315	Intergenic	Intergenic	-18705	ENST00000365394.1	ENSG00000202264	ENST00000365394			RNA5SP77			rRNA_pseudogene
chr1	227788248	227789267	1020	76	0.482211	0.163908	0.318303	exon (ENST00000665412.1, exon 1 of 2)	lncRNA-exon (ENST00000665412.1, exon 1 of 2)	235	ENST00000665412.1	ENSG00000286389	ENST00000684869			ENSG00000286389			lncRNA
chr1	228005651	228009477	3827	274	0.81028	0.466903	0.343377	intron (ENST00000284523.2, intron 1 of 3)	protein_coding-intron (ENST00000284523.2, intron 1 of 3)	566	ENST00000284523.2	ENSG00000154342	ENST00000284523			WNT3A			protein_coding
chr1	228058688	228061499	2812	146	0.817344	0.510384	0.30696	exon (ENST00000284523.2, exon 4 of 4)	protein_coding-exon (ENST00000284523.2, exon 4 of 4)	16456	ENST00000623471.1	ENSG00000276255	ENST00000623471			LINC02809			lncRNA
chr1	228377986	228379610	1625	123	0.767225	0.128721	0.638505	TTS (ENST00000422127.5)	protein_coding-TTS (ENST00000422127.5)	6218	ENST00000602345.1	ENSG00000270104	ENST00000602345			ENSG00000270104			lncRNA
chr1	228500013	228500482	470	9	0.342765	0.905852	-0.563087	Intergenic	Intergenic	12002	ENST00000640831.1	ENSG00000293430	ENST00000640831			ENSG00000293430			lncRNA
chr1	228608375	228608572	198	22	0.871831	0.473368	0.398463	Intergenic	Intergenic	1912	ENST00000362482.1	ENSG00000199352	ENST00000362482			RNA5S1			rRNA
chr1	228627918	228628403	486	45	0.938736	0.449914	0.488822	TTS (ENST00000364451.1)	rRNA-TTS (ENST00000364451.1)	105	ENST00000364451.1	ENSG00000201321	ENST00000364451			RNA5S9			rRNA
chr1	228635443	228635757	315	30	0.380015	0.693504	-0.313488	promoter-TSS (ENST00000362400.1)	rRNA-promoter-TSS (ENST00000362400.1)	-611	ENST00000362400.1	ENSG00000199270	ENST00000362400			RNA5S12			rRNA
chr1	228805059	228805522	464	10	0.438453	0.868356	-0.429902	Intergenic	Intergenic	28979	ENST00000605063.1	ENSG00000271475	ENST00000605063			ENSG00000271475			processed_pseudogene
chr1	228851651	228852082	432	7	0.54128	0.884107	-0.342827	Intergenic	Intergenic	-6143	ENST00000604004.1	ENSG00000271399	ENST00000604004			ENSG00000271399			processed_pseudogene
chr1	228863911	228864187	277	8	0.631322	0.219315	0.412007	Intergenic	Intergenic	6039	ENST00000604004.1	ENSG00000271399	ENST00000604004			ENSG00000271399			processed_pseudogene
chr1	229131106	229131223	118	5	0.741671	0.425817	0.315854	intron (ENST00000662083.1, intron 1 of 4)	lncRNA-intron (ENST00000662083.1, intron 1 of 4)	-36270	ENST00000658958.1	ENSG00000236975	ENST00000662083			LINC02814			lncRNA
chr1	229140049	229140220	172	5	0.497882	0.18762	0.310262	intron (ENST00000662083.1, intron 1 of 4)	lncRNA-intron (ENST00000662083.1, intron 1 of 4)	43960	ENST00000662083.1	ENSG00000236975	ENST00000662083			LINC02814			lncRNA
chr1	229146404	229149603	3200	76	0.661829	0.218504	0.443325	intron (ENST00000662083.1, intron 1 of 4)	lncRNA-intron (ENST00000662083.1, intron 1 of 4)	36091	ENST00000662083.1	ENSG00000236975	ENST00000662083			LINC02814			lncRNA
chr1	229150618	229152986	2369	29	0.887689	0.429921	0.457769	intron (ENST00000662083.1, intron 1 of 4)	lncRNA-intron (ENST00000662083.1, intron 1 of 4)	32293	ENST00000662083.1	ENSG00000236975	ENST00000662083			LINC02814			lncRNA
chr1	229153691	229154980	1290	12	0.433117	0.0523361	0.380781	intron (ENST00000662083.1, intron 1 of 4)	lncRNA-intron (ENST00000662083.1, intron 1 of 4)	29759	ENST00000662083.1	ENSG00000236975	ENST00000662083			LINC02814			lncRNA
chr1	229203122	229203623	502	4	0.907454	0.574162	0.333292	Intergenic	Intergenic	-19278	ENST00000662083.1	ENSG00000236975	ENST00000662083			LINC02814			lncRNA
chr1	229407044	229408194	1151	84	0.819101	0.483141	0.33596	exon (ENST00000693297.1, exon 1 of 2)	lncRNA-exon (ENST00000693297.1, exon 1 of 2)	258	ENST00000693297.1	ENSG00000288862	ENST00000693297			ENSG00000288862			lncRNA
chr1	229434541	229434990	450	31	0.559404	0.205158	0.354245	promoter-TSS (ENST00000366683.4)	protein_coding-promoter-TSS (ENST00000366683.4)	-662	ENST00000366683.4	ENSG00000143632	ENST00000366683			ACTA1			protein_coding
chr1	229664113	229664713	601	11	0.245683	0.629438	-0.383755	Intergenic	Intergenic	25491	ENST00000434580.1	ENSG00000213028	ENST00000434580			KIAA1191P3			processed_pseudogene
chr1	229807759	229808198	440	6	0.536892	0.853218	-0.316326	Intergenic	Intergenic	84029	ENST00000650825.1	ENSG00000227043	ENST00000650825			LINC01682			lncRNA
chr1	230066134	230066563	430	10	0.341527	0.706263	-0.364736	promoter-TSS (ENST00000366672.5)	protein_coding-promoter-TSS (ENST00000366672.5)	-889	ENST00000366672.5	ENSG00000143641	ENST00000366672			GALNT2			protein_coding
chr1	230167426	230167821	396	12	0.554044	0.229598	0.324447	intron (ENST00000366672.5, intron 1 of 15)	protein_coding-intron (ENST00000366672.5, intron 1 of 15)	100386	ENST00000366672.5	ENSG00000143641	ENST00000366672			GALNT2			protein_coding
chr1	230195407	230201812	6406	141	0.531422	0.884384	-0.352962	intron (ENST00000366672.5, intron 2 of 15)	protein_coding-intron (ENST00000366672.5, intron 2 of 15)	73490	ENST00000440729.2	ENSG00000227006	ENST00000440729			ENSG00000227006			lncRNA
chr1	230205671	230206054	384	10	0.339283	0.74186	-0.402577	intron (ENST00000366672.5, intron 3 of 15)	protein_coding-intron (ENST00000366672.5, intron 3 of 15)	66237	ENST00000440729.2	ENSG00000227006	ENST00000440729			ENSG00000227006			lncRNA
chr1	230246072	230247348	1277	21	0.373919	0.684294	-0.310375	intron (ENST00000366672.5, intron 8 of 15)	protein_coding-intron (ENST00000366672.5, intron 8 of 15)	25390	ENST00000440729.2	ENSG00000227006	ENST00000440729			ENSG00000227006			lncRNA
chr1	230291439	230292421	983	30	0.425427	0.770099	-0.344672	Intergenic	Intergenic	-10037	ENST00000414640.1	ENSG00000224407	ENST00000414640			ENSG00000224407			lncRNA
chr1	230424985	230426288	1304	158	0.542283	0.204077	0.338207	promoter-TSS (ENST00000685406.1)	lncRNA-promoter-TSS (ENST00000685406.1)	695	ENST00000391860.7	ENSG00000177614	ENST00000525115			PGBD5			protein_coding
chr1	230428052	230428523	472	4	0.830426	0.443811	0.386615	intron (ENST00000685406.1, intron 1 of 5)	lncRNA-intron (ENST00000685406.1, intron 1 of 5)	1702	ENST00000685406.1	ENSG00000282564	ENST00000685406			ENSG00000282564			lncRNA
chr1	230707935	230708364	430	11	0.72526	0.375791	0.349469	intron (ENST00000681514.1, intron 3 of 5)	protein_coding-intron (ENST00000366667.6, intron 2 of 4)	5972	ENST00000366667.6	ENSG00000135744	ENST00000680783			AGT			protein_coding
chr1	231039070	231041455	2386	212	0.699459	0.202714	0.496745	promoter-TSS (ENST00000366654.5)	protein_coding-promoter-TSS (ENST00000366654.5)	-9	ENST00000366654.5	ENSG00000182118	ENST00000366654			FAM89A			protein_coding
chr1	231216359	231216708	350	6	0.749909	0.448556	0.301353	exon (ENST00000366653.6, exon 10 of 10)	protein_coding-exon (ENST00000366653.6, exon 10 of 10)	24636	ENST00000318906.6	ENSG00000143633	ENST00000366649			C1orf131			protein_coding
chr1	231339098	231339877	780	22	0.335075	0.738616	-0.403541	promoter-TSS (ENST00000668434.1)	unprocessed_pseudogene-promoter-TSS (ENST00000668434.1)	70	ENST00000668434.1	ENSG00000287450	ENST00000668434			ENSG00000287450			unprocessed_pseudogene
chr1	231407248	231408033	786	8	0.877943	0.577651	0.300293	intron (ENST00000662216.1, intron 3 of 6)	protein_coding-intron (ENST00000366641.4, intron 1 of 4)	14646	ENST00000366641.4	ENSG00000135766	ENST00000366641			EGLN1			protein_coding
chr1	232445363	232446387	1025	28	0.712181	0.154006	0.558175	intron (ENST00000676213.1, intron 9 of 22)	protein_coding-intron (ENST00000308942.4, intron 2 of 13)	16542	ENST00000308942.4	ENSG00000116991	ENST00000675685			SIPA1L2			protein_coding
chr1	232911024	232911397	374	5	0.417729	0.797799	-0.380069	Intergenic	Intergenic	-6024	ENST00000435206.1	ENSG00000232175	ENST00000435206			ENSG00000232175			processed_pseudogene
chr1	232922453	232922960	508	5	0.517549	0.952341	-0.434792	Intergenic	Intergenic	5472	ENST00000435206.1	ENSG00000232175	ENST00000435206			ENSG00000232175			processed_pseudogene
chr1	233492019	233492447	429	7	0.706849	0.288939	0.41791	Intergenic	Intergenic	-43452	ENST00000516692.1	ENSG00000252501	ENST00000516692			RNU4-77P			snRNA
chr1	233548411	233549696	1286	6	0.630813	0.290335	0.340478	Intergenic	Intergenic	-5421	ENST00000659612.1	ENSG00000287423	ENST00000659612			ENSG00000287423			lncRNA
chr1	233588030	233589477	1448	22	0.822573	0.461963	0.36061	Intergenic	Intergenic	-24816	ENST00000691946.1	ENSG00000289305	ENST00000691946			ENSG00000289305			lncRNA
chr1	233598264	233599810	1547	12	0.4101	0.719259	-0.309159	Intergenic	Intergenic	-14533	ENST00000691946.1	ENSG00000289305	ENST00000691946			ENSG00000289305			lncRNA
chr1	233610088	233610424	337	6	0.698391	0.396258	0.302133	Intergenic	Intergenic	-3314	ENST00000691946.1	ENSG00000289305	ENST00000691946			ENSG00000289305			lncRNA
chr1	233612979	233613358	380	8	0.872924	0.523008	0.349916	promoter-TSS (ENST00000366621.8)	protein_coding-promoter-TSS (ENST00000366621.8)	-401	ENST00000691946.1	ENSG00000289305	ENST00000691946			ENSG00000289305			lncRNA
chr1	233651680	233651876	197	5	0.828021	0.475185	0.352836	intron (ENST00000366621.8, intron 1 of 2)	protein_coding-intron (ENST00000366621.8, intron 1 of 2)	27626	ENST00000585213.1	ENSG00000265744	ENST00000585213			MIR4427			miRNA
chr1	233843238	233843445	208	4	0.799236	0.459953	0.339283	Intergenic	Intergenic	-6910	ENST00000453379.1	ENSG00000225486	ENST00000453379			ENSG00000225486			processed_pseudogene
chr1	233887435	233887847	413	4	0.761135	0.406171	0.354964	Intergenic	Intergenic	-17035	ENST00000366618.8	ENSG00000183780	ENST00000366618			SLC35F3			protein_coding
chr1	233930021	233930651	631	5	0.70285	0.397484	0.305366	intron (ENST00000366618.8, intron 2 of 7)	protein_coding-intron (ENST00000366618.8, intron 2 of 7)	-24405	ENST00000654531.1	ENSG00000287921	ENST00000654531			ENSG00000287921			lncRNA
chr1	233952800	233953102	303	4	0.632006	0.226819	0.405186	intron (ENST00000366618.8, intron 2 of 7)	protein_coding-intron (ENST00000366618.8, intron 2 of 7)	-47020	ENST00000654531.1	ENSG00000287921	ENST00000654531			ENSG00000287921			lncRNA
chr1	234021173	234021876	704	4	0.856632	0.539105	0.317527	intron (ENST00000366618.8, intron 2 of 7)	protein_coding-intron (ENST00000366618.8, intron 2 of 7)	5702	ENST00000445367.1	ENSG00000236101	ENST00000445367			RAC1P7			processed_pseudogene
chr1	234074619	234075088	470	5	0.769917	0.417336	0.352581	intron (ENST00000366618.8, intron 2 of 7)	protein_coding-intron (ENST00000366618.8, intron 2 of 7)	-47627	ENST00000445367.1	ENSG00000236101	ENST00000445367			RAC1P7			processed_pseudogene
chr1	234235627	234235979	353	8	0.536357	0.96768	-0.431324	intron (ENST00000366618.8, intron 3 of 7)	protein_coding-intron (ENST00000366617.3, intron 2 of 6)	-20715	ENST00000412483.1	ENSG00000233332	ENST00000412483			ENSG00000233332			lncRNA
chr1	234262587	234263134	548	7	0.937715	0.606278	0.331436	intron (ENST00000456078.1, intron 1 of 1)	protein_coding-intron (ENST00000366617.3, intron 2 of 6)	1155	ENST00000456078.1	ENSG00000231272	ENST00000456078			ENSG00000231272			lncRNA
chr1	234409341	234409528	188	5	0.405145	0.705974	-0.300829	intron (ENST00000040877.2, intron 23 of 29)	protein_coding-intron (ENST00000040877.2, intron 23 of 29)	35734	ENST00000366612.1	ENSG00000168275	ENST00000366615			COA6			protein_coding
chr1	234796079	234796436	358	4	0.52596	0.845091	-0.319131	Intergenic	Intergenic	-23459	ENST00000702418.1	ENSG00000289377	ENST00000702418			ENSG00000289377			lncRNA
chr1	234956752	234957493	742	14	0.534865	0.835502	-0.300637	TTS (ENST00000418557.1)	lncRNA-TTS (ENST00000418557.1)	-2185	ENST00000702311.1	ENSG00000237520	ENST00000702311			LINC02971			lncRNA
chr1	234962921	234963816	896	22	0.330389	0.760907	-0.430518	promoter-TSS (ENST00000659687.1)	lncRNA-promoter-TSS (ENST00000659687.1)	-34	ENST00000659687.1	ENSG00000238005	ENST00000418557			LNCATV			lncRNA
chr1	235650118	235651410	1293	92	0.646399	0.28081	0.365589	promoter-TSS (ENST00000366598.8)	protein_coding-promoter-TSS (ENST00000366598.8)	-10	ENST00000450593.5	ENSG00000168243	ENST00000391854			GNG4			protein_coding
chr1	236058373	236059138	766	7	0.4537	0.772436	-0.318736	intron (ENST00000366595.7, intron 1 of 16)	protein_coding-intron (ENST00000264187.7, intron 1 of 19)	-1921	ENST00000517013.1	ENSG00000252822	ENST00000517013			Y_RNA			misc_RNA
chr1	236272201	236272323	123	6	0.364771	0.935075	-0.570304	intron (ENST00000354619.10, intron 1 of 15)	protein_coding-intron (ENST00000354619.10, intron 1 of 15)	3417	ENST00000687487.1	ENSG00000086619	ENST00000354619			ERO1B			protein_coding
chr1	236615940	236616424	485	5	0.809001	0.497718	0.311283	Intergenic	Intergenic	-11666	ENST00000366582.8	ENSG00000119285	ENST00000366582			HEATR1			protein_coding
chr1	237041446	237043956	2511	202	0.905582	0.604809	0.300773	intron (ENST00000659194.3, intron 1 of 104)	protein_coding-intron (ENST00000366574.7, intron 1 of 104)	517	ENST00000366574.7	ENSG00000198626	ENST00000366574			RYR2			protein_coding
chr1	237864271	237864826	556	23	0.774698	0.422612	0.352086	intron (ENST00000450451.1, intron 2 of 11)	lncRNA-intron (ENST00000450451.1, intron 2 of 11)	2374	ENST00000450451.1	ENSG00000237250	ENST00000450451			ENSG00000237250			lncRNA
chr1	238071502	238071921	420	4	0.348127	0.669085	-0.320958	Intergenic	Intergenic	36855	ENST00000445891.1	ENSG00000230019	ENST00000445891			YWHAQP9			processed_pseudogene
chr1	238943472	238943739	268	4	0.689734	0.260614	0.42912	Intergenic	Intergenic	100839	ENST00000660627.1	ENSG00000287177	ENST00000660627			ENSG00000287177			lncRNA
chr1	239217707	239218030	324	4	0.691265	0.388904	0.302362	Intergenic	Intergenic	12731	ENST00000662327.1	ENSG00000287589	ENST00000662327			ENSG00000287589			lncRNA
chr1	239385982	239388301	2320	157	0.784539	0.438293	0.346246	promoter-TSS (ENST00000615928.5)	protein_coding-promoter-TSS (ENST00000615928.5)	-114	ENST00000615928.5	ENSG00000133019	ENST00000676153			CHRM3			protein_coding
chr1	239564035	239564602	568	5	0.771771	0.440555	0.331217	intron (ENST00000675184.1, intron 3 of 6)	protein_coding-intron (ENST00000615928.5, intron 2 of 5)	-49009	ENST00000676433.1	ENSG00000133019	ENST00000676153			CHRM3			protein_coding
chr1	239717553	239718057	505	6	0.507588	0.203229	0.304359	intron (ENST00000593855.5, intron 2 of 3)	protein_coding-intron (ENST00000255380.8, intron 3 of 4)	1261	ENST00000427859.5	ENSG00000233355	ENST00000596999			CHRM3-AS2			lncRNA
chr1	240162019	240162458	440	8	0.786298	0.46855	0.317748	intron (ENST00000681824.1, intron 1 of 13)	protein_coding-intron (ENST00000319653.14, intron 2 of 17)	-7467	ENST00000365171.1	ENSG00000202041	ENST00000365171			Y_RNA			misc_RNA
chr1	240644203	240644512	310	6	0.732678	0.277258	0.45542	Intergenic	Intergenic	-7306	ENST00000420757.1	ENSG00000228844	ENST00000420757			ENSG00000228844			processed_pseudogene
chr1	240808650	240809277	628	4	0.821112	0.468438	0.352674	intron (ENST00000688863.1, intron 14 of 17)	protein_coding-intron (ENST00000348120.6, intron 11 of 14)	14469	ENST00000400940.3	ENSG00000215802	ENST00000400940			RFKP1			transcribed_processed_pseudogene
chr1	240878121	240878448	328	4	0.848162	0.473391	0.374771	intron (ENST00000693043.1, intron 4 of 15)	protein_coding-intron (ENST00000348120.6, intron 3 of 14)	-41368	ENST00000458678.1	ENSG00000233615	ENST00000458678			HNRNPA1P42			processed_pseudogene
chr1	240885556	240885920	365	5	0.457394	0.830391	-0.372997	intron (ENST00000693043.1, intron 4 of 15)	protein_coding-intron (ENST00000348120.6, intron 3 of 14)	-33915	ENST00000458678.1	ENSG00000233615	ENST00000458678			HNRNPA1P42			processed_pseudogene
chr1	240895206	240895973	768	8	0.890265	0.543969	0.346297	intron (ENST00000693043.1, intron 4 of 15)	protein_coding-intron (ENST00000348120.6, intron 3 of 14)	-24063	ENST00000458678.1	ENSG00000233615	ENST00000458678			HNRNPA1P42			processed_pseudogene
chr1	241222247	241222578	332	4	0.635427	0.219462	0.415965	intron (ENST00000687448.1, intron 3 of 19)	protein_coding-intron (ENST00000348120.6, intron 1 of 14)	83469	ENST00000424448.2	ENSG00000224348	ENST00000424448			RPL36P6			processed_pseudogene
chr1	241236987	241237202	216	4	0.892795	0.581677	0.311118	intron (ENST00000687448.1, intron 3 of 19)	protein_coding-intron (ENST00000348120.6, intron 1 of 14)	68787	ENST00000424448.2	ENSG00000224348	ENST00000424448			RPL36P6			processed_pseudogene
chr1	241423644	241424770	1127	73	0.738651	0.400636	0.338015	promoter-TSS (ENST00000413994.1)	lncRNA-promoter-TSS (ENST00000413994.1)	-26	ENST00000660302.1	ENSG00000287516	ENST00000444330			ENSG00000287516			lncRNA
chr1	241984480	241984692	213	5	0.841427	0.355433	0.485993	Intergenic	Intergenic	-8599	ENST00000451536.2	ENSG00000213026	ENST00000451536			CFL1P4			processed_pseudogene
chr1	242523066	242526128	3063	202	0.826411	0.347362	0.479049	promoter-TSS (ENST00000442594.6)	protein_coding-promoter-TSS (ENST00000442594.6)	99	ENST00000442594.6	ENSG00000180287	ENST00000442594			PLD5			protein_coding
chr1	242607396	242607459	64	4	0.509778	0.812151	-0.302374	Intergenic	Intergenic	-63712	ENST00000605697.1	ENSG00000270859	ENST00000605697			ENSG00000270859			processed_pseudogene
chr1	242670176	242670561	386	4	0.856503	0.44121	0.415293	promoter-TSS (ENST00000605697.1)	processed_pseudogene-promoter-TSS (ENST00000605697.1)	-771	ENST00000605697.1	ENSG00000270859	ENST00000605697			ENSG00000270859			processed_pseudogene
chr1	242705337	242705644	308	5	0.728711	0.392024	0.336687	Intergenic	Intergenic	34351	ENST00000605697.1	ENSG00000270859	ENST00000605697			ENSG00000270859			processed_pseudogene
chr1	242784364	242784418	55	4	0.63415	0.285294	0.348856	Intergenic	Intergenic	11771	ENST00000400938.2	ENSG00000215800	ENST00000400938			RSL24D1P4			processed_pseudogene
chr1	242936463	242937363	901	15	0.706744	0.16998	0.536764	Intergenic	Intergenic	-38092	ENST00000438481.1	ENSG00000230199	ENST00000438481			ENSG00000230199			processed_pseudogene
chr1	243041094	243041558	465	5	0.941621	0.613849	0.327772	intron (ENST00000450226.2, intron 1 of 1)	lncRNA-intron (ENST00000436756.5, intron 1 of 2)	6499	ENST00000436756.5	ENSG00000291216	ENST00000436756			ENSG00000291216			lncRNA
chr1	243114173	243114438	266	7	0.218749	0.547655	-0.328906	Intergenic	Intergenic	-12562	ENST00000627498.2	ENSG00000291217	ENST00000627498			LINC01347			lncRNA
chr1	243122785	243123946	1162	16	0.491377	0.954581	-0.463204	Intergenic	Intergenic	-12532	ENST00000439562.1	ENSG00000227230	ENST00000439562			ENSG00000227230			lncRNA
chr1	243253272	243253506	235	4	0.349624	0.885444	-0.53582	intron (ENST00000366544.5, intron 1 of 18)	protein_coding-intron (ENST00000366542.6, intron 1 of 19)	1892	ENST00000366542.6	ENSG00000143702	ENST00000490813			CEP170			protein_coding
chr1	243407181	243407469	289	4	0.422763	0.765594	-0.342832	intron (ENST00000366541.8, intron 13 of 17)	protein_coding-intron (ENST00000366541.8, intron 13 of 17)	61149	ENST00000584153.1	ENSG00000265201	ENST00000584153			MIR4677			miRNA
chr1	243709750	243710203	454	5	0.617737	0.920854	-0.303116	intron (ENST00000453572.1, intron 2 of 2)	protein_coding-intron (ENST00000263826.12, intron 2 of 13)	30844	ENST00000453572.1	ENSG00000232184	ENST00000453572			ENSG00000232184			lncRNA
chr1	243712918	243714145	1228	17	0.281871	0.836579	-0.554708	intron (ENST00000453572.1, intron 2 of 2)	protein_coding-intron (ENST00000263826.12, intron 2 of 13)	27289	ENST00000453572.1	ENSG00000232184	ENST00000453572			ENSG00000232184			lncRNA
chr1	243851853	243852253	401	4	0.481587	0.844411	-0.362824	promoter-TSS (ENST00000263826.12)	protein_coding-promoter-TSS (ENST00000263826.12)	-974	ENST00000263826.12	ENSG00000117020	ENST00000672578			AKT3			protein_coding
chr1	243917066	243917683	618	49	0.522516	0.163353	0.359163	promoter-TSS (ENST00000440494.1)	lncRNA-promoter-TSS (ENST00000440494.1)	-27	ENST00000440494.1	ENSG00000226828	ENST00000652928			LINC02774			lncRNA
chr1	244046654	244047090	437	6	0.44044	0.808016	-0.367576	TTS (ENST00000691433.2)	lncRNA-TTS (ENST00000691433.2)	1373	ENST00000691433.2	ENSG00000289055	ENST00000691433			ENSG00000289055			lncRNA
chr1	244074663	244075407	745	22	0.780002	0.305353	0.47465	intron (ENST00000441338.1, intron 3 of 4)	lncRNA-intron (ENST00000441338.1, intron 3 of 4)	10705	ENST00000623669.1	ENSG00000279774	ENST00000623669			ENSG00000279774			TEC
chr1	244341405	244342355	951	17	0.51339	0.848698	-0.335308	Intergenic	Intergenic	-10755	ENST00000308105.5	ENSG00000173728	ENST00000308105			SPMIP3			protein_coding
chr1	245153144	245157772	4629	373	0.452713	0.113735	0.338978	exon (ENST00000407071.7, exon 1 of 15)	protein_coding-exon (ENST00000407071.7, exon 1 of 15)	473	ENST00000407071.7	ENSG00000162849	ENST00000366518			KIF26B			protein_coding
chr1	245180655	245180898	244	4	0.256259	0.719116	-0.462857	intron (ENST00000407071.7, intron 2 of 14)	protein_coding-intron (ENST00000407071.7, intron 2 of 14)	25792	ENST00000407071.7	ENSG00000162849	ENST00000366518			KIF26B			protein_coding
chr1	245363744	245364513	770	16	0.284995	0.917567	-0.632572	intron (ENST00000407071.7, intron 2 of 14)	protein_coding-intron (ENST00000407071.7, intron 2 of 14)	-81040	ENST00000452887.2	ENSG00000232793	ENST00000452887			DNAJC19P8			processed_pseudogene
chr1	245383887	245384174	288	11	0.845739	0.532568	0.313171	intron (ENST00000407071.7, intron 3 of 14)	protein_coding-intron (ENST00000407071.7, intron 3 of 14)	-100942	ENST00000452887.2	ENSG00000232793	ENST00000452887			DNAJC19P8			processed_pseudogene
chr1	246772628	246773579	952	10	0.434643	0.867854	-0.433211	exon (ENST00000567832.1, exon 1 of 1)	lncRNA-exon (ENST00000567832.1, exon 1 of 1)	803	ENST00000567832.1	ENSG00000260855	ENST00000567832			ENSG00000260855			lncRNA
chr1	246786657	246787431	775	24	0.44751	0.959616	-0.512106	exon (ENST00000451123.5, exon 2 of 10)	lncRNA-exon (ENST00000451123.5, exon 2 of 10)	2617	ENST00000451123.5	ENSG00000293403	ENST00000508436			ENSG00000293403			lncRNA
chr1	247110440	247112718	2279	195	0.859578	0.255602	0.603976	exon (ENST00000623686.1, exon 1 of 1)	lncRNA-exon (ENST00000623686.1, exon 1 of 1)	838	ENST00000623686.1	ENSG00000221953	ENST00000623686			LINC02897			lncRNA
chr1	247540593	247540816	224	7	0.528536	0.909435	-0.380898	intron (ENST00000366491.6, intron 3 of 6)	protein_coding-intron (ENST00000366489.5, intron 2 of 5)	-4265	ENST00000641802.1	ENSG00000196242	ENST00000366487			OR2C3			protein_coding
chr1	247617638	247618117	480	4	0.762725	0.304939	0.457787	intron (ENST00000641545.1, intron 1 of 1)	lncRNA-intron (ENST00000435333.5, intron 2 of 2)	735	ENST00000641545.1	ENSG00000198452	ENST00000641545			OR14L1			protein_coding
chr1	247963004	247963503	500	4	0.622771	0.121824	0.500947	Intergenic	Intergenic	-1979	ENST00000366480.5	ENSG00000187080	ENST00000366480			OR2AK2			protein_coding
chr1	248003585	248004520	936	6	0.746828	0.351631	0.395197	TTS (ENST00000416377.2)	unprocessed_pseudogene-TTS (ENST00000416377.2)	924	ENST00000416377.2	ENSG00000232215	ENST00000416377			OR2L6P			unprocessed_pseudogene
chr1	248011018	248011443	426	5	0.805165	0.414902	0.390263	Intergenic	Intergenic	-2429	ENST00000355281.2	ENSG00000197454	ENST00000355281			OR2L5			protein_coding
chr1	248019426	248020288	863	9	0.754247	0.410486	0.343761	intron (ENST00000355281.2, intron 1 of 1)	protein_coding-intron (ENST00000355281.2, intron 1 of 1)	6197	ENST00000355281.2	ENSG00000197454	ENST00000355281			OR2L5			protein_coding
chr10	73350	74612	1263	90	0.682915	0.29826	0.384656	exon (ENST00000564130.2, exon 1 of 4)	protein_coding-exon (ENST00000564130.2, exon 1 of 4)	182	ENST00000564130.2	ENSG00000261456	ENST00000564130			TUBB8			protein_coding
chr10	75810	77069	1260	91	0.858946	0.32866	0.530287	Intergenic	Intergenic	-2277	ENST00000564130.2	ENSG00000261456	ENST00000564130			TUBB8			protein_coding
chr10	323813	324183	371	15	0.373445	0.797991	-0.424545	intron (ENST00000634311.1, intron 32 of 38)	protein_coding-intron (ENST00000280886.12, intron 31 of 36)	-41873	ENST00000364991.1	ENSG00000201861	ENST00000364991			RNA5SP298			rRNA_pseudogene
chr10	329051	329944	894	20	0.0959138	0.4258	-0.329886	exon (ENST00000280886.12, exon 30 of 37)	protein_coding-exon (ENST00000280886.12, exon 30 of 37)	-47373	ENST00000364991.1	ENSG00000201861	ENST00000364991			RNA5SP298			rRNA_pseudogene
chr10	1050097	1050970	874	11	0.633104	0.323488	0.309616	intron (ENST00000358220.5, intron 1 of 13)	protein_coding-intron (ENST00000358220.5, intron 1 of 13)	996	ENST00000358220.5	ENSG00000047056	ENST00000704673			WDR37			protein_coding
chr10	1247912	1249398	1487	33	0.778639	0.420849	0.357791	intron (ENST00000381312.6, intron 4 of 9)	protein_coding-intron (ENST00000381312.6, intron 4 of 9)	-40266	ENST00000658498.1	ENSG00000287043	ENST00000658498			ENSG00000287043			lncRNA
chr10	1372257	1372434	178	4	0.891037	0.589531	0.301506	intron (ENST00000381312.6, intron 2 of 9)	protein_coding-intron (ENST00000381312.6, intron 2 of 9)	-10709	ENST00000432987.1	ENSG00000233052	ENST00000432987			ENSG00000233052			lncRNA
chr10	1462784	1463665	882	27	0.633401	0.1301	0.503301	intron (ENST00000381312.6, intron 1 of 9)	protein_coding-intron (ENST00000381312.6, intron 1 of 9)	-63412	ENST00000421697.2	ENSG00000205696	ENST00000381301			ADARB2-AS1			lncRNA
chr10	1662499	1662983	485	19	0.492148	0.794483	-0.302335	intron (ENST00000381312.6, intron 1 of 9)	protein_coding-intron (ENST00000381312.6, intron 1 of 9)	74784	ENST00000381312.6	ENSG00000185736	ENST00000381305			ADARB2			protein_coding
chr10	1715744	1716192	449	21	0.503484	0.167681	0.335803	intron (ENST00000381312.6, intron 1 of 9)	protein_coding-intron (ENST00000381312.6, intron 1 of 9)	21557	ENST00000381312.6	ENSG00000185736	ENST00000381305			ADARB2			protein_coding
chr10	1845004	1845335	332	5	0.485938	0.796068	-0.31013	Intergenic	Intergenic	-107645	ENST00000381312.6	ENSG00000185736	ENST00000381305			ADARB2			protein_coding
chr10	1858536	1859334	799	20	0.38354	0.822952	-0.439412	Intergenic	Intergenic	-98654	ENST00000653889.1	ENSG00000287653	ENST00000653889			ENSG00000287653			lncRNA
chr10	1897208	1897851	644	23	0.747462	0.267127	0.480334	Intergenic	Intergenic	-60059	ENST00000653889.1	ENSG00000287653	ENST00000653889			ENSG00000287653			lncRNA
chr10	2095535	2095741	207	6	0.914307	0.603642	0.310664	Intergenic	Intergenic	-2529	ENST00000517189.1	ENSG00000252998	ENST00000517189			RNU6-889P			snRNA
chr10	2630654	2631195	542	10	0.85659	0.543009	0.313581	Intergenic	Intergenic	97342	ENST00000671591.1	ENSG00000286858	ENST00000671591			ENSG00000286858			lncRNA
chr10	2882348	2882990	643	12	0.648768	0.141008	0.50776	Intergenic	Intergenic	-53352	ENST00000419388.1	ENSG00000231743	ENST00000419388			ENSG00000231743			processed_pseudogene
chr10	2886595	2887215	621	15	0.660895	0.334219	0.326676	Intergenic	Intergenic	-49116	ENST00000419388.1	ENSG00000231743	ENST00000419388			ENSG00000231743			processed_pseudogene
chr10	3057799	3058645	847	17	0.770793	0.407302	0.363491	Intergenic	Intergenic	6119	ENST00000686589.1	ENSG00000289597	ENST00000686589			ENSG00000289597			lncRNA
chr10	3198760	3199148	389	8	0.336961	0.715945	-0.378984	Intergenic	Intergenic	11712	ENST00000663204.1	ENSG00000288566	ENST00000663204			ENSG00000288566			lncRNA
chr10	3203462	3204074	613	11	0.605284	0.193057	0.412227	intron (ENST00000663204.1, intron 2 of 2)	lncRNA-intron (ENST00000663204.1, intron 2 of 2)	6898	ENST00000663204.1	ENSG00000288566	ENST00000663204			ENSG00000288566			lncRNA
chr10	3365575	3365975	401	9	0.468199	0.886177	-0.417978	Intergenic	Intergenic	-31730	ENST00000661754.1	ENSG00000286610	ENST00000661754			ENSG00000286610			lncRNA
chr10	3568469	3568777	309	7	0.554815	0.890669	-0.335854	Intergenic	Intergenic	-12309	ENST00000654955.1	ENSG00000236892	ENST00000654955			ENSG00000236892			lncRNA
chr10	3948987	3949382	396	7	0.343992	0.734168	-0.390177	Intergenic	Intergenic	37158	ENST00000648503.1	ENSG00000226005	ENST00000655417			LINC02660			lncRNA
chr10	3972834	3973207	374	5	0.250502	0.753139	-0.502637	Intergenic	Intergenic	-18139	ENST00000611069.1	ENSG00000274809	ENST00000611069			MIR6078			miRNA
chr10	4061514	4061827	314	7	0.585815	0.956926	-0.371111	intron (ENST00000455199.1, intron 1 of 3)	lncRNA-intron (ENST00000455199.1, intron 1 of 3)	9945	ENST00000455199.1	ENSG00000236990	ENST00000455199			ENSG00000236990			lncRNA
chr10	4372365	4372884	520	7	0.498252	0.940643	-0.442391	Intergenic	Intergenic	-11621	ENST00000454152.1	ENSG00000224382	ENST00000454152			LINC00703			lncRNA
chr10	4825998	4827032	1035	90	0.705795	0.345773	0.360022	intron (ENST00000532248.5, intron 1 of 6)	protein_coding-intron (ENST00000298375.12, intron 1 of 9)	219	ENST00000532248.5	ENSG00000165568	ENST00000334019			AKR1E2			protein_coding
chr10	5035216	5035604	389	13	0.612241	0.919615	-0.307374	Intergenic	Intergenic	-13402	ENST00000439082.7	ENSG00000196139	ENST00000439082			AKR1C3			protein_coding
chr10	5292168	5292504	337	7	0.413178	0.111802	0.301377	Intergenic	Intergenic	-3866	ENST00000305623.12	ENSG00000215267	ENST00000305623			AKR1C7P			transcribed_unprocessed_pseudogene
chr10	5334251	5334753	503	5	0.274321	0.586898	-0.312576	Intergenic	Intergenic	-12149	ENST00000624104.1	ENSG00000280450	ENST00000624104			ENSG00000280450			TEC
chr10	5628597	5629144	548	12	0.572053	0.187405	0.384647	intron (ENST00000675383.1, intron 1 of 4)	lncRNA-intron (ENST00000656119.1, intron 1 of 3)	-2592	ENST00000495609.3	ENSG00000240577	ENST00000495609			RN7SL445P			misc_RNA
chr10	5775656	5776276	621	21	0.441313	0.129392	0.311921	promoter-TSS (ENST00000603087.1)	processed_pseudogene-promoter-TSS (ENST00000603087.1)	-105	ENST00000603087.1	ENSG00000270427	ENST00000603087			NRBF2P5			processed_pseudogene
chr10	6135172	6135664	493	10	0.81033	0.510082	0.300248	Intergenic	Intergenic	-9516	ENST00000379789.8	ENSG00000170525	ENST00000626882			PFKFB3			protein_coding
chr10	6195543	6196642	1100	22	0.935816	0.327964	0.607852	intron (ENST00000536985.6, intron 1 of 14)	protein_coding-intron (ENST00000379789.8, intron 1 of 14)	6600	ENST00000427630.1	ENSG00000213994	ENST00000427630			ENSG00000213994			lncRNA
chr10	6291708	6292046	339	5	0.468045	0.80398	-0.335934	intron (ENST00000399868.2, intron 1 of 6)	lncRNA-intron (ENST00000399868.2, intron 1 of 6)	2807	ENST00000440192.1	ENSG00000226705	ENST00000440192			SDCBPP1			processed_pseudogene
chr10	6406667	6407001	335	7	0.526034	0.830297	-0.304262	Intergenic	Intergenic	-23751	ENST00000701836.1	ENSG00000289934	ENST00000701836			ENSG00000289934			lncRNA
chr10	6458756	6459031	276	6	0.659996	0.356623	0.303373	intron (ENST00000539722.5, intron 13 of 16)	protein_coding-intron (ENST00000263125.10, intron 14 of 17)	-33588	ENST00000686939.1	ENSG00000288915	ENST00000686939			ENSG00000288915			lncRNA
chr10	6470227	6470510	284	6	0.919209	0.58822	0.330989	intron (ENST00000539722.5, intron 11 of 16)	protein_coding-intron (ENST00000263125.10, intron 12 of 17)	-22113	ENST00000686939.1	ENSG00000288915	ENST00000686939			ENSG00000288915			lncRNA
chr10	6558711	6559177	467	11	0.383314	0.693164	-0.30985	intron (ENST00000539722.5, intron 1 of 16)	protein_coding-intron (ENST00000263125.10, intron 1 of 17)	21332	ENST00000263125.10	ENSG00000065675	ENST00000397176			PRKCQ			protein_coding
chr10	6569935	6570399	465	9	0.748871	0.432442	0.316429	intron (ENST00000539722.5, intron 1 of 16)	protein_coding-intron (ENST00000263125.10, intron 1 of 17)	10109	ENST00000263125.10	ENSG00000065675	ENST00000397176			PRKCQ			protein_coding
chr10	6601753	6601904	152	5	0.362772	0.680795	-0.318023	intron (ENST00000687343.1, intron 6 of 7)	lncRNA-intron (ENST00000615210.5, intron 5 of 7)	-16887	ENST00000448835.2	ENSG00000225948	ENST00000448835			LINC02648			lncRNA
chr10	6873337	6873591	255	4	0.596598	0.898844	-0.302246	exon (ENST00000650314.1, exon 1 of 2)	lncRNA-exon (ENST00000650314.1, exon 1 of 2)	520	ENST00000650314.1	ENSG00000291288	ENST00000650314			ENSG00000291288			lncRNA
chr10	6912578	6912894	317	6	0.532494	0.848125	-0.315631	intron (ENST00000457632.1, intron 1 of 2)	lncRNA-intron (ENST00000457632.1, intron 1 of 2)	7736	ENST00000457632.1	ENSG00000287277	ENST00000666104			ENSG00000287277			lncRNA
chr10	7411632	7413489	1858	134	0.675713	0.195639	0.480074	promoter-TSS (ENST00000688116.2)	lncRNA-promoter-TSS (ENST00000688116.2)	58	ENST00000688116.2	ENSG00000289239	ENST00000688116			ENSG00000289239			lncRNA
chr10	7666247	7668216	1970	91	0.718304	0.2541	0.464204	promoter-TSS (ENST00000397145.6)	protein_coding-promoter-TSS (ENST00000397145.6)	-234	ENST00000397145.6	ENSG00000123243	ENST00000613909			ITIH5			protein_coding
chr10	8033508	8039076	5569	247	0.745928	0.324181	0.421747	Intergenic	Intergenic	-15249	ENST00000418270.1	ENSG00000232638	ENST00000418270			ENSG00000232638			lncRNA
chr10	8039452	8040288	837	14	0.660566	0.127009	0.533557	Intergenic	Intergenic	-11671	ENST00000418270.1	ENSG00000232638	ENST00000418270			ENSG00000232638			lncRNA
chr10	8040493	8044951	4459	126	0.724422	0.281734	0.442688	Intergenic	Intergenic	-8819	ENST00000418270.1	ENSG00000232638	ENST00000418270			ENSG00000232638			lncRNA
chr10	8046461	8048474	2014	58	0.658682	0.315867	0.342815	Intergenic	Intergenic	-4073	ENST00000418270.1	ENSG00000232638	ENST00000418270			ENSG00000232638			lncRNA
chr10	8049012	8053251	4240	314	0.634853	0.116768	0.518085	promoter-TSS (ENST00000418270.1)	lncRNA-promoter-TSS (ENST00000418270.1)	-409	ENST00000418270.1	ENSG00000232638	ENST00000418270			ENSG00000232638			lncRNA
chr10	8057372	8059439	2068	73	0.515111	0.842971	-0.32786	exon (ENST00000346208.4, exon 3 of 6)	protein_coding-exon (ENST00000346208.4, exon 3 of 6)	3596	ENST00000346208.4	ENSG00000107485	ENST00000346208			GATA3			protein_coding
chr10	8326272	8327104	833	21	0.494791	0.89941	-0.404619	Intergenic	Intergenic	27791	ENST00000413941.1	ENSG00000226861	ENST00000413941			ENSG00000226861			lncRNA
chr10	8353819	8354391	573	5	0.845121	0.436169	0.408951	Intergenic	Intergenic	-46755	ENST00000413286.1	ENSG00000226990	ENST00000413286			ENSG00000226990			lncRNA
chr10	8403951	8404467	517	5	0.357212	0.716201	-0.358989	intron (ENST00000413286.1, intron 2 of 3)	lncRNA-intron (ENST00000413286.1, intron 2 of 3)	3349	ENST00000413286.1	ENSG00000226990	ENST00000413286			ENSG00000226990			lncRNA
chr10	9294270	9294458	189	4	0.606268	0.91458	-0.308312	exon (ENST00000658214.1, exon 4 of 4)	lncRNA-exon (ENST00000658214.1, exon 4 of 4)	15272	ENST00000658214.1	ENSG00000287120	ENST00000658214			ENSG00000287120			lncRNA
chr10	9309288	9309911	624	4	0.561763	0.883542	-0.321779	promoter-TSS (ENST00000658214.1)	lncRNA-promoter-TSS (ENST00000658214.1)	36	ENST00000658214.1	ENSG00000287120	ENST00000658214			ENSG00000287120			lncRNA
chr10	9395969	9396509	541	6	0.707515	0.327991	0.379525	Intergenic	Intergenic	-86603	ENST00000658214.1	ENSG00000287120	ENST00000658214			ENSG00000287120			lncRNA
chr10	9545430	9545684	255	4	0.674921	0.334472	0.340449	Intergenic	Intergenic	178859	ENST00000450068.1	ENSG00000235838	ENST00000450068			HSP90AB7P			processed_pseudogene
chr10	9568098	9568471	374	4	0.757627	0.378135	0.379492	Intergenic	Intergenic	156131	ENST00000450068.1	ENSG00000235838	ENST00000450068			HSP90AB7P			processed_pseudogene
chr10	10664491	10664901	411	8	0.530684	0.217388	0.313296	Intergenic	Intergenic	111965	ENST00000448495.1	ENSG00000228997	ENST00000448495			ORMDL1P1			processed_pseudogene
chr10	10990968	10991366	399	7	0.416492	0.771627	-0.355135	intron (ENST00000638035.1, intron 3 of 14)	protein_coding-intron (ENST00000636488.1, intron 2 of 13)	-14154	ENST00000416382.6	ENSG00000048740	ENST00000608830			CELF2			protein_coding
chr10	11009150	11009634	485	16	0.759522	0.343479	0.416043	TTS (ENST00000437825.1)	lncRNA-TTS (ENST00000437825.1)	1727	ENST00000437825.1	ENSG00000228027	ENST00000437825			ENSG00000228027			lncRNA
chr10	11012487	11013195	709	15	0.570604	0.227823	0.342781	intron (ENST00000631816.1, intron 1 of 13)	protein_coding-intron (ENST00000416382.6, intron 1 of 12)	-1722	ENST00000437825.1	ENSG00000228027	ENST00000437825			ENSG00000228027			lncRNA
chr10	11017220	11019915	2696	224	0.740157	0.166172	0.573985	promoter-TSS (ENST00000632728.1)	protein_coding-promoter-TSS (ENST00000632728.1)	-208	ENST00000632728.1	ENSG00000048740	ENST00000608830			CELF2			protein_coding
chr10	11141313	11141530	218	4	0.478443	0.847252	-0.368809	intron (ENST00000632728.1, intron 1 of 12)	protein_coding-intron (ENST00000416382.6, intron 1 of 12)	-23608	ENST00000417956.6	ENSG00000048740	ENST00000608830			CELF2			protein_coding
chr10	11179614	11180696	1083	26	0.515441	0.19608	0.319361	intron (ENST00000638035.1, intron 4 of 14)	protein_coding-intron (ENST00000354897.3, intron 1 of 12)	-8779	ENST00000417273.1	ENSG00000230322	ENST00000417273			ENSG00000230322			lncRNA
chr10	11242153	11242888	736	15	0.431189	0.907438	-0.476248	intron (ENST00000638035.1, intron 5 of 14)	protein_coding-intron (ENST00000354897.3, intron 2 of 12)	-71145	ENST00000417273.1	ENSG00000230322	ENST00000417273			ENSG00000230322			lncRNA
chr10	11332767	11333363	597	12	0.215235	0.847745	-0.63251	exon (ENST00000399850.7, exon 13 of 13)	protein_coding-exon (ENST00000399850.7, exon 13 of 13)	-13181	ENST00000379256.4	ENSG00000181800	ENST00000379256			CELF2-AS1			lncRNA
chr10	11631864	11632124	261	6	0.286453	0.644753	-0.358301	Intergenic	Intergenic	-20344	ENST00000609104.6	ENSG00000148429	ENST00000609853			USP6NL			protein_coding
chr10	11741664	11742998	1335	127	0.838839	0.434393	0.404447	promoter-TSS (ENST00000379215.9)	protein_coding-promoter-TSS (ENST00000379215.9)	-51	ENST00000379215.9	ENSG00000134463	ENST00000379215			ECHDC3			protein_coding
chr10	11837403	11838481	1079	23	0.817106	0.439876	0.37723	intron (ENST00000277570.10, intron 1 of 3)	protein_coding-intron (ENST00000277570.10, intron 1 of 3)	14586	ENST00000277570.10	ENSG00000148426	ENST00000379200			PROSER2			protein_coding
chr10	12547140	12548557	1418	21	0.451295	0.788824	-0.337529	intron (ENST00000619168.5, intron 1 of 10)	protein_coding-intron (ENST00000378845.5, intron 1 of 9)	-15302	ENST00000648650.1	ENSG00000285994	ENST00000648650			ENSG00000285994			lncRNA
chr10	13000860	13002659	1800	111	0.765009	0.243796	0.521212	promoter-TSS (ENST00000378825.5)	protein_coding-promoter-TSS (ENST00000378825.5)	-47	ENST00000378825.5	ENSG00000151468	ENST00000378825			CCDC3			protein_coding
chr10	13453944	13454383	440	9	0.76926	0.297568	0.471693	intron (ENST00000466271.3, intron 6 of 8)	protein_coding-intron (ENST00000341083.7, intron 6 of 8)	38962	ENST00000448272.1	ENSG00000233256	ENST00000448272			ENSG00000233256			lncRNA
chr10	13504094	13504457	364	8	0.300573	0.624186	-0.323613	intron (ENST00000466271.3, intron 2 of 8)	protein_coding-intron (ENST00000466271.3, intron 2 of 8)	-1300	ENST00000341083.7	ENSG00000165626	ENST00000466271			BEND7			protein_coding
chr10	13527218	13530390	3173	235	0.567113	0.210279	0.356834	exon (ENST00000466271.3, exon 1 of 9)	protein_coding-exon (ENST00000466271.3, exon 1 of 9)	210	ENST00000466271.3	ENSG00000165626	ENST00000466271			BEND7			protein_coding
chr10	13704381	13707227	2847	54	0.567081	0.164936	0.402145	intron (ENST00000495956.3, intron 13 of 23)	protein_coding-intron (ENST00000357447.7, intron 13 of 24)	-4611	ENST00000412388.1	ENSG00000225112	ENST00000412388			ENSG00000225112			lncRNA
chr10	13713027	13713111	85	4	0.391013	0.702509	-0.311496	intron (ENST00000495956.3, intron 12 of 23)	protein_coding-intron (ENST00000357447.7, intron 12 of 24)	2654	ENST00000412388.1	ENSG00000225112	ENST00000412388			ENSG00000225112			lncRNA
chr10	14543170	14543551	382	11	0.583002	0.891031	-0.308029	intron (ENST00000181796.7, intron 2 of 4)	protein_coding-intron (ENST00000181796.7, intron 2 of 4)	5309	ENST00000378470.5	ENSG00000065809	ENST00000378462			FAM107B			protein_coding
chr10	14731894	14732266	373	11	0.886527	0.555126	0.331401	intron (ENST00000181796.7, intron 1 of 4)	protein_coding-intron (ENST00000181796.7, intron 1 of 4)	-8025	ENST00000456871.1	ENSG00000237032	ENST00000456871			RPSAP7			processed_pseudogene
chr10	14759262	14759563	302	4	0.780526	0.473416	0.30711	intron (ENST00000181796.7, intron 1 of 4)	protein_coding-intron (ENST00000181796.7, intron 1 of 4)	15484	ENST00000181796.7	ENSG00000065809	ENST00000378462			FAM107B			protein_coding
chr10	15166825	15167786	962	17	0.277992	0.580495	-0.302502	intron (ENST00000378165.9, intron 1 of 11)	protein_coding-intron (ENST00000378150.1, intron 1 of 12)	1322	ENST00000378150.1	ENSG00000152465	ENST00000378150			NMT2			protein_coding
chr10	15349836	15350197	362	8	0.492666	0.147124	0.345543	intron (ENST00000378116.9, intron 1 of 7)	protein_coding-intron (ENST00000378116.9, intron 1 of 7)	21272	ENST00000378116.9	ENSG00000148468	ENST00000378116			FAM171A1			protein_coding
chr10	15369505	15370354	850	29	0.707565	0.393486	0.31408	intron (ENST00000378116.9, intron 1 of 7)	protein_coding-intron (ENST00000378116.9, intron 1 of 7)	1359	ENST00000378116.9	ENSG00000148468	ENST00000378116			FAM171A1			protein_coding
chr10	15439478	15439887	410	13	0.619205	0.22352	0.395686	Intergenic	Intergenic	-68394	ENST00000378116.9	ENSG00000148468	ENST00000378116			FAM171A1			protein_coding
chr10	15563642	15563842	201	6	0.826196	0.507679	0.318517	intron (ENST00000378076.4, intron 25 of 29)	protein_coding-intron (ENST00000378076.4, intron 25 of 29)	156180	ENST00000378076.4	ENSG00000077943	ENST00000378076			ITGA8			protein_coding
chr10	15588886	15589080	195	4	0.855752	0.402268	0.453484	intron (ENST00000378076.4, intron 22 of 29)	protein_coding-intron (ENST00000378076.4, intron 22 of 29)	130939	ENST00000378076.4	ENSG00000077943	ENST00000378076			ITGA8			protein_coding
chr10	15684703	15684981	279	6	0.863447	0.329612	0.533834	intron (ENST00000378076.4, intron 3 of 29)	protein_coding-intron (ENST00000378076.4, intron 3 of 29)	35080	ENST00000378076.4	ENSG00000077943	ENST00000378076			ITGA8			protein_coding
chr10	16212596	16212890	295	5	0.832713	0.506201	0.326512	Intergenic	Intergenic	-4816	ENST00000364390.1	ENSG00000201260	ENST00000364390			RNU6-1075P			snRNA
chr10	16516732	16516909	178	5	0.854928	0.503533	0.351395	intron (ENST00000298943.4, intron 1 of 1)	protein_coding-intron (ENST00000298943.4, intron 1 of 1)	-4893	ENST00000666263.1	ENSG00000287925	ENST00000666263			ENSG00000287925			lncRNA
chr10	16818141	16818580	440	5	0.174731	0.478923	-0.304192	promoter-TSS (ENST00000345264.10)	protein_coding-promoter-TSS (ENST00000345264.10)	662	ENST00000655281.1	ENSG00000286958	ENST00000655281			ENSG00000286958			lncRNA
chr10	17199264	17200487	1224	17	0.441599	0.832447	-0.390847	intron (ENST00000488990.5, intron 1 of 4)	protein_coding-intron (ENST00000377799.8, intron 1 of 10)	1781	ENST00000488990.5	ENSG00000107614	ENST00000377799			TRDMT1			protein_coding
chr10	17331467	17331630	164	4	0.55779	0.886352	-0.328562	exon (ENST00000377602.5, exon 5 of 8)	protein_coding-exon (ENST00000377602.5, exon 5 of 8)	-55387	ENST00000657045.1	ENSG00000204832	ENST00000657045			ST8SIA6-AS1			lncRNA
chr10	17453135	17455233	2099	178	0.580459	0.0853301	0.495129	exon (ENST00000377602.5, exon 1 of 8)	protein_coding-exon (ENST00000377602.5, exon 1 of 8)	411	ENST00000377602.5	ENSG00000148488	ENST00000377602			ST8SIA6			protein_coding
chr10	17537037	17537283	247	5	0.677827	0.376581	0.301246	Intergenic	Intergenic	-40202	ENST00000438179.1	ENSG00000236582	ENST00000438179			PRPF38AP2			processed_pseudogene
chr10	17756937	17757509	573	9	0.330545	0.923149	-0.592604	intron (ENST00000377495.2, intron 1 of 3)	protein_coding-intron (ENST00000377495.2, intron 1 of 3)	5022	ENST00000377495.2	ENSG00000148483	ENST00000377495			TMEM236			protein_coding
chr10	17959595	17959774	180	4	0.34827	0.742909	-0.394638	intron (ENST00000377374.8, intron 2 of 11)	protein_coding-intron (ENST00000377369.7, intron 2 of 12)	7767	ENST00000377369.7	ENSG00000148482	ENST00000377374			SLC39A12			protein_coding
chr10	18140050	18141518	1469	135	0.628576	0.145382	0.483194	promoter-TSS (ENST00000282343.13)	protein_coding-promoter-TSS (ENST00000282343.13)	47	ENST00000352115.10	ENSG00000165995	ENST00000652391			CACNB2			protein_coding
chr10	18374326	18375110	785	4	0.634069	0.938799	-0.304729	intron (ENST00000652391.1, intron 1 of 12)	protein_coding-intron (ENST00000282343.13, intron 2 of 13)	7812	ENST00000652391.1	ENSG00000165995	ENST00000652391			CACNB2			protein_coding
chr10	18443142	18443456	315	6	0.572099	0.882115	-0.310015	intron (ENST00000652391.1, intron 2 of 12)	protein_coding-intron (ENST00000282343.13, intron 3 of 13)	42665	ENST00000650685.1	ENSG00000165995	ENST00000652391			CACNB2			protein_coding
chr10	18623024	18623836	813	4	0.665206	0.975175	-0.309969	intron (ENST00000377304.7, intron 3 of 10)	protein_coding-intron (ENST00000377304.7, intron 3 of 10)	28157	ENST00000377304.7	ENSG00000241058	ENST00000377304			NSUN6			protein_coding
chr10	18649520	18649933	414	7	0.755894	0.421407	0.334487	intron (ENST00000377304.7, intron 1 of 10)	protein_coding-intron (ENST00000377304.7, intron 1 of 10)	1860	ENST00000377304.7	ENSG00000241058	ENST00000377304			NSUN6			protein_coding
chr10	18829462	18830591	1130	4	0.507733	0.820395	-0.312662	Intergenic	Intergenic	94282	ENST00000413342.1	ENSG00000225509	ENST00000413342			AIFM1P1			processed_pseudogene
chr10	18909929	18910377	449	5	0.516817	0.938287	-0.421471	Intergenic	Intergenic	-30348	ENST00000441557.1	ENSG00000234813	ENST00000441557			ENSG00000234813			processed_pseudogene
chr10	18983106	18983462	357	4	0.369458	0.815914	-0.446456	Intergenic	Intergenic	42783	ENST00000441557.1	ENSG00000234813	ENST00000441557			ENSG00000234813			processed_pseudogene
chr10	19001635	19002070	436	4	0.524462	0.827439	-0.302976	Intergenic	Intergenic	-46948	ENST00000454679.7	ENSG00000204740	ENST00000454679			MALRD1			protein_coding
chr10	19130149	19130424	276	4	0.235246	0.670871	-0.435625	intron (ENST00000454679.7, intron 8 of 39)	protein_coding-intron (ENST00000454679.7, intron 8 of 39)	78832	ENST00000434717.1	ENSG00000226255	ENST00000434717			UBE2V2P1			processed_pseudogene
chr10	19139547	19139714	168	4	0.504143	0.823136	-0.318993	intron (ENST00000454679.7, intron 10 of 39)	protein_coding-intron (ENST00000454679.7, intron 10 of 39)	88176	ENST00000434717.1	ENSG00000226255	ENST00000434717			UBE2V2P1			processed_pseudogene
chr10	19147610	19147942	333	6	0.459777	0.826483	-0.366706	intron (ENST00000454679.7, intron 11 of 39)	protein_coding-intron (ENST00000454679.7, intron 11 of 39)	96321	ENST00000434717.1	ENSG00000226255	ENST00000434717			UBE2V2P1			processed_pseudogene
chr10	19151961	19153134	1174	5	0.316988	0.682208	-0.36522	intron (ENST00000454679.7, intron 11 of 39)	protein_coding-intron (ENST00000454679.7, intron 11 of 39)	101093	ENST00000434717.1	ENSG00000226255	ENST00000434717			UBE2V2P1			processed_pseudogene
chr10	19259366	19260091	726	4	0.497129	0.865649	-0.36852	intron (ENST00000454679.7, intron 19 of 39)	protein_coding-intron (ENST00000454679.7, intron 19 of 39)	31751	ENST00000426818.1	ENSG00000227734	ENST00000426818			ENSG00000227734			lncRNA
chr10	19306525	19307523	999	8	0.480649	0.796258	-0.315609	intron (ENST00000454679.7, intron 21 of 39)	protein_coding-intron (ENST00000454679.7, intron 21 of 39)	-15544	ENST00000426818.1	ENSG00000227734	ENST00000426818			ENSG00000227734			lncRNA
chr10	19327583	19327945	363	5	0.371649	0.714285	-0.342636	intron (ENST00000454679.7, intron 23 of 39)	protein_coding-intron (ENST00000454679.7, intron 23 of 39)	-36284	ENST00000426818.1	ENSG00000227734	ENST00000426818			ENSG00000227734			lncRNA
chr10	19401692	19402265	574	5	0.523425	0.837377	-0.313952	intron (ENST00000454679.7, intron 28 of 39)	protein_coding-intron (ENST00000454679.7, intron 28 of 39)	-87122	ENST00000411849.1	ENSG00000239539	ENST00000411849			HMGN1P20			processed_pseudogene
chr10	19541183	19541976	794	6	0.540564	0.842582	-0.302017	intron (ENST00000454679.7, intron 32 of 39)	protein_coding-intron (ENST00000454679.7, intron 32 of 39)	-50281	ENST00000427935.1	ENSG00000236960	ENST00000427935			ENSG00000236960			processed_pseudogene
chr10	19666579	19667284	706	4	0.531087	0.846268	-0.31518	intron (ENST00000454679.7, intron 36 of 39)	protein_coding-intron (ENST00000454679.7, intron 36 of 39)	-33120	ENST00000516192.1	ENSG00000252001	ENST00000516192			RNA5SP303			rRNA_pseudogene
chr10	19678257	19678994	738	4	0.529655	0.849291	-0.319636	intron (ENST00000454679.7, intron 36 of 39)	protein_coding-intron (ENST00000454679.7, intron 36 of 39)	40031	ENST00000702382.1	ENSG00000233968	ENST00000451713			ENSG00000233968			lncRNA
chr10	19699735	19700467	733	6	0.538387	0.851905	-0.313518	intron (ENST00000454679.7, intron 38 of 39)	protein_coding-intron (ENST00000454679.7, intron 38 of 39)	18556	ENST00000702382.1	ENSG00000233968	ENST00000451713			ENSG00000233968			lncRNA
chr10	19816489	19817963	1475	95	0.577154	0.20702	0.370135	promoter-TSS (ENST00000647925.1)	lncRNA-promoter-TSS (ENST00000647925.1)	794	ENST00000377252.5	ENSG00000120594	ENST00000377242			PLXDC2			protein_coding
chr10	19851374	19851746	373	4	0.496301	0.806724	-0.310423	intron (ENST00000377252.5, intron 1 of 13)	protein_coding-intron (ENST00000377242.7, intron 1 of 12)	35128	ENST00000377252.5	ENSG00000120594	ENST00000377242			PLXDC2			protein_coding
chr10	19910923	19911611	689	5	0.547145	0.84729	-0.300145	intron (ENST00000377252.5, intron 1 of 13)	protein_coding-intron (ENST00000377242.7, intron 1 of 12)	94835	ENST00000377252.5	ENSG00000120594	ENST00000377242			PLXDC2			protein_coding
chr10	19941440	19941870	431	4	0.50375	0.826347	-0.322597	intron (ENST00000377252.5, intron 1 of 13)	protein_coding-intron (ENST00000377242.7, intron 1 of 12)	125223	ENST00000377252.5	ENSG00000120594	ENST00000377242			PLXDC2			protein_coding
chr10	20388068	20388777	710	9	0.553411	0.857055	-0.303644	Intergenic	Intergenic	38374	ENST00000457220.1	ENSG00000228339	ENST00000457220			AMD1P1			processed_pseudogene
chr10	20400447	20401446	1000	11	0.543685	0.87472	-0.331035	Intergenic	Intergenic	50898	ENST00000457220.1	ENSG00000228339	ENST00000457220			AMD1P1			processed_pseudogene
chr10	20434970	20435865	896	7	0.490611	0.813985	-0.323374	Intergenic	Intergenic	85369	ENST00000457220.1	ENSG00000228339	ENST00000457220			AMD1P1			processed_pseudogene
chr10	20475198	20476528	1331	8	0.586192	0.898564	-0.312372	Intergenic	Intergenic	-71308	ENST00000604920.1	ENSG00000270727	ENST00000604920			ENSG00000270727			processed_pseudogene
chr10	20492662	20493059	398	5	0.601806	0.904393	-0.302586	Intergenic	Intergenic	-54310	ENST00000604920.1	ENSG00000270727	ENST00000604920			ENSG00000270727			processed_pseudogene
chr10	20552014	20552728	715	6	0.549972	0.8869	-0.336927	TTS (ENST00000577898.1)	miRNA-TTS (ENST00000577898.1)	401	ENST00000577898.1	ENSG00000265372	ENST00000577898			MIR4675			miRNA
chr10	20558265	20559052	788	5	0.508746	0.824203	-0.315457	Intergenic	Intergenic	6689	ENST00000577898.1	ENSG00000265372	ENST00000577898			MIR4675			miRNA
chr10	20569978	20570150	173	4	0.405086	0.768837	-0.363752	Intergenic	Intergenic	18094	ENST00000577898.1	ENSG00000265372	ENST00000577898			MIR4675			miRNA
chr10	20601071	20601516	446	5	0.491121	0.801655	-0.310534	Intergenic	Intergenic	49324	ENST00000577898.1	ENSG00000265372	ENST00000577898			MIR4675			miRNA
chr10	20645603	20646798	1196	10	0.505229	0.854171	-0.348942	Intergenic	Intergenic	94231	ENST00000577898.1	ENSG00000265372	ENST00000577898			MIR4675			miRNA
chr10	20648161	20649537	1377	5	0.552941	0.89367	-0.340728	Intergenic	Intergenic	96879	ENST00000577898.1	ENSG00000265372	ENST00000577898			MIR4675			miRNA
chr10	20659656	20660514	859	4	0.535462	0.855299	-0.319837	Intergenic	Intergenic	108115	ENST00000577898.1	ENSG00000265372	ENST00000577898			MIR4675			miRNA
chr10	20693554	20694108	555	4	0.500994	0.865228	-0.364234	Intergenic	Intergenic	-110462	ENST00000412991.1	ENSG00000235940	ENST00000412991			MTND1P21			processed_pseudogene
chr10	20792754	20793158	405	4	0.64714	0.95362	-0.30648	intron (ENST00000417816.2, intron 5 of 6)	protein_coding-intron (ENST00000377122.9, intron 26 of 27)	-11337	ENST00000412991.1	ENSG00000235940	ENST00000412991			MTND1P21			processed_pseudogene
chr10	20795552	20795782	231	4	0.595592	0.940904	-0.345312	intron (ENST00000417816.2, intron 5 of 6)	protein_coding-intron (ENST00000377122.9, intron 26 of 27)	-8626	ENST00000412991.1	ENSG00000235940	ENST00000412991			MTND1P21			processed_pseudogene
chr10	20810974	20811304	331	4	0.440094	0.8225	-0.382406	intron (ENST00000377122.9, intron 24 of 27)	protein_coding-intron (ENST00000377122.9, intron 24 of 27)	6846	ENST00000412991.1	ENSG00000235940	ENST00000412991			MTND1P21			processed_pseudogene
chr10	20836948	20837211	264	5	0.570895	0.919187	-0.348292	intron (ENST00000377122.9, intron 13 of 27)	protein_coding-intron (ENST00000377122.9, intron 13 of 27)	-4295	ENST00000452981.1	ENSG00000230112	ENST00000452981			ENSG00000230112			processed_pseudogene
chr10	20840508	20841153	646	4	0.62124	0.970436	-0.349196	promoter-TSS (ENST00000452981.1)	processed_pseudogene-promoter-TSS (ENST00000452981.1)	-544	ENST00000452981.1	ENSG00000230112	ENST00000452981			ENSG00000230112			processed_pseudogene
chr10	20930253	20930701	449	5	0.553132	0.853277	-0.300145	intron (ENST00000417816.2, intron 4 of 6)	protein_coding-intron (ENST00000417816.2, intron 4 of 6)	-33166	ENST00000377122.9	ENSG00000078114	ENST00000377122			NEBL			protein_coding
chr10	20948627	20948978	352	5	0.584588	0.927253	-0.342665	intron (ENST00000417816.2, intron 4 of 6)	protein_coding-intron (ENST00000417816.2, intron 4 of 6)	-51492	ENST00000377122.9	ENSG00000078114	ENST00000377122			NEBL			protein_coding
chr10	20972519	20973062	544	7	0.507998	0.89251	-0.384512	intron (ENST00000417816.2, intron 3 of 6)	protein_coding-intron (ENST00000417816.2, intron 3 of 6)	-56208	ENST00000416702.1	ENSG00000228753	ENST00000416702			EIF4BP2			processed_pseudogene
chr10	21001832	21002275	444	5	0.591499	0.16826	0.423239	intron (ENST00000417816.2, intron 3 of 6)	protein_coding-intron (ENST00000417816.2, intron 3 of 6)	-26945	ENST00000416702.1	ENSG00000228753	ENST00000416702			EIF4BP2			processed_pseudogene
chr10	21100775	21101185	411	5	0.855355	0.301284	0.554071	intron (ENST00000417816.2, intron 2 of 6)	protein_coding-intron (ENST00000417816.2, intron 2 of 6)	-9702	ENST00000425092.1	ENSG00000228219	ENST00000425092			NPM1P30			processed_pseudogene
chr10	21172791	21174967	2177	200	0.760839	0.168014	0.592825	promoter-TSS (ENST00000439097.1)	lncRNA-promoter-TSS (ENST00000439097.1)	-135	ENST00000439097.1	ENSG00000231920	ENST00000439097			NEBL-AS1			lncRNA
chr10	21208714	21209202	489	5	0.486474	0.796515	-0.310041	Intergenic	Intergenic	-8933	ENST00000457930.1	ENSG00000228860	ENST00000457930			ENSG00000228860			processed_pseudogene
chr10	21256310	21256793	484	4	0.595594	0.955401	-0.359808	Intergenic	Intergenic	8800	ENST00000415420.1	ENSG00000232853	ENST00000415420			LUZP4P1			processed_pseudogene
chr10	21494015	21494751	737	44	0.313854	0.636922	-0.323068	exon (ENST00000658000.1, exon 2 of 2)	lncRNA-exon (ENST00000658000.1, exon 2 of 2)	2258	ENST00000410139.1	ENSG00000222071	ENST00000410139			MIR1915			miRNA
chr10	21527935	21528792	858	16	0.343163	0.727033	-0.383871	intron (ENST00000631589.1, intron 1 of 22)	protein_coding-intron (ENST00000631589.1, intron 1 of 22)	1796	ENST00000671070.2	ENSG00000286881	ENST00000671070			ENSG00000286881			lncRNA
chr10	22002214	22002528	315	8	0.297371	0.686193	-0.388821	intron (ENST00000376980.8, intron 1 of 11)	protein_coding-intron (ENST00000376980.8, intron 1 of 11)	1359	ENST00000376980.8	ENSG00000136770	ENST00000376980			DNAJC1			protein_coding
chr10	22029469	22029764	296	7	0.494779	0.886184	-0.391405	Intergenic	Intergenic	-25887	ENST00000376980.8	ENSG00000136770	ENST00000376980			DNAJC1			protein_coding
chr10	22101030	22102022	993	8	0.611139	0.930954	-0.319815	Intergenic	Intergenic	-61466	ENST00000435632.1	ENSG00000232497	ENST00000435632			ADIPOR1P1			processed_pseudogene
chr10	22335581	22338359	2779	153	0.683415	0.359644	0.323771	Intergenic	Intergenic	3645	ENST00000607385.1	ENSG00000272366	ENST00000607385			ENSG00000272366			lncRNA
chr10	22344066	22344241	176	5	0.226212	0.535413	-0.309201	Intergenic	Intergenic	-1291	ENST00000376603.6	ENSG00000077327	ENST00000313311			SPAG6			protein_coding
chr10	22344968	22345925	958	103	0.830348	0.473275	0.357073	promoter-TSS (ENST00000313311.10)	protein_coding-promoter-TSS (ENST00000313311.10)	2	ENST00000376603.6	ENSG00000077327	ENST00000313311			SPAG6			protein_coding
chr10	22475509	22476766	1258	110	0.708434	0.153079	0.555355	promoter-TSS (ENST00000674076.1)	unitary_pseudogene-promoter-TSS (ENST00000674076.1)	-74	ENST00000674076.1	ENSG00000285254	ENST00000674076			ENSG00000285254			unitary_pseudogene
chr10	22849500	22849777	278	8	0.506945	0.819653	-0.312708	Intergenic	Intergenic	62246	ENST00000384115.1	ENSG00000206842	ENST00000384115			RNU6-413P			snRNA
chr10	22924130	22924755	626	4	0.572331	0.915282	-0.342952	Intergenic	Intergenic	-3581	ENST00000376528.8	ENSG00000165309	ENST00000298032			ARMC3			protein_coding
chr10	22927619	22928512	894	46	0.765144	0.237485	0.52766	promoter-TSS (ENST00000298032.10)	protein_coding-promoter-TSS (ENST00000298032.10)	2	ENST00000409049.7	ENSG00000165309	ENST00000298032			ARMC3			protein_coding
chr10	23188936	23189601	666	8	0.623527	0.309059	0.314468	Intergenic	Intergenic	-3043	ENST00000376504.4	ENSG00000168267	ENST00000376504			PTF1A			protein_coding
chr10	23196966	23201262	4297	157	0.654534	0.350939	0.303596	Intergenic	Intergenic	6802	ENST00000376504.4	ENSG00000168267	ENST00000376504			PTF1A			protein_coding
chr10	23202102	23202428	327	11	0.658154	0.30649	0.351664	TTS (ENST00000636213.3)	protein_coding-TTS (ENST00000636213.3)	9953	ENST00000376504.4	ENSG00000168267	ENST00000376504			PTF1A			protein_coding
chr10	23343507	23345483	1977	96	0.847441	0.515382	0.332059	exon (ENST00000443224.1, exon 2 of 2)	lncRNA-exon (ENST00000443224.1, exon 2 of 2)	302	ENST00000636213.3	ENSG00000179133	ENST00000323327			C10orf67			protein_coding
chr10	24209758	24210378	621	11	0.511986	0.833695	-0.321708	intron (ENST00000458595.5, intron 1 of 17)	protein_coding-intron (ENST00000376452.7, intron 1 of 18)	930	ENST00000376454.8	ENSG00000120549	ENST00000396446			KIAA1217			protein_coding
chr10	24255711	24256173	463	7	0.532672	0.920817	-0.388146	TTS (ENST00000621023.1)	misc_RNA-TTS (ENST00000621023.1)	696	ENST00000621023.1	ENSG00000277563	ENST00000621023			ENSG00000277563			misc_RNA
chr10	24456632	24457857	1226	19	0.776261	0.321547	0.454714	intron (ENST00000307544.10, intron 1 of 13)	protein_coding-intron (ENST00000307544.10, intron 1 of 13)	7812	ENST00000307544.10	ENSG00000120549	ENST00000396446			KIAA1217			protein_coding
chr10	24463969	24464536	568	9	0.670096	0.314004	0.356092	intron (ENST00000307544.10, intron 1 of 13)	protein_coding-intron (ENST00000307544.10, intron 1 of 13)	-2278	ENST00000396445.5	ENSG00000120549	ENST00000396446			KIAA1217			protein_coding
chr10	24518816	24520084	1269	29	0.540241	0.128402	0.411838	intron (ENST00000696626.1, intron 9 of 19)	protein_coding-intron (ENST00000307544.10, intron 5 of 13)	-36416	ENST00000624195.1	ENSG00000279029	ENST00000624195			ENSG00000279029			TEC
chr10	24693002	24693317	316	7	0.555534	0.164045	0.391489	intron (ENST00000612832.4, intron 2 of 18)	protein_coding-intron (ENST00000376410.7, intron 2 of 24)	13470	ENST00000680286.1	ENSG00000107863	ENST00000396432			ARHGAP21			protein_coding
chr10	24791233	24791742	510	8	0.837257	0.502453	0.334803	Intergenic	Intergenic	-24843	ENST00000649039.1	ENSG00000285750	ENST00000649039			ENSG00000285750			lncRNA
chr10	24826143	24826320	178	4	0.386409	0.716102	-0.329693	Intergenic	Intergenic	9901	ENST00000649039.1	ENSG00000285750	ENST00000649039			ENSG00000285750			lncRNA
chr10	24849797	24850110	314	7	0.882014	0.524553	0.357461	intron (ENST00000376378.5, intron 7 of 7)	protein_coding-intron (ENST00000320152.11, intron 8 of 8)	-17691	ENST00000446973.1	ENSG00000228667	ENST00000446973			ENSG00000228667			processed_pseudogene
chr10	24851543	24851991	449	13	0.669821	0.100835	0.568986	intron (ENST00000320152.11, intron 7 of 8)	protein_coding-intron (ENST00000320152.11, intron 7 of 8)	-15878	ENST00000446973.1	ENSG00000228667	ENST00000446973			ENSG00000228667			processed_pseudogene
chr10	25125827	25126329	503	5	0.858124	0.551867	0.306257	intron (ENST00000436140.2, intron 4 of 6)	lncRNA-intron (ENST00000436140.2, intron 4 of 6)	13020	ENST00000436140.2	ENSG00000231422	ENST00000436140			LINC01516			lncRNA
chr10	25174115	25177098	2984	206	0.853944	0.362968	0.490976	exon (ENST00000376351.4, exon 1 of 11)	protein_coding-exon (ENST00000376351.4, exon 1 of 11)	606	ENST00000376351.4	ENSG00000151025	ENST00000650135			GPR158			protein_coding
chr10	25179498	25180103	606	4	0.753922	0.345766	0.408156	intron (ENST00000650135.1, intron 2 of 11)	protein_coding-intron (ENST00000376351.4, intron 1 of 10)	-3525	ENST00000449643.1	ENSG00000233642	ENST00000449643			GPR158-AS1			lncRNA
chr10	25816475	25816969	495	7	0.427426	0.797469	-0.370043	Intergenic	Intergenic	2704	ENST00000515902.1	ENSG00000251711	ENST00000515902			RNU6-632P			snRNA
chr10	26131995	26132237	243	6	0.812714	0.427242	0.385472	intron (ENST00000642920.2, intron 20 of 34)	protein_coding-intron (ENST00000543632.5, intron 16 of 16)	-84549	ENST00000259271.7	ENSG00000136750	ENST00000376261			GAD2			protein_coding
chr10	26216437	26219663	3227	189	0.646726	0.182683	0.464043	intron (ENST00000648567.1, intron 3 of 16)	protein_coding-intron (ENST00000259271.7, intron 3 of 16)	905	ENST00000648567.1	ENSG00000136750	ENST00000376261			GAD2			protein_coding
chr10	26335461	26335807	347	7	0.41404	0.718651	-0.304611	Intergenic	Intergenic	45207	ENST00000693700.1	ENSG00000289350	ENST00000693700			ENSG00000289350			lncRNA
chr10	26391395	26392698	1304	78	0.900243	0.57632	0.323923	Intergenic	Intergenic	-4673	ENST00000646813.1	ENSG00000284951	ENST00000646813			ENSG00000284951			unitary_pseudogene
chr10	26516328	26517011	684	12	0.771	0.342614	0.428386	intron (ENST00000376236.9, intron 8 of 14)	protein_coding-intron (ENST00000376236.9, intron 8 of 14)	7081	ENST00000362863.1	ENSG00000199733	ENST00000362863			RNA5SP307			rRNA_pseudogene
chr10	26595444	26596102	659	10	0.282181	0.605266	-0.323085	intron (ENST00000637960.1, intron 7 of 7)	transcribed_unprocessed_pseudogene-intron (ENST00000637960.1, intron 7 of 7)	4463	ENST00000637359.1	ENSG00000233261	ENST00000637359			FAM238A			transcribed_unprocessed_pseudogene
chr10	27252170	27253142	973	72	0.783964	0.244807	0.539158	promoter-TSS (ENST00000448648.2)	transcribed_processed_pseudogene-promoter-TSS (ENST00000448648.2)	-861	ENST00000574795.1	ENSG00000293534	ENST00000574795			ENSG00000293534			lncRNA
chr10	27257216	27259404	2189	103	0.532714	0.149062	0.383652	promoter-TSS (ENST00000576034.5)	lncRNA-promoter-TSS (ENST00000576034.5)	-452	ENST00000576034.5	ENSG00000290843	ENST00000576034			ENSG00000290843			lncRNA
chr10	27742581	27747694	5114	370	0.686562	0.262816	0.423745	intron (ENST00000419761.6, intron 1 of 6)	protein_coding-intron (ENST00000375790.9, intron 1 of 6)	681	ENST00000419761.6	ENSG00000150051	ENST00000375790			MKX			protein_coding
chr10	28331472	28334044	2573	28	0.562272	0.87401	-0.311738	Intergenic	Intergenic	8184	ENST00000435701.1	ENSG00000237746	ENST00000435701			ZNF101P1			processed_pseudogene
chr10	28334923	28335330	408	15	0.226473	0.920752	-0.694279	Intergenic	Intergenic	5815	ENST00000435701.1	ENSG00000237746	ENST00000435701			ZNF101P1			processed_pseudogene
chr10	28668480	28669421	942	67	0.759689	0.342283	0.417405	TTS (ENST00000384752.1)	snRNA-TTS (ENST00000384752.1)	1032	ENST00000384752.1	ENSG00000207483	ENST00000384752			RNU6-1067P			snRNA
chr10	28721843	28723277	1435	58	0.791782	0.479917	0.311865	Intergenic	Intergenic	-20946	ENST00000646289.1	ENSG00000232624	ENST00000426922			LINC01517			lncRNA
chr10	28878593	28878928	336	4	0.739295	0.29067	0.448625	intron (ENST00000645413.1, intron 1 of 1)	lncRNA-intron (ENST00000375520.4, intron 4 of 4)	3163	ENST00000645413.1	ENSG00000232624	ENST00000426922			LINC01517			lncRNA
chr10	29106498	29106630	133	4	0.659179	0.269732	0.389447	Intergenic	Intergenic	-182497	ENST00000375500.8	ENSG00000120563	ENST00000375500			LYZL1			protein_coding
chr10	29521792	29522870	1079	22	0.124168	0.601836	-0.477669	intron (ENST00000674475.1, intron 17 of 38)	protein_coding-intron (ENST00000355867.9, intron 16 of 37)	22766	ENST00000384880.1	ENSG00000207612	ENST00000384880			MIR604			miRNA
chr10	30058582	30059934	1353	130	0.810995	0.444168	0.366827	intron (ENST00000375377.2, intron 1 of 3)	protein_coding-intron (ENST00000375377.2, intron 1 of 3)	328	ENST00000375377.2	ENSG00000165757	ENST00000375377			JCAD			protein_coding
chr10	30940319	30940663	345	7	0.595993	0.901074	-0.305081	intron (ENST00000452305.5, intron 3 of 8)	protein_coding-intron (ENST00000331737.10, intron 2 of 7)	-19256	ENST00000448545.1	ENSG00000237135	ENST00000448545			DDX10P1			processed_pseudogene
chr10	31090547	31091323	777	5	0.282394	0.595394	-0.313	intron (ENST00000658872.1, intron 1 of 2)	lncRNA-intron (ENST00000658872.1, intron 1 of 2)	-42929	ENST00000701878.1	ENSG00000287564	ENST00000701878			ENSG00000287564			lncRNA
chr10	31096418	31096780	363	7	0.406769	0.765445	-0.358676	intron (ENST00000658872.1, intron 1 of 2)	lncRNA-intron (ENST00000658872.1, intron 1 of 2)	-37265	ENST00000701878.1	ENSG00000287564	ENST00000701878			ENSG00000287564			lncRNA
chr10	31097789	31098042	254	5	0.604202	0.930083	-0.325882	intron (ENST00000658872.1, intron 1 of 2)	lncRNA-intron (ENST00000658872.1, intron 1 of 2)	-35948	ENST00000701878.1	ENSG00000287564	ENST00000701878			ENSG00000287564			lncRNA
chr10	31194927	31195309	383	5	0.659996	0.321441	0.338554	intron (ENST00000605929.1, intron 1 of 1)	lncRNA-intron (ENST00000605929.1, intron 1 of 1)	7184	ENST00000662544.1	ENSG00000272381	ENST00000662544			LINC02664			lncRNA
chr10	31803674	31803808	135	6	0.562861	0.880278	-0.317417	Intergenic	Intergenic	-43595	ENST00000686267.2	ENSG00000289412	ENST00000686267			ENSG00000289412			lncRNA
chr10	31808600	31808733	134	4	0.504386	0.842181	-0.337796	exon (ENST00000311380.8, exon 15 of 16)	protein_coding-exon (ENST00000311380.8, exon 15 of 16)	-48521	ENST00000686267.2	ENSG00000289412	ENST00000686267			ENSG00000289412			lncRNA
chr10	31876463	31877212	750	9	0.525321	0.944076	-0.418754	intron (ENST00000396144.8, intron 3 of 18)	protein_coding-intron (ENST00000311380.8, intron 1 of 15)	32036	ENST00000311380.8	ENSG00000165322	ENST00000344936			ARHGAP12			protein_coding
chr10	31926688	31927383	696	18	0.359159	0.69132	-0.33216	intron (ENST00000396144.8, intron 1 of 18)	protein_coding-intron (ENST00000344936.7, intron 1 of 19)	1778	ENST00000375250.9	ENSG00000165322	ENST00000344936			ARHGAP12			protein_coding
chr10	32379704	32380172	469	8	0.313133	0.696414	-0.383281	Intergenic	Intergenic	-1140	ENST00000375110.6	ENSG00000120616	ENST00000263062			EPC1			protein_coding
chr10	32938508	32938950	443	12	0.581398	0.949314	-0.367916	exon (ENST00000677999.1, exon 2 of 17)	protein_coding-exon (ENST00000677999.1, exon 2 of 17)	-5752	ENST00000432033.1	ENSG00000228816	ENST00000432033			AK3P5			processed_pseudogene
chr10	32962235	32962806	572	7	0.619224	0.262593	0.35663	intron (ENST00000666298.1, intron 2 of 3)	lncRNA-intron (ENST00000659846.1, intron 1 of 1)	3662	ENST00000666298.1	ENSG00000229656	ENST00000659846			ITGB1-DT			lncRNA
chr10	32971585	32971895	311	5	0.422821	0.770404	-0.347583	intron (ENST00000666298.1, intron 2 of 3)	lncRNA-intron (ENST00000659846.1, intron 1 of 1)	-10818	ENST00000700951.1	ENSG00000229656	ENST00000659846			ITGB1-DT			lncRNA
chr10	33004872	33006134	1263	41	0.56929	0.925085	-0.355795	intron (ENST00000700951.1, intron 3 of 3)	lncRNA-intron (ENST00000666298.1, intron 3 of 3)	18144	ENST00000422184.1	ENSG00000234163	ENST00000422184			MTND4LP11			processed_pseudogene
chr10	33249247	33249530	284	8	0.818367	0.415397	0.40297	intron (ENST00000432372.6, intron 7 of 9)	protein_coding-intron (ENST00000265371.8, intron 7 of 17)	38112	ENST00000451530.1	ENSG00000238258	ENST00000451530			ENSG00000238258			lncRNA
chr10	33298316	33298830	515	11	0.331534	0.729678	-0.398144	intron (ENST00000432372.6, intron 3 of 9)	protein_coding-intron (ENST00000265371.8, intron 3 of 17)	-9972	ENST00000470244.3	ENSG00000244356	ENST00000470244			RN7SL398P			misc_RNA
chr10	33314641	33315154	514	6	0.437449	0.937783	-0.500333	intron (ENST00000432372.6, intron 3 of 9)	protein_coding-intron (ENST00000265371.8, intron 3 of 17)	19484	ENST00000374823.9	ENSG00000099250	ENST00000374867			NRP1			protein_coding
chr10	33335370	33337286	1917	158	0.671238	0.351493	0.319746	promoter-TSS (ENST00000265371.8)	protein_coding-promoter-TSS (ENST00000265371.8)	-66	ENST00000265371.8	ENSG00000099250	ENST00000374867			NRP1			protein_coding
chr10	33551330	33551603	274	4	0.810016	0.378697	0.431319	Intergenic	Intergenic	48573	ENST00000457848.1	ENSG00000226412	ENST00000457848			LINC02628			lncRNA
chr10	33582403	33582845	443	5	0.837891	0.489374	0.348517	intron (ENST00000457848.1, intron 3 of 3)	lncRNA-intron (ENST00000457848.1, intron 3 of 3)	17416	ENST00000457848.1	ENSG00000226412	ENST00000457848			LINC02628			lncRNA
chr10	33725423	33725600	178	5	0.733529	0.407075	0.326455	Intergenic	Intergenic	40757	ENST00000366376.3	ENSG00000203565	ENST00000366376			ENSG00000203565			lncRNA
chr10	34251338	34253208	1871	20	0.572901	0.906802	-0.333901	intron (ENST00000696673.1, intron 21 of 23)	protein_coding-intron (ENST00000346874.9, intron 21 of 23)	-50199	ENST00000362330.2	ENSG00000199200	ENST00000362330			Y_RNA			misc_RNA
chr10	34369919	34370190	272	4	0.4358	0.105991	0.329809	intron (ENST00000545693.5, intron 11 of 23)	protein_coding-intron (ENST00000340077.9, intron 12 of 20)	2478	ENST00000374768.1	ENSG00000148498	ENST00000374768			PARD3			protein_coding
chr10	34406179	34406580	402	4	0.481305	0.857149	-0.375844	intron (ENST00000545260.5, intron 4 of 22)	protein_coding-intron (ENST00000340077.9, intron 5 of 20)	20351	ENST00000544292.5	ENSG00000148498	ENST00000374768			PARD3			protein_coding
chr10	34748551	34749032	482	7	0.247623	0.612687	-0.365064	intron (ENST00000545693.5, intron 1 of 23)	protein_coding-intron (ENST00000340077.9, intron 1 of 20)	66504	ENST00000374776.6	ENSG00000148498	ENST00000374768			PARD3			protein_coding
chr10	34780358	34780691	334	5	0.412221	0.713844	-0.301622	intron (ENST00000545693.5, intron 1 of 23)	protein_coding-intron (ENST00000340077.9, intron 1 of 20)	34771	ENST00000374776.6	ENSG00000148498	ENST00000374768			PARD3			protein_coding
chr10	34918532	34919424	893	22	0.909277	0.561259	0.348017	Intergenic	Intergenic	-7797	ENST00000411115.1	ENSG00000223047	ENST00000411115			RNU6-847P			snRNA
chr10	35449806	35450172	367	8	0.859106	0.483037	0.376069	intron (ENST00000265375.13, intron 2 of 10)	protein_coding-intron (ENST00000265375.13, intron 2 of 10)	-5420	ENST00000659071.1	ENSG00000287945	ENST00000659071			ENSG00000287945			lncRNA
chr10	35607356	35608660	1305	97	0.804271	0.428308	0.375963	promoter-TSS (ENST00000635993.1)	lncRNA-promoter-TSS (ENST00000635993.1)	14	ENST00000635993.1	ENSG00000273312	ENST00000609313			ENSG00000273312			lncRNA
chr10	35637286	35637736	451	14	0.596712	0.23884	0.357873	TTS (ENST00000374694.3)	protein_coding-TTS (ENST00000374694.3)	-3586	ENST00000668682.1	ENSG00000287528	ENST00000668682			ENSG00000287528			lncRNA
chr10	35639284	35643922	4639	472	0.77655	0.215639	0.560911	promoter-TSS (ENST00000579659.1)	miRNA-promoter-TSS (ENST00000579659.1)	-351	ENST00000579659.1	ENSG00000284265	ENST00000579659			MIR4683			miRNA
chr10	35765007	35765546	540	26	0.649533	0.326834	0.322698	Intergenic	Intergenic	-13025	ENST00000626667.1	ENSG00000280719	ENST00000626667			PCAT5			lncRNA
chr10	35903590	35904220	631	5	0.633558	0.317902	0.315656	Intergenic	Intergenic	-4942	ENST00000442783.1	ENSG00000227313	ENST00000442783			LINC02630			lncRNA
chr10	36009594	36009828	235	4	0.915868	0.584025	0.331843	Intergenic	Intergenic	79678	ENST00000412439.1	ENSG00000227475	ENST00000412439			ENSG00000227475			lncRNA
chr10	36087275	36087511	237	5	0.762776	0.382621	0.380155	Intergenic	Intergenic	1996	ENST00000412439.1	ENSG00000227475	ENST00000412439			ENSG00000227475			lncRNA
chr10	36880983	36881246	264	5	0.560674	0.221043	0.339631	Intergenic	Intergenic	-58994	ENST00000457804.1	ENSG00000238176	ENST00000457804			ENSG00000238176			lncRNA
chr10	36980614	36981006	393	5	0.719964	0.371964	0.348	Intergenic	Intergenic	-14213	ENST00000431356.1	ENSG00000225355	ENST00000431356			ARL6IP1P2			processed_pseudogene
chr10	37196852	37197504	653	11	0.894819	0.583958	0.310861	intron (ENST00000602533.7, intron 27 of 35)	protein_coding-intron (ENST00000361713.2, intron 27 of 35)	-43709	ENST00000436077.1	ENSG00000234918	ENST00000436077			ENSG00000234918			lncRNA
chr10	37304261	37304750	490	4	0.743004	0.431575	0.311428	intron (ENST00000420453.1, intron 4 of 5)	transcribed_unprocessed_pseudogene-intron (ENST00000420453.1, intron 4 of 5)	-1397	ENST00000516812.1	ENSG00000252621	ENST00000516812			Y_RNA			misc_RNA
chr10	38947153	38948045	893	5	0.856747	0.55105	0.305697	Intergenic	Intergenic	164595	ENST00000427864.1	ENSG00000233832	ENST00000427864			ENSG00000233832			processed_pseudogene
chr10	39082870	39083212	343	6	0.521981	0.190126	0.331854	Intergenic	Intergenic	300037	ENST00000427864.1	ENSG00000233832	ENST00000427864			ENSG00000233832			processed_pseudogene
chr10	39133184	39133841	658	4	0.634042	0.284768	0.349274	Intergenic	Intergenic	350509	ENST00000427864.1	ENSG00000233832	ENST00000427864			ENSG00000233832			processed_pseudogene
chr10	39141095	39141448	354	5	0.758922	0.281478	0.477445	Intergenic	Intergenic	358268	ENST00000427864.1	ENSG00000233832	ENST00000427864			ENSG00000233832			processed_pseudogene
chr10	39162897	39163756	860	6	0.739404	0.338627	0.400777	Intergenic	Intergenic	380323	ENST00000427864.1	ENSG00000233832	ENST00000427864			ENSG00000233832			processed_pseudogene
chr10	39227914	39228354	441	6	0.76409	0.435022	0.329067	Intergenic	Intergenic	445130	ENST00000427864.1	ENSG00000233832	ENST00000427864			ENSG00000233832			processed_pseudogene
chr10	39321290	39321757	468	7	0.781334	0.409914	0.371421	Intergenic	Intergenic	538520	ENST00000427864.1	ENSG00000233832	ENST00000427864			ENSG00000233832			processed_pseudogene
chr10	39340404	39340619	216	4	0.757892	0.454159	0.303733	Intergenic	Intergenic	557508	ENST00000427864.1	ENSG00000233832	ENST00000427864			ENSG00000233832			processed_pseudogene
chr10	40141674	40141759	86	4	0.875574	0.485116	0.390457	Intergenic	Intergenic	1358713	ENST00000427864.1	ENSG00000233832	ENST00000427864			ENSG00000233832			processed_pseudogene
chr10	40612448	40612762	315	6	0.955466	0.628759	0.326707	Intergenic	Intergenic	1536944	ENST00000446298.1	ENSG00000229485	ENST00000446298			KSR1P1			processed_pseudogene
chr10	41028529	41028719	191	7	0.877373	0.488698	0.388675	Intergenic	Intergenic	1120925	ENST00000446298.1	ENSG00000229485	ENST00000446298			KSR1P1			processed_pseudogene
chr10	41250091	41250431	341	6	0.871919	0.553685	0.318234	Intergenic	Intergenic	899288	ENST00000446298.1	ENSG00000229485	ENST00000446298			KSR1P1			processed_pseudogene
chr10	41321672	41321788	117	4	0.581367	0.967453	-0.386086	Intergenic	Intergenic	827819	ENST00000446298.1	ENSG00000229485	ENST00000446298			KSR1P1			processed_pseudogene
chr10	41587224	41587374	151	4	0.784012	0.405096	0.378916	Intergenic	Intergenic	562250	ENST00000446298.1	ENSG00000229485	ENST00000446298			KSR1P1			processed_pseudogene
chr10	41774246	41774813	568	4	0.800162	0.470164	0.329998	Intergenic	Intergenic	375019	ENST00000446298.1	ENSG00000229485	ENST00000446298			KSR1P1			processed_pseudogene
chr10	42177028	42177936	909	59	0.900555	0.547197	0.353358	Intergenic	Intergenic	-7857	ENST00000442306.2	ENSG00000237592	ENST00000442306			IGKV1OR10-1			IG_V_pseudogene
chr10	42267741	42268185	445	4	0.661011	0.288796	0.372215	intron (ENST00000701816.1, intron 3 of 4)	transcribed_unprocessed_pseudogene-intron (ENST00000622650.1, intron 1 of 1)	13856	ENST00000452851.1	ENSG00000228755	ENST00000452851			PABPC1P8			processed_pseudogene
chr10	42275486	42276039	554	4	0.727481	0.393498	0.333983	intron (ENST00000701816.1, intron 2 of 4)	lncRNA-intron (ENST00000622823.4, intron 2 of 2)	6056	ENST00000452851.1	ENSG00000228755	ENST00000452851			PABPC1P8			processed_pseudogene
chr10	42326131	42327126	996	7	0.63324	0.273087	0.360153	intron (ENST00000701816.1, intron 1 of 4)	lncRNA-intron (ENST00000701816.1, intron 1 of 4)	26382	ENST00000423987.2	ENSG00000215146	ENST00000423987			ENSG00000215146			transcribed_unprocessed_pseudogene
chr10	42494748	42495264	517	4	0.568143	0.265223	0.30292	exon (ENST00000429940.7, exon 5 of 5)	lncRNA-exon (ENST00000429940.7, exon 5 of 5)	18692	ENST00000670679.1	ENSG00000185904	ENST00000659650			LINC00839			lncRNA
chr10	42712996	42713461	466	5	0.76578	0.432533	0.333246	intron (ENST00000412710.1, intron 1 of 9)	unprocessed_pseudogene-intron (ENST00000412710.1, intron 1 of 9)	1346	ENST00000412710.1	ENSG00000231009	ENST00000412710			CUBNP1			unprocessed_pseudogene
chr10	42752578	42755896	3319	252	0.865533	0.416785	0.448748	promoter-TSS (ENST00000568976.2)	lncRNA-promoter-TSS (ENST00000568976.2)	60	ENST00000568976.2	ENSG00000259869	ENST00000568976			ENSG00000259869			lncRNA
chr10	42857091	42857297	207	4	0.808146	0.489301	0.318845	Intergenic	Intergenic	-14327	ENST00000421320.1	ENSG00000234944	ENST00000421320			LINC02623			lncRNA
chr10	43076091	43078207	2117	204	0.846509	0.485281	0.361228	promoter-TSS (ENST00000340058.6)	protein_coding-promoter-TSS (ENST00000340058.6)	63	ENST00000615310.5	ENSG00000165731	ENST00000340058			RET			protein_coding
chr10	43104503	43105634	1132	100	0.562133	0.16264	0.399493	exon (ENST00000340058.6, exon 4 of 19)	protein_coding-exon (ENST00000340058.6, exon 4 of 19)	27983	ENST00000615310.5	ENSG00000165731	ENST00000340058			RET			protein_coding
chr10	43202305	43203052	748	48	0.634968	0.150055	0.484913	intron (ENST00000395810.6, intron 3 of 12)	protein_coding-intron (ENST00000374459.5, intron 3 of 12)	6505	ENST00000395809.5	ENSG00000198915	ENST00000374459			RASGEF1A			protein_coding
chr10	43229280	43230593	1314	128	0.577302	0.272657	0.304645	promoter-TSS (ENST00000374459.5)	protein_coding-promoter-TSS (ENST00000374459.5)	-198	ENST00000374459.5	ENSG00000198915	ENST00000374459			RASGEF1A			protein_coding
chr10	43304397	43305313	917	45	0.658413	0.12736	0.531053	Intergenic	Intergenic	-18810	ENST00000451438.1	ENSG00000224265	ENST00000451438			LINC02633			lncRNA
chr10	43322627	43323247	621	37	0.809428	0.477514	0.331915	promoter-TSS (ENST00000451438.1)	lncRNA-promoter-TSS (ENST00000451438.1)	-728	ENST00000451438.1	ENSG00000224265	ENST00000451438			LINC02633			lncRNA
chr10	43773820	43774541	722	6	0.529935	0.85562	-0.325685	Intergenic	Intergenic	4644	ENST00000419406.1	ENSG00000234973	ENST00000419406			LINC02658			lncRNA
chr10	44316540	44317267	728	16	0.787029	0.439548	0.347481	Intergenic	Intergenic	-6684	ENST00000658643.1	ENSG00000287901	ENST00000658643			ENSG00000287901			lncRNA
chr10	44383378	44384786	1409	92	0.744692	0.301881	0.442812	intron (ENST00000395794.2, intron 1 of 3)	protein_coding-intron (ENST00000343575.11, intron 1 of 2)	961	ENST00000374426.6	ENSG00000107562	ENST00000395794			CXCL12			protein_coding
chr10	44597238	44597634	397	4	0.774669	0.451371	0.323297	intron (ENST00000456722.1, intron 1 of 1)	lncRNA-intron (ENST00000456722.1, intron 1 of 1)	4668	ENST00000456722.1	ENSG00000234580	ENST00000456722			ENSG00000234580			lncRNA
chr10	44839610	44839893	284	6	0.474051	0.840438	-0.366387	intron (ENST00000659078.1, intron 4 of 8)	lncRNA-intron (ENST00000659078.1, intron 4 of 8)	33309	ENST00000424793.1	ENSG00000227395	ENST00000424793			EIF2AP4			processed_pseudogene
chr10	45090942	45091489	548	8	0.452345	0.793296	-0.34095	intron (ENST00000602156.5, intron 3 of 3)	lncRNA-intron (ENST00000599308.3, intron 7 of 7)	-17675	ENST00000455650.1	ENSG00000228462	ENST00000455650			RPS19P7			processed_pseudogene
chr10	45249471	45250053	583	26	0.514024	0.910935	-0.396911	Intergenic	Intergenic	-2401	ENST00000443534.1	ENSG00000234993	ENST00000443534			CUBNP2			unprocessed_pseudogene
chr10	45420303	45421374	1072	18	0.279722	0.662687	-0.382965	intron (ENST00000542434.5, intron 4 of 12)	protein_coding-intron (ENST00000374391.7, intron 4 of 13)	32282	ENST00000435635.1	ENSG00000231964	ENST00000435635			ENSG00000231964			lncRNA
chr10	46080435	46081412	978	10	0.652774	0.172866	0.479909	Intergenic	Intergenic	-11844	ENST00000688345.1	ENSG00000289636	ENST00000688345			ENSG00000289636			lncRNA
chr10	46282783	46283472	690	59	0.282642	0.592484	-0.309842	Intergenic	Intergenic	-3869	ENST00000620264.5	ENSG00000274209	ENST00000620264			ANTXRL			protein_coding
chr10	46465690	46466169	480	40	0.915453	0.480053	0.4354	promoter-TSS (ENST00000374312.5)	protein_coding-promoter-TSS (ENST00000374312.5)	28	ENST00000374312.5	ENSG00000204174	ENST00000612632			NPY4R			protein_coding
chr10	46521026	46521585	560	8	0.241034	0.607651	-0.366616	intron (ENST00000616785.1, intron 3 of 3)	lncRNA-intron (ENST00000616785.1, intron 3 of 3)	34224	ENST00000374317.2	ENSG00000204175	ENST00000374314			GPRIN2			protein_coding
chr10	46541119	46541709	591	41	0.816754	0.516097	0.300656	TTS (ENST00000374314.6)	protein_coding-TTS (ENST00000374314.6)	14116	ENST00000374317.2	ENSG00000204175	ENST00000374314			GPRIN2			protein_coding
chr10	46556101	46557346	1246	104	0.747046	0.303213	0.443834	promoter-TSS (ENST00000374314.6)	protein_coding-promoter-TSS (ENST00000374314.6)	-66	ENST00000374314.6	ENSG00000204175	ENST00000374314			GPRIN2			protein_coding
chr10	46831889	46832026	138	4	0.599197	0.920934	-0.321737	intron (ENST00000417888.2, intron 5 of 7)	unprocessed_pseudogene-intron (ENST00000417888.2, intron 5 of 7)	15442	ENST00000417888.2	ENSG00000243289	ENST00000417888			AGAP13P			unprocessed_pseudogene
chr10	46941499	46944328	2830	6	0.320626	0.723977	-0.403351	intron (ENST00000513756.5, intron 2 of 5)	protein_coding-intron (ENST00000374218.6, intron 2 of 9)	10491	ENST00000508602.5	ENSG00000204179	ENST00000374339			PTPN20			protein_coding
chr10	46949144	46949312	169	4	0.502977	0.875968	-0.372991	intron (ENST00000513756.5, intron 4 of 5)	protein_coding-intron (ENST00000374218.6, intron 4 of 9)	16805	ENST00000508602.5	ENSG00000204179	ENST00000374339			PTPN20			protein_coding
chr10	47126959	47128121	1163	12	0.710228	0.398154	0.312074	Intergenic	Intergenic	-79905	ENST00000692998.1	ENSG00000289299	ENST00000692998			ENSG00000289299			lncRNA
chr10	47165304	47166330	1027	32	0.62899	0.129639	0.499351	Intergenic	Intergenic	-41628	ENST00000692998.1	ENSG00000289299	ENST00000692998			ENSG00000289299			lncRNA
chr10	47260535	47261049	515	9	0.701004	0.313193	0.387811	Intergenic	Intergenic	-39405	ENST00000580279.2	ENSG00000266524	ENST00000580279			GDF10			protein_coding
chr10	47299855	47301071	1217	123	0.757265	0.164013	0.593252	exon (ENST00000580279.2, exon 1 of 3)	protein_coding-exon (ENST00000580279.2, exon 1 of 3)	266	ENST00000580279.2	ENSG00000266524	ENST00000580279			GDF10			protein_coding
chr10	47455327	47455722	396	9	0.857113	0.386651	0.470462	Intergenic	Intergenic	28558	ENST00000583448.2	ENSG00000265190	ENST00000585281			ANXA8			protein_coding
chr10	48110266	48110773	508	4	0.239579	0.656047	-0.416468	intron (ENST00000687180.1, intron 1 of 14)	transcribed_unprocessed_pseudogene-intron (ENST00000614090.1, intron 2 of 6)	8935	ENST00000614090.1	ENSG00000278561	ENST00000614090			PTPN20CP			transcribed_unprocessed_pseudogene
chr10	48329957	48330959	1003	12	0.579593	0.908054	-0.328462	intron (ENST00000374179.8, intron 3 of 14)	protein_coding-intron (ENST00000374179.8, intron 3 of 14)	22242	ENST00000476134.1	ENSG00000107643	ENST00000360332			MAPK8			protein_coding
chr10	48469913	48470498	586	6	0.229336	0.730571	-0.501235	intron (ENST00000435790.6, intron 4 of 9)	protein_coding-intron (ENST00000249601.9, intron 4 of 9)	-18579	ENST00000477708.6	ENSG00000128805	ENST00000249601			ARHGAP22			protein_coding
chr10	48519624	48519774	151	6	0.311749	0.844654	-0.532905	intron (ENST00000435790.6, intron 3 of 9)	protein_coding-intron (ENST00000249601.9, intron 3 of 9)	4537	ENST00000374170.5	ENSG00000128805	ENST00000249601			ARHGAP22			protein_coding
chr10	48533984	48534226	243	5	0.851694	0.524438	0.327255	intron (ENST00000435790.6, intron 3 of 9)	protein_coding-intron (ENST00000249601.9, intron 3 of 9)	-9869	ENST00000374170.5	ENSG00000128805	ENST00000249601			ARHGAP22			protein_coding
chr10	48634512	48634755	244	4	0.47471	0.790071	-0.315361	intron (ENST00000435790.6, intron 1 of 9)	protein_coding-intron (ENST00000435790.6, intron 1 of 9)	-9541	ENST00000514425.1	ENSG00000251413	ENST00000514425			ENSG00000251413			lncRNA
chr10	48649982	48650321	340	4	0.793434	0.405836	0.387599	intron (ENST00000435790.6, intron 1 of 9)	protein_coding-intron (ENST00000435790.6, intron 1 of 9)	2464	ENST00000435790.6	ENSG00000128805	ENST00000249601			ARHGAP22			protein_coding
chr10	49012652	49013332	681	7	0.811552	0.5085	0.303051	intron (ENST00000422966.1, intron 1 of 1)	lncRNA-intron (ENST00000422966.1, intron 1 of 1)	-19946	ENST00000428825.8	ENSG00000233665	ENST00000428825			ENSG00000233665			lncRNA
chr10	49114899	49115993	1095	108	0.689645	0.373944	0.315701	promoter-TSS (ENST00000298454.3)	protein_coding-promoter-TSS (ENST00000298454.3)	63	ENST00000298454.3	ENSG00000165633	ENST00000332853			VSTM4			protein_coding
chr10	49158421	49158768	348	7	0.75827	0.398986	0.359284	intron (ENST00000374151.7, intron 6 of 6)	protein_coding-intron (ENST00000374151.7, intron 6 of 6)	-24574	ENST00000311787.6	ENSG00000172538	ENST00000311787			FAM170B			protein_coding
chr10	49376329	49376753	425	5	0.792317	0.420097	0.372219	intron (ENST00000374139.8, intron 6 of 6)	protein_coding-intron (ENST00000374139.8, intron 6 of 6)	19548	ENST00000374139.8	ENSG00000165606	ENST00000374139			DRGX			protein_coding
chr10	49394372	49398946	4575	279	0.797942	0.428719	0.369222	promoter-TSS (ENST00000374139.8)	protein_coding-promoter-TSS (ENST00000374139.8)	-570	ENST00000374139.8	ENSG00000165606	ENST00000374139			DRGX			protein_coding
chr10	49399156	49399573	418	10	0.611726	0.256216	0.35551	Intergenic	Intergenic	-3276	ENST00000374139.8	ENSG00000165606	ENST00000374139			DRGX			protein_coding
chr10	49441895	49442591	697	28	0.784678	0.441613	0.343065	intron (ENST00000423283.1, intron 1 of 1)	lncRNA-intron (ENST00000423283.1, intron 1 of 1)	22966	ENST00000423283.1	ENSG00000235939	ENST00000423283			ENSG00000235939			lncRNA
chr10	49457703	49458001	299	8	0.627156	0.233868	0.393288	exon (ENST00000355832.10, exon 21 of 21)	protein_coding-exon (ENST00000355832.10, exon 21 of 21)	38575	ENST00000423283.1	ENSG00000235939	ENST00000423283			ENSG00000235939			lncRNA
chr10	49608430	49612180	3751	306	0.89407	0.587869	0.306201	promoter-TSS (ENST00000374115.5)	protein_coding-promoter-TSS (ENST00000374115.5)	-5	ENST00000374115.5	ENSG00000187714	ENST00000374115			SLC18A3			protein_coding
chr10	50152600	50153346	747	43	0.741665	0.430107	0.311559	TTS (ENST00000426317.1)	processed_pseudogene-TTS (ENST00000426317.1)	2370	ENST00000426317.1	ENSG00000233011	ENST00000426317			SLC9A3P1			processed_pseudogene
chr10	50262522	50263201	680	20	0.876467	0.533832	0.342635	intron (ENST00000395526.9, intron 1 of 21)	protein_coding-intron (ENST00000395526.9, intron 1 of 21)	-2116	ENST00000435916.1	ENSG00000225137	ENST00000435916			DYNC1I2P1			processed_pseudogene
chr10	50739346	50740710	1365	83	0.503343	0.131472	0.371871	promoter-TSS (ENST00000374006.1)	protein_coding-promoter-TSS (ENST00000374006.1)	80	ENST00000374006.1	ENSG00000204147	ENST00000374007			ASAH2B			protein_coding
chr10	51228697	51228951	255	5	0.743668	0.357723	0.385945	intron (ENST00000645324.1, intron 2 of 7)	protein_coding-intron (ENST00000373976.9, intron 2 of 6)	16982	ENST00000435271.1	ENSG00000231132	ENST00000435271			ENSG00000231132			lncRNA
chr10	51935413	51935636	224	5	0.879351	0.534611	0.34474	intron (ENST00000645324.1, intron 5 of 7)	protein_coding-intron (ENST00000373976.9, intron 5 of 6)	103692	ENST00000686732.1	ENSG00000289527	ENST00000686732			ENSG00000289527			lncRNA
chr10	52032775	52033479	705	6	0.588638	0.909223	-0.320585	TTS (ENST00000686732.1)	lncRNA-TTS (ENST00000686732.1)	6090	ENST00000686732.1	ENSG00000289527	ENST00000686732			ENSG00000289527			lncRNA
chr10	52101720	52102560	841	5	0.632333	0.951674	-0.319342	intron (ENST00000401604.8, intron 7 of 17)	protein_coding-intron (ENST00000373980.11, intron 7 of 17)	-26206	ENST00000672084.1	ENSG00000185532	ENST00000672084			PRKG1			protein_coding
chr10	52194234	52194590	357	4	0.893565	0.522207	0.371359	intron (ENST00000672084.1, intron 3 of 10)	protein_coding-intron (ENST00000373980.11, intron 9 of 17)	66066	ENST00000672084.1	ENSG00000185532	ENST00000672084			PRKG1			protein_coding
chr10	52217040	52217495	456	4	0.525184	0.132279	0.392905	intron (ENST00000672084.1, intron 3 of 10)	protein_coding-intron (ENST00000373980.11, intron 9 of 17)	48373	ENST00000657174.1	ENSG00000236671	ENST00000658196			PRKG1-AS1			lncRNA
chr10	52233120	52233783	664	33	0.712364	0.35597	0.356394	intron (ENST00000657174.1, intron 3 of 3)	protein_coding-intron (ENST00000373980.11, intron 9 of 17)	32189	ENST00000657174.1	ENSG00000236671	ENST00000658196			PRKG1-AS1			lncRNA
chr10	52313810	52315432	1623	92	0.475117	0.0870435	0.388073	promoter-TSS (ENST00000649494.1)	lncRNA-promoter-TSS (ENST00000649494.1)	-114	ENST00000649494.1	ENSG00000236671	ENST00000658196			PRKG1-AS1			lncRNA
chr10	53326556	53326892	337	8	0.303053	0.691816	-0.388763	Intergenic	Intergenic	-15659	ENST00000449272.1	ENSG00000226296	ENST00000449272			ENSG00000226296			lncRNA
chr10	53479904	53480561	658	5	0.62222	0.923207	-0.300987	Intergenic	Intergenic	22036	ENST00000516352.1	ENSG00000252161	ENST00000516352			RNA5SP318			rRNA_pseudogene
chr10	53653880	53653956	77	4	0.38072	0.724941	-0.344222	Intergenic	Intergenic	-112482	ENST00000426885.1	ENSG00000233805	ENST00000426885			ENSG00000233805			processed_pseudogene
chr10	53880365	53880962	598	5	0.737021	0.410932	0.326089	intron (ENST00000644397.2, intron 26 of 37)	protein_coding-intron (ENST00000320301.11, intron 26 of 32)	114264	ENST00000426885.1	ENSG00000233805	ENST00000426885			ENSG00000233805			processed_pseudogene
chr10	53886850	53887291	442	5	0.707867	0.345641	0.362226	intron (ENST00000644397.2, intron 26 of 37)	protein_coding-intron (ENST00000320301.11, intron 26 of 32)	120671	ENST00000426885.1	ENSG00000233805	ENST00000426885			ENSG00000233805			processed_pseudogene
chr10	54043410	54044798	1389	6	0.693617	0.293255	0.400362	intron (ENST00000644397.2, intron 18 of 37)	protein_coding-intron (ENST00000320301.11, intron 18 of 32)	277704	ENST00000426885.1	ENSG00000233805	ENST00000426885			ENSG00000233805			processed_pseudogene
chr10	54051908	54052540	633	7	0.683443	0.380936	0.302507	intron (ENST00000644397.2, intron 18 of 37)	protein_coding-intron (ENST00000320301.11, intron 18 of 32)	285824	ENST00000426885.1	ENSG00000233805	ENST00000426885			ENSG00000233805			processed_pseudogene
chr10	54087227	54087683	457	4	0.937436	0.627859	0.309577	intron (ENST00000437009.5, intron 14 of 31)	protein_coding-intron (ENST00000320301.11, intron 16 of 32)	321055	ENST00000426885.1	ENSG00000233805	ENST00000426885			ENSG00000233805			processed_pseudogene
chr10	54090500	54091048	549	7	0.754104	0.326896	0.427208	intron (ENST00000644397.2, intron 15 of 37)	protein_coding-intron (ENST00000320301.11, intron 15 of 32)	324374	ENST00000426885.1	ENSG00000233805	ENST00000426885			ENSG00000233805			processed_pseudogene
chr10	54102830	54103381	552	4	0.836339	0.356091	0.480249	intron (ENST00000644397.2, intron 15 of 37)	protein_coding-intron (ENST00000320301.11, intron 15 of 32)	336706	ENST00000426885.1	ENSG00000233805	ENST00000426885			ENSG00000233805			processed_pseudogene
chr10	54127335	54128339	1005	6	0.842852	0.484893	0.35796	intron (ENST00000644397.2, intron 15 of 37)	protein_coding-intron (ENST00000320301.11, intron 15 of 32)	324674	ENST00000516443.1	ENSG00000252252	ENST00000516443			RNU6-687P			snRNA
chr10	54159447	54159840	394	4	0.705094	0.252932	0.452162	intron (ENST00000644397.2, intron 13 of 37)	protein_coding-intron (ENST00000320301.11, intron 13 of 32)	292867	ENST00000516443.1	ENSG00000252252	ENST00000516443			RNU6-687P			snRNA
chr10	54235667	54236471	805	5	0.568992	0.143385	0.425607	intron (ENST00000644397.2, intron 9 of 37)	protein_coding-intron (ENST00000320301.11, intron 9 of 32)	216442	ENST00000516443.1	ENSG00000252252	ENST00000516443			RNU6-687P			snRNA
chr10	54251466	54251758	293	4	0.729102	0.304433	0.424669	intron (ENST00000644397.2, intron 8 of 37)	protein_coding-intron (ENST00000320301.11, intron 8 of 32)	200899	ENST00000516443.1	ENSG00000252252	ENST00000516443			RNU6-687P			snRNA
chr10	54278189	54278915	727	5	0.674571	0.319127	0.355445	intron (ENST00000644397.2, intron 8 of 37)	protein_coding-intron (ENST00000320301.11, intron 8 of 32)	173959	ENST00000516443.1	ENSG00000252252	ENST00000516443			RNU6-687P			snRNA
chr10	54284023	54284242	220	4	0.781332	0.450109	0.331223	intron (ENST00000644397.2, intron 8 of 37)	protein_coding-intron (ENST00000320301.11, intron 8 of 32)	168378	ENST00000516443.1	ENSG00000252252	ENST00000516443			RNU6-687P			snRNA
chr10	54307535	54308425	891	6	0.935225	0.553776	0.381449	intron (ENST00000644397.2, intron 8 of 37)	protein_coding-intron (ENST00000320301.11, intron 8 of 32)	144531	ENST00000516443.1	ENSG00000252252	ENST00000516443			RNU6-687P			snRNA
chr10	54454642	54455200	559	5	0.897302	0.566492	0.33081	intron (ENST00000395433.5, intron 2 of 31)	protein_coding-intron (ENST00000320301.11, intron 3 of 32)	-2410	ENST00000516443.1	ENSG00000252252	ENST00000516443			RNU6-687P			snRNA
chr10	54459466	54460243	778	5	0.667801	0.358919	0.308881	intron (ENST00000395433.5, intron 2 of 31)	protein_coding-intron (ENST00000320301.11, intron 3 of 32)	-7344	ENST00000516443.1	ENSG00000252252	ENST00000516443			RNU6-687P			snRNA
chr10	54488110	54488473	364	4	0.767213	0.422285	0.344928	intron (ENST00000422842.1, intron 1 of 5)	protein_coding-intron (ENST00000320301.11, intron 3 of 32)	2062	ENST00000422842.1	ENSG00000234173	ENST00000422842			ENSG00000234173			lncRNA
chr10	54627346	54627883	538	6	0.822151	0.501278	0.320872	intron (ENST00000422842.1, intron 4 of 5)	protein_coding-intron (ENST00000320301.11, intron 2 of 32)	-19658	ENST00000408667.1	ENSG00000221594	ENST00000408667			MIR548F1			miRNA
chr10	54641712	54642533	822	7	0.763299	0.37087	0.392429	intron (ENST00000422842.1, intron 4 of 5)	protein_coding-intron (ENST00000320301.11, intron 2 of 32)	-34166	ENST00000408667.1	ENSG00000221594	ENST00000408667			MIR548F1			miRNA
chr10	54680633	54681372	740	4	0.642763	0.275232	0.367531	intron (ENST00000644397.2, intron 1 of 37)	protein_coding-intron (ENST00000320301.11, intron 1 of 32)	-73046	ENST00000408667.1	ENSG00000221594	ENST00000408667			MIR548F1			miRNA
chr10	54772492	54772707	216	4	0.54748	0.128653	0.418827	intron (ENST00000644397.2, intron 1 of 37)	protein_coding-intron (ENST00000320301.11, intron 1 of 32)	28588	ENST00000373955.5	ENSG00000150275	ENST00000409834			PCDH15			protein_coding
chr10	54778998	54780087	1090	4	0.588375	0.246217	0.342158	intron (ENST00000644397.2, intron 1 of 37)	protein_coding-intron (ENST00000320301.11, intron 1 of 32)	21645	ENST00000373955.5	ENSG00000150275	ENST00000409834			PCDH15			protein_coding
chr10	54802241	54803376	1136	6	0.842236	0.412777	0.429459	Intergenic	Intergenic	-1518	ENST00000373957.7	ENSG00000150275	ENST00000409834			PCDH15			protein_coding
chr10	54901049	54901426	378	4	0.724863	0.22972	0.495143	Intergenic	Intergenic	-32058	ENST00000414295.3	ENSG00000236958	ENST00000414295			ENSG00000236958			lncRNA
chr10	55174288	55174633	346	5	0.535489	0.226965	0.308524	Intergenic	Intergenic	-293866	ENST00000453639.1	ENSG00000223800	ENST00000453639			ENSG00000223800			lncRNA
chr10	55175491	55175622	132	5	0.822736	0.474377	0.348359	Intergenic	Intergenic	-292770	ENST00000453639.1	ENSG00000223800	ENST00000453639			ENSG00000223800			lncRNA
chr10	55225597	55225894	298	5	0.664555	0.31869	0.345866	Intergenic	Intergenic	-242581	ENST00000453639.1	ENSG00000223800	ENST00000453639			ENSG00000223800			lncRNA
chr10	55284142	55284290	149	4	0.723093	0.356297	0.366796	intron (ENST00000457975.2, intron 3 of 3)	lncRNA-intron (ENST00000457975.2, intron 3 of 3)	-184111	ENST00000453639.1	ENSG00000223800	ENST00000453639			ENSG00000223800			lncRNA
chr10	55655464	55656159	696	4	0.896588	0.5704	0.326187	Intergenic	Intergenic	12538	ENST00000450301.2	ENSG00000236993	ENST00000450301			GAPDHP21			processed_pseudogene
chr10	55709004	55709263	260	4	0.645449	0.341451	0.303997	Intergenic	Intergenic	-37417	ENST00000605671.1	ENSG00000270541	ENST00000605671			ENSG00000270541			processed_pseudogene
chr10	56274351	56274808	458	7	0.242859	0.633552	-0.390694	Intergenic	Intergenic	85178	ENST00000318387.6	ENSG00000122952	ENST00000373944			ZWINT			protein_coding
chr10	56523405	56524103	699	6	0.852222	0.539103	0.313119	Intergenic	Intergenic	72277	ENST00000458762.1	ENSG00000238707	ENST00000458762			ENSG00000238707			snoRNA
chr10	57080044	57080628	585	4	0.656941	0.122564	0.534378	Intergenic	Intergenic	142371	ENST00000690550.1	ENSG00000289158	ENST00000690550			ENSG00000289158			lncRNA
chr10	57131289	57131780	492	5	0.851674	0.542504	0.30917	intron (ENST00000690550.1, intron 1 of 2)	lncRNA-intron (ENST00000690550.1, intron 1 of 2)	91172	ENST00000690550.1	ENSG00000289158	ENST00000690550			ENSG00000289158			lncRNA
chr10	58512063	58513901	1839	151	0.864422	0.336158	0.528264	exon (ENST00000373886.8, exon 1 of 21)	protein_coding-exon (ENST00000373886.8, exon 1 of 21)	110	ENST00000373886.8	ENSG00000122870	ENST00000373886			BICC1			protein_coding
chr10	58516335	58517729	1395	5	0.507067	0.904232	-0.397166	intron (ENST00000373886.8, intron 1 of 20)	protein_coding-intron (ENST00000373886.8, intron 1 of 20)	4160	ENST00000373886.8	ENSG00000122870	ENST00000373886			BICC1			protein_coding
chr10	58523809	58524394	586	5	0.799699	0.450185	0.349515	intron (ENST00000373886.8, intron 1 of 20)	protein_coding-intron (ENST00000373886.8, intron 1 of 20)	11230	ENST00000373886.8	ENSG00000122870	ENST00000373886			BICC1			protein_coding
chr10	58528828	58529428	601	4	0.511571	0.119089	0.392481	intron (ENST00000373886.8, intron 1 of 20)	protein_coding-intron (ENST00000373886.8, intron 1 of 20)	16256	ENST00000373886.8	ENSG00000122870	ENST00000373886			BICC1			protein_coding
chr10	58548647	58549013	367	4	0.588019	0.285628	0.302391	intron (ENST00000373886.8, intron 1 of 20)	protein_coding-intron (ENST00000373886.8, intron 1 of 20)	35958	ENST00000373886.8	ENSG00000122870	ENST00000373886			BICC1			protein_coding
chr10	58727310	58727619	310	4	0.40793	0.767894	-0.359963	intron (ENST00000373886.8, intron 3 of 20)	protein_coding-intron (ENST00000373886.8, intron 3 of 20)	11911	ENST00000332869.5	ENSG00000183055	ENST00000332869			FAM133CP			processed_pseudogene
chr10	59051032	59051670	639	4	0.94768	0.496555	0.451124	intron (ENST00000661888.1, intron 3 of 3)	lncRNA-intron (ENST00000661888.1, intron 3 of 3)	37688	ENST00000413972.2	ENSG00000226888	ENST00000413972			RPLP1P10			processed_pseudogene
chr10	59374871	59375585	715	4	0.720157	0.380972	0.339185	Intergenic	Intergenic	-12325	ENST00000468840.6	ENSG00000148541	ENST00000468840			FAM13C			protein_coding
chr10	59431320	59431563	244	5	0.765085	0.42275	0.342335	Intergenic	Intergenic	-68539	ENST00000468840.6	ENSG00000148541	ENST00000468840			FAM13C			protein_coding
chr10	59590650	59591095	446	5	0.782399	0.350248	0.432151	intron (ENST00000450677.1, intron 1 of 3)	lncRNA-intron (ENST00000450677.1, intron 1 of 3)	1723	ENST00000450677.1	ENSG00000235140	ENST00000644636			ENSG00000235140			lncRNA
chr10	59653829	59654303	475	5	0.236634	0.603332	-0.366698	exon (ENST00000395347.1, exon 5 of 6)	protein_coding-exon (ENST00000395347.1, exon 5 of 6)	55784	ENST00000395348.8	ENSG00000165449	ENST00000395348			SLC16A9			protein_coding
chr10	59671493	59671791	299	4	0.827725	0.457167	0.370558	intron (ENST00000395348.8, intron 3 of 5)	protein_coding-intron (ENST00000395347.1, intron 3 of 5)	38208	ENST00000395348.8	ENSG00000165449	ENST00000395348			SLC16A9			protein_coding
chr10	59675422	59675959	538	5	0.827932	0.500317	0.327615	intron (ENST00000395348.8, intron 2 of 5)	protein_coding-intron (ENST00000395347.1, intron 2 of 5)	34159	ENST00000395348.8	ENSG00000165449	ENST00000395348			SLC16A9			protein_coding
chr10	59687585	59688373	789	4	0.885694	0.55344	0.332254	intron (ENST00000395347.1, intron 1 of 5)	protein_coding-intron (ENST00000395347.1, intron 1 of 5)	21871	ENST00000395348.8	ENSG00000165449	ENST00000395348			SLC16A9			protein_coding
chr10	59712203	59714162	1960	12	0.861634	0.514532	0.347102	intron (ENST00000395347.1, intron 1 of 5)	protein_coding-intron (ENST00000395347.1, intron 1 of 5)	-3333	ENST00000395348.8	ENSG00000165449	ENST00000395348			SLC16A9			protein_coding
chr10	59735055	59735365	311	4	0.87514	0.550357	0.324783	intron (ENST00000395347.1, intron 1 of 5)	protein_coding-intron (ENST00000395347.1, intron 1 of 5)	792	ENST00000395347.1	ENSG00000165449	ENST00000395348			SLC16A9			protein_coding
chr10	59864941	59865250	310	9	0.259524	0.566448	-0.306924	intron (ENST00000263102.7, intron 1 of 8)	protein_coding-intron (ENST00000263102.7, intron 1 of 8)	41460	ENST00000263102.7	ENSG00000108091	ENST00000263102			CCDC6			protein_coding
chr10	59971162	59971317	156	4	0.698996	0.291245	0.407752	Intergenic	Intergenic	-10358	ENST00000521074.1	ENSG00000235931	ENST00000521074			LINC01553			lncRNA
chr10	60114734	60115062	329	4	0.813114	0.414023	0.399091	intron (ENST00000503366.6, intron 26 of 43)	protein_coding-intron (ENST00000280772.7, intron 25 of 43)	-25014	ENST00000633779.1	ENSG00000282121	ENST00000633779			ENSG00000282121			lncRNA
chr10	60572568	60573298	731	13	0.53241	0.189028	0.343382	promoter-TSS (ENST00000503366.6)	protein_coding-promoter-TSS (ENST00000503366.6)	23	ENST00000503366.6	ENSG00000151150	ENST00000355288			ANK3			protein_coding
chr10	60663841	60664195	355	8	0.785811	0.406476	0.379334	intron (ENST00000373827.6, intron 1 of 43)	protein_coding-intron (ENST00000373827.6, intron 1 of 43)	-20487	ENST00000503220.1	ENSG00000122872	ENST00000503220			ARL4AP1			processed_pseudogene
chr10	60732798	60733892	1095	82	0.648518	0.338168	0.31035	promoter-TSS (ENST00000517854.1)	lncRNA-promoter-TSS (ENST00000517854.1)	145	ENST00000373827.6	ENSG00000151150	ENST00000355288			ANK3			protein_coding
chr10	60780808	60781021	214	4	0.660567	0.314737	0.34583	intron (ENST00000448257.6, intron 2 of 7)	protein_coding-intron (ENST00000316629.8, intron 2 of 6)	762	ENST00000373809.2	ENSG00000170312	ENST00000395284			CDK1			protein_coding
chr10	60950483	60950943	461	5	0.465167	0.8266	-0.361433	intron (ENST00000357917.4, intron 2 of 11)	protein_coding-intron (ENST00000357917.4, intron 2 of 11)	6335	ENST00000702351.1	ENSG00000289989	ENST00000702351			ENSG00000289989			lncRNA
chr10	61451103	61451817	715	8	0.659906	0.319662	0.340244	intron (ENST00000399298.8, intron 1 of 5)	protein_coding-intron (ENST00000399298.8, intron 1 of 5)	-1179	ENST00000389640.4	ENSG00000237233	ENST00000389640			TMEM26-AS1			lncRNA
chr10	61897152	61898226	1075	36	0.73789	0.35	0.38789	Intergenic	Intergenic	2728	ENST00000700828.1	ENSG00000289834	ENST00000700828			ENSG00000289834			lncRNA
chr10	62182601	62182910	310	4	0.801569	0.457175	0.344394	TTS (ENST00000315289.6)	protein_coding-TTS (ENST00000315289.6)	53507	ENST00000315289.6	ENSG00000182010	ENST00000315289			RTKN2			protein_coding
chr10	62239756	62240897	1142	12	0.653689	0.214758	0.43893	intron (ENST00000395260.3, intron 4 of 4)	protein_coding-intron (ENST00000373789.8, intron 4 of 11)	-4064	ENST00000315289.6	ENSG00000182010	ENST00000315289			RTKN2			protein_coding
chr10	62373875	62374917	1043	79	0.634639	0.146609	0.48803	promoter-TSS (ENST00000395254.8)	protein_coding-promoter-TSS (ENST00000395254.8)	27	ENST00000395254.8	ENSG00000138311	ENST00000395255			ZNF365			protein_coding
chr10	62637504	62638103	600	8	0.243219	0.593916	-0.350697	intron (ENST00000647733.1, intron 5 of 7)	lncRNA-intron (ENST00000395251.5, intron 1 of 6)	-6067	ENST00000461412.1	ENSG00000285551	ENST00000395251			LINC02929			lncRNA
chr10	62710080	62710377	298	5	0.590356	0.237776	0.35258	intron (ENST00000649548.1, intron 1 of 3)	lncRNA-intron (ENST00000649548.1, intron 1 of 3)	31156	ENST00000412255.1	ENSG00000234489	ENST00000412255			ALDH7A1P4			processed_pseudogene
chr10	62814394	62816271	1878	120	0.69166	0.157582	0.534078	intron (ENST00000691610.1, intron 2 of 2)	protein_coding-intron (ENST00000242480.4, intron 1 of 1)	1033	ENST00000242480.4	ENSG00000122877	ENST00000637191			EGR2			protein_coding
chr10	62818371	62819505	1135	83	0.808352	0.50003	0.308323	promoter-TSS (ENST00000691610.1)	protein_coding-promoter-TSS (ENST00000691610.1)	-279	ENST00000691610.1	ENSG00000122877	ENST00000637191			EGR2			protein_coding
chr10	63134409	63134684	276	4	0.549577	0.867974	-0.318397	intron (ENST00000435510.6, intron 1 of 2)	protein_coding-intron (ENST00000277746.11, intron 1 of 3)	1219	ENST00000277746.11	ENSG00000148572	ENST00000277746			NRBF2			protein_coding
chr10	63716044	63716364	321	4	0.905994	0.605571	0.300423	intron (ENST00000444770.1, intron 2 of 2)	lncRNA-intron (ENST00000444770.1, intron 2 of 2)	51540	ENST00000444770.1	ENSG00000228566	ENST00000444770			ENSG00000228566			lncRNA
chr10	63884790	63885014	225	4	0.779662	0.469478	0.310184	intron (ENST00000444770.1, intron 2 of 2)	lncRNA-intron (ENST00000444770.1, intron 2 of 2)	-2031	ENST00000660795.1	ENSG00000228566	ENST00000444770			ENSG00000228566			lncRNA
chr10	64067161	64067294	134	4	0.881392	0.510717	0.370675	intron (ENST00000660795.1, intron 3 of 6)	lncRNA-intron (ENST00000660795.1, intron 3 of 6)	-29948	ENST00000451946.1	ENSG00000226426	ENST00000451946			ENSG00000226426			lncRNA
chr10	64271947	64272193	247	4	0.823386	0.504658	0.318728	intron (ENST00000660795.1, intron 3 of 6)	lncRNA-intron (ENST00000660795.1, intron 3 of 6)	-101220	ENST00000412976.1	ENSG00000235489	ENST00000412976			DBF4P1			processed_pseudogene
chr10	64306396	64307164	769	4	0.659133	0.336628	0.322505	intron (ENST00000660795.1, intron 4 of 6)	lncRNA-intron (ENST00000660795.1, intron 4 of 6)	-135930	ENST00000412976.1	ENSG00000235489	ENST00000412976			DBF4P1			processed_pseudogene
chr10	64732345	64732713	369	7	0.872538	0.546682	0.325856	Intergenic	Intergenic	30643	ENST00000604072.1	ENSG00000270648	ENST00000604072			CYP2C61P			processed_pseudogene
chr10	64807964	64808938	975	4	0.667897	0.254126	0.413771	Intergenic	Intergenic	-17121	ENST00000404883.2	ENSG00000216740	ENST00000404883			ANXA2P3			processed_pseudogene
chr10	64831395	64832023	629	4	0.638744	0.243016	0.395728	Intergenic	Intergenic	6137	ENST00000404883.2	ENSG00000216740	ENST00000404883			ANXA2P3			processed_pseudogene
chr10	64871884	64872055	172	5	0.733997	0.426744	0.307252	Intergenic	Intergenic	46398	ENST00000404883.2	ENSG00000216740	ENST00000404883			ANXA2P3			processed_pseudogene
chr10	64916478	64917436	959	6	0.624773	0.321825	0.302947	intron (ENST00000655566.1, intron 2 of 2)	lncRNA-intron (ENST00000425902.2, intron 1 of 1)	7561	ENST00000425902.2	ENSG00000224714	ENST00000655566			LINC02671			lncRNA
chr10	65590350	65590790	441	5	0.738771	0.3343	0.404471	intron (ENST00000700881.1, intron 4 of 5)	lncRNA-intron (ENST00000433152.8, intron 5 of 6)	20013	ENST00000666706.1	ENSG00000228065	ENST00000657308			LINC01515			lncRNA
chr10	65600578	65600853	276	4	0.764074	0.228508	0.535567	intron (ENST00000700881.1, intron 4 of 5)	lncRNA-intron (ENST00000433152.8, intron 5 of 6)	30159	ENST00000666706.1	ENSG00000228065	ENST00000657308			LINC01515			lncRNA
chr10	65642207	65642704	498	5	0.550351	0.169676	0.380675	TTS (ENST00000700881.1)	lncRNA-TTS (ENST00000700881.1)	71899	ENST00000666706.1	ENSG00000228065	ENST00000657308			LINC01515			lncRNA
chr10	65894425	65894730	306	4	0.631765	0.307331	0.324434	Intergenic	Intergenic	129227	ENST00000671182.1	ENSG00000228065	ENST00000657308			LINC01515			lncRNA
chr10	66356832	66357100	269	4	0.829137	0.438265	0.390871	intron (ENST00000682945.1, intron 12 of 17)	protein_coding-intron (ENST00000433211.7, intron 12 of 17)	277723	ENST00000608793.1	ENSG00000273360	ENST00000608793			ENSG00000273360			lncRNA
chr10	66927760	66928433	674	26	0.64565	0.234396	0.411254	exon (ENST00000361320.5, exon 2 of 3)	protein_coding-exon (ENST00000361320.5, exon 2 of 3)	1789	ENST00000689253.1	ENSG00000289325	ENST00000689253			ENSG00000289325			protein_coding
chr10	67230537	67231433	897	30	0.788978	0.28692	0.502059	intron (ENST00000684154.1, intron 5 of 17)	protein_coding-intron (ENST00000433211.7, intron 5 of 17)	-103138	ENST00000422016.1	ENSG00000226448	ENST00000422016			RPL7AP51			processed_pseudogene
chr10	67253532	67253966	435	5	0.578134	0.88277	-0.304635	intron (ENST00000684154.1, intron 5 of 17)	protein_coding-intron (ENST00000433211.7, intron 5 of 17)	-80374	ENST00000422016.1	ENSG00000226448	ENST00000422016			RPL7AP51			processed_pseudogene
chr10	67386978	67387538	561	34	0.630564	0.307199	0.323365	intron (ENST00000684154.1, intron 5 of 17)	protein_coding-intron (ENST00000433211.7, intron 5 of 17)	16152	ENST00000617477.1	ENSG00000276866	ENST00000617477			MIR7151			miRNA
chr10	67487184	67487418	235	4	0.639628	0.303866	0.335762	intron (ENST00000684154.1, intron 5 of 17)	protein_coding-intron (ENST00000433211.7, intron 5 of 17)	-83891	ENST00000617477.1	ENSG00000276866	ENST00000617477			MIR7151			miRNA
chr10	67837723	67838230	508	5	0.187871	0.624046	-0.436175	promoter-TSS (ENST00000483798.6)	protein_coding-promoter-TSS (ENST00000483798.6)	82	ENST00000483798.6	ENSG00000108176	ENST00000483798			DNAJC12			protein_coding
chr10	68328345	68328462	118	4	0.426984	0.0707315	0.356252	intron (ENST00000495025.2, intron 1 of 8)	protein_coding-intron (ENST00000309049.8, intron 1 of 9)	-3660	ENST00000265866.12	ENSG00000096746	ENST00000354695			HNRNPH3			protein_coding
chr10	69232587	69233465	879	25	0.757868	0.302996	0.454872	promoter-TSS (ENST00000450995.1)	lncRNA-promoter-TSS (ENST00000450995.1)	-536	ENST00000450995.1	ENSG00000229261	ENST00000450995			ENSG00000229261			lncRNA
chr10	69473885	69474216	332	5	0.881548	0.535823	0.345725	intron (ENST00000373290.7, intron 1 of 7)	protein_coding-intron (ENST00000373290.7, intron 1 of 7)	22586	ENST00000373290.7	ENSG00000099282	ENST00000373290			TSPAN15			protein_coding
chr10	69571101	69574227	3127	175	0.704444	0.376091	0.328353	promoter-TSS (ENST00000685746.2)	lncRNA-promoter-TSS (ENST00000685746.2)	-242	ENST00000685746.2	ENSG00000236154	ENST00000685746			ENSG00000236154			lncRNA
chr10	69629823	69630778	956	79	0.815446	0.300063	0.515383	promoter-TSS (ENST00000373279.6)	protein_coding-promoter-TSS (ENST00000373279.6)	54	ENST00000373279.6	ENSG00000171224	ENST00000373279			FAM241B			protein_coding
chr10	69653673	69653900	228	6	0.770627	0.391646	0.378981	Intergenic	Intergenic	23540	ENST00000373279.6	ENSG00000171224	ENST00000373279			FAM241B			protein_coding
chr10	69738942	69739381	440	6	0.863437	0.540518	0.322919	Intergenic	Intergenic	-39800	ENST00000438138.1	ENSG00000230469	ENST00000438138			RPL5P26			processed_pseudogene
chr10	69801958	69803593	1636	117	0.638113	0.276182	0.361931	intron (ENST00000674121.1, intron 1 of 33)	protein_coding-intron (ENST00000354547.7, intron 1 of 38)	352	ENST00000517713.5	ENSG00000197467	ENST00000673641			COL13A1			protein_coding
chr10	69836209	69836453	245	7	0.273918	0.680504	-0.406586	intron (ENST00000674121.1, intron 2 of 33)	protein_coding-intron (ENST00000354547.7, intron 2 of 38)	-15396	ENST00000693504.2	ENSG00000289193	ENST00000693504			ENSG00000289193			lncRNA
chr10	69856598	69856928	331	6	0.517841	0.189616	0.328225	intron (ENST00000674121.1, intron 2 of 33)	protein_coding-intron (ENST00000354547.7, intron 2 of 38)	-35828	ENST00000693504.2	ENSG00000289193	ENST00000693504			ENSG00000289193			lncRNA
chr10	70197215	70197765	551	6	0.19702	0.607474	-0.410454	Intergenic	Intergenic	1749	ENST00000435591.1	ENSG00000232142	ENST00000435591			RPS25P9			processed_pseudogene
chr10	70283552	70284304	753	60	0.749903	0.298824	0.451079	promoter-TSS (ENST00000277942.7)	protein_coding-promoter-TSS (ENST00000277942.7)	76	ENST00000277942.7	ENSG00000148734	ENST00000277942			NPFFR1			protein_coding
chr10	70503714	70504324	611	12	0.862941	0.483618	0.379322	intron (ENST00000697573.1, intron 1 of 19)	protein_coding-intron (ENST00000263563.7, intron 1 of 19)	-17694	ENST00000427625.1	ENSG00000230661	ENST00000427625			YY1P1			processed_pseudogene
chr10	70575974	70577880	1907	13	0.273789	0.603402	-0.329613	intron (ENST00000697572.1, intron 18 of 18)	protein_coding-intron (ENST00000697571.1, intron 19 of 20)	25760	ENST00000638674.1	ENSG00000180644	ENST00000638674			PRF1			protein_coding
chr10	70584849	70585452	604	8	0.613628	0.921869	-0.308241	intron (ENST00000697572.1, intron 18 of 18)	protein_coding-intron (ENST00000697571.1, intron 19 of 20)	17536	ENST00000638674.1	ENSG00000180644	ENST00000638674			PRF1			protein_coding
chr10	71216919	71217832	914	50	0.486975	0.132081	0.354894	exon (ENST00000447119.3, exon 2 of 2)	lncRNA-exon (ENST00000447119.3, exon 2 of 2)	918	ENST00000447119.3	ENSG00000237512	ENST00000447119			UNC5B-AS1			lncRNA
chr10	71378729	71379099	371	5	0.625318	0.27053	0.354788	Intergenic	Intergenic	14671	ENST00000623796.1	ENSG00000279406	ENST00000623796			ENSG00000279406			TEC
chr10	71396755	71398359	1605	169	0.630807	0.278408	0.352399	intron (ENST00000616684.4, intron 1 of 31)	protein_coding-intron (ENST00000224721.12, intron 1 of 69)	595	ENST00000616684.4	ENSG00000107736	ENST00000442677			CDH23			protein_coding
chr10	71742265	71743059	795	11	0.829785	0.459447	0.370338	intron (ENST00000224721.12, intron 38 of 69)	protein_coding-intron (ENST00000224721.12, intron 38 of 69)	-4838	ENST00000398786.2	ENSG00000214688	ENST00000398786			C10orf105			protein_coding
chr10	71843649	71844534	886	7	0.729024	0.412082	0.316942	TTS (ENST00000459501.1)	snRNA-TTS (ENST00000459501.1)	702	ENST00000459501.1	ENSG00000238446	ENST00000459501			RNU7-38P			snRNA
chr10	71849278	71850008	731	20	0.553546	0.0528056	0.50074	intron (ENST00000394936.8, intron 1 of 13)	protein_coding-intron (ENST00000394936.8, intron 1 of 13)	1608	ENST00000394936.8	ENSG00000197746	ENST00000394936			PSAP			protein_coding
chr10	71894356	71894841	486	11	0.783338	0.476372	0.306966	Intergenic	Intergenic	-5428	ENST00000689427.2	ENSG00000289592	ENST00000689427			ENSG00000289592			lncRNA
chr10	71963923	71965011	1089	116	0.626609	0.257914	0.368696	promoter-TSS (ENST00000373115.5)	protein_coding-promoter-TSS (ENST00000373115.5)	72	ENST00000373115.5	ENSG00000122863	ENST00000373115			CHST3			protein_coding
chr10	72186616	72186927	312	7	0.597115	0.975613	-0.378498	intron (ENST00000672774.1, intron 5 of 10)	protein_coding-intron (ENST00000317126.8, intron 5 of 9)	-3169	ENST00000416278.1	ENSG00000226701	ENST00000416278			RPL15P14			processed_pseudogene
chr10	72272630	72273374	745	31	0.160035	0.517546	-0.357511	promoter-TSS (ENST00000307365.4)	protein_coding-promoter-TSS (ENST00000307365.4)	702	ENST00000687260.2	ENSG00000289506	ENST00000687260			ENSG00000289506			lncRNA
chr10	72301483	72302786	1304	38	0.353916	0.789163	-0.435247	Intergenic	Intergenic	28211	ENST00000681898.1	ENSG00000168209	ENST00000681898			DDIT4			protein_coding
chr10	72345011	72345430	420	12	0.544677	0.934995	-0.390318	intron (ENST00000444643.8, intron 1 of 8)	protein_coding-intron (ENST00000338820.7, intron 1 of 7)	9159	ENST00000461919.5	ENSG00000148719	ENST00000461919			DNAJB12			protein_coding
chr10	72887160	72887525	366	5	0.739733	0.300708	0.439025	exon (ENST00000357157.10, exon 8 of 8)	protein_coding-exon (ENST00000357157.10, exon 8 of 8)	-6241	ENST00000622652.1	ENSG00000138315	ENST00000622652			OIT3			protein_coding
chr10	74289751	74290386	636	7	0.568915	0.882651	-0.313736	intron (ENST00000672394.1, intron 4 of 11)	protein_coding-intron (ENST00000286621.7, intron 3 of 11)	54736	ENST00000436122.1	ENSG00000236900	ENST00000436122			TIMM9P1			processed_pseudogene
chr10	74739171	74739533	363	8	0.378192	0.705582	-0.327389	Intergenic	Intergenic	5355	ENST00000454758.1	ENSG00000213525	ENST00000454758			FAM32CP			processed_pseudogene
chr10	74923690	74924013	324	5	0.34548	0.817397	-0.471916	intron (ENST00000649463.1, intron 3 of 17)	protein_coding-intron (ENST00000287239.10, intron 3 of 17)	96794	ENST00000372711.2	ENSG00000156650	ENST00000287239			KAT6B			protein_coding
chr10	75395180	75397422	2243	194	0.886123	0.571549	0.314574	intron (ENST00000418818.6, intron 1 of 3)	lncRNA-intron (ENST00000418818.6, intron 1 of 3)	4945	ENST00000418818.6	ENSG00000270087	ENST00000418818			ENSG00000270087			lncRNA
chr10	75399655	75405188	5534	424	0.823619	0.373632	0.449987	promoter-TSS (ENST00000372524.5)	protein_coding-promoter-TSS (ENST00000372524.5)	-632	ENST00000425916.4	ENSG00000237149	ENST00000466942			ZNF503-AS2			lncRNA
chr10	75985094	75985495	402	4	0.325375	0.747058	-0.421684	intron (ENST00000372499.5, intron 1 of 5)	protein_coding-intron (ENST00000372499.5, intron 1 of 5)	202534	ENST00000372499.5	ENSG00000148655	ENST00000372499			LRMDA			protein_coding
chr10	76992485	76992957	473	5	0.736406	0.399641	0.336765	intron (ENST00000638575.1, intron 18 of 28)	protein_coding-intron (ENST00000286627.10, intron 18 of 26)	90903	ENST00000600782.5	ENSG00000236467	ENST00000600782			KCNMA1-AS1			lncRNA
chr10	77114138	77114703	566	5	0.664379	0.334544	0.329835	intron (ENST00000640969.1, intron 6 of 27)	protein_coding-intron (ENST00000286627.10, intron 6 of 26)	-22251	ENST00000640632.1	ENSG00000156113	ENST00000640182			KCNMA1			protein_coding
chr10	77125366	77125644	279	5	0.813567	0.478061	0.335506	intron (ENST00000640969.1, intron 5 of 27)	protein_coding-intron (ENST00000286627.10, intron 5 of 26)	-22147	ENST00000428936.5	ENSG00000225497	ENST00000428936			KCNMA1-AS2			lncRNA
chr10	77297423	77297691	269	4	0.473397	0.816618	-0.343221	intron (ENST00000640807.1, intron 1 of 27)	protein_coding-intron (ENST00000286627.10, intron 2 of 26)	-16384	ENST00000413564.1	ENSG00000224500	ENST00000413564			ENSG00000224500			lncRNA
chr10	77505156	77505975	820	4	0.536859	0.231143	0.305716	intron (ENST00000640969.1, intron 1 of 27)	protein_coding-intron (ENST00000286627.10, intron 1 of 26)	-71784	ENST00000426313.1	ENSG00000228092	ENST00000426313			COX6CP15			processed_pseudogene
chr10	77636245	77639145	2901	274	0.850295	0.415957	0.434338	promoter-TSS (ENST00000372440.6)	protein_coding-promoter-TSS (ENST00000372440.6)	27	ENST00000639406.1	ENSG00000156113	ENST00000640182			KCNMA1			protein_coding
chr10	77837171	77837951	781	13	0.648815	0.322209	0.326606	intron (ENST00000372391.7, intron 7 of 31)	protein_coding-intron (ENST00000372391.7, intron 7 of 31)	-29314	ENST00000372387.1	ENSG00000204049	ENST00000372387			ENSG00000204049			lncRNA
chr10	78194705	78195563	859	10	0.420547	0.76244	-0.341893	intron (ENST00000635545.1, intron 3 of 4)	lncRNA-intron (ENST00000634389.1, intron 1 of 3)	15929	ENST00000635545.1	ENSG00000230417	ENST00000634389			LINC00595			lncRNA
chr10	78215723	78216118	396	14	0.751145	0.372001	0.379144	intron (ENST00000634389.1, intron 3 of 3)	lncRNA-intron (ENST00000634389.1, intron 3 of 3)	-22334	ENST00000421324.4	ENSG00000282863	ENST00000634930			ENSG00000282863			lncRNA
chr10	78406743	78407661	919	29	0.662482	0.277931	0.384551	intron (ENST00000510550.2, intron 1 of 3)	lncRNA-intron (ENST00000421324.4, intron 1 of 2)	658	ENST00000510550.2	ENSG00000282863	ENST00000634930			ENSG00000282863			lncRNA
chr10	78707091	78707587	497	5	0.795232	0.483322	0.31191	Intergenic	Intergenic	-10317	ENST00000455498.1	ENSG00000228683	ENST00000455498			ENSG00000228683			lncRNA
chr10	78742831	78743202	372	5	0.213513	0.537503	-0.32399	Intergenic	Intergenic	-45995	ENST00000455498.1	ENSG00000228683	ENST00000455498			ENSG00000228683			lncRNA
chr10	78754817	78755274	458	10	0.75353	0.429925	0.323605	Intergenic	Intergenic	-58024	ENST00000455498.1	ENSG00000228683	ENST00000455498			ENSG00000228683			lncRNA
chr10	78873963	78874627	665	11	0.744548	0.419169	0.325379	Intergenic	Intergenic	129508	ENST00000427035.1	ENSG00000229569	ENST00000427035			ENSG00000229569			lncRNA
chr10	79185008	79185602	595	13	0.839746	0.536474	0.303272	intron (ENST00000334512.10, intron 4 of 24)	protein_coding-intron (ENST00000334512.10, intron 4 of 24)	116339	ENST00000334512.10	ENSG00000108175	ENST00000334512			ZMIZ1			protein_coding
chr10	79242068	79245527	3460	255	0.62127	0.220007	0.401262	intron (ENST00000334512.10, intron 7 of 24)	protein_coding-intron (ENST00000334512.10, intron 7 of 24)	-103671	ENST00000225174.8	ENSG00000108179	ENST00000225174			PPIF			protein_coding
chr10	79443488	79443777	290	6	0.444011	0.76272	-0.318709	intron (ENST00000372336.4, intron 1 of 3)	protein_coding-intron (ENST00000372333.3, intron 1 of 3)	586	ENST00000372333.3	ENSG00000165424	ENST00000372333			ZCCHC24			protein_coding
chr10	79904425	79905532	1108	76	0.60503	0.290997	0.314034	promoter-TSS (ENST00000453174.7)	lncRNA-promoter-TSS (ENST00000453174.7)	81	ENST00000453174.7	ENSG00000283913	ENST00000453174			ENSG00000283913			lncRNA
chr10	80132139	80133023	885	61	0.726928	0.394923	0.332006	promoter-TSS (ENST00000372263.4)	protein_coding-promoter-TSS (ENST00000372263.4)	-10	ENST00000372267.6	ENSG00000189129	ENST00000372270			PLAC9			protein_coding
chr10	80460749	80461759	1011	10	0.833358	0.519082	0.314276	intron (ENST00000372156.5, intron 1 of 11)	protein_coding-intron (ENST00000341863.10, intron 1 of 7)	1952	ENST00000372156.5	ENSG00000108219	ENST00000616406			TSPAN14			protein_coding
chr10	80875482	80875914	433	8	0.806269	0.493541	0.312727	Intergenic	Intergenic	65503	ENST00000429678.1	ENSG00000227209	ENST00000429678			WARS2P1			processed_pseudogene
chr10	80981299	80981617	319	6	0.558986	0.240964	0.318022	Intergenic	Intergenic	-40257	ENST00000429678.1	ENSG00000227209	ENST00000429678			WARS2P1			processed_pseudogene
chr10	81007310	81007583	274	5	0.819181	0.500595	0.318586	Intergenic	Intergenic	-66246	ENST00000429678.1	ENSG00000227209	ENST00000429678			WARS2P1			processed_pseudogene
chr10	81251473	81251737	265	4	0.786688	0.454048	0.33264	Intergenic	Intergenic	-114270	ENST00000419698.1	ENSG00000226466	ENST00000419698			RPA2P2			processed_pseudogene
chr10	81279539	81280007	469	4	0.878352	0.472831	0.405521	Intergenic	Intergenic	-142438	ENST00000419698.1	ENSG00000226466	ENST00000419698			RPA2P2			processed_pseudogene
chr10	81989723	81990171	449	5	0.584993	0.183831	0.401162	intron (ENST00000556918.5, intron 1 of 10)	protein_coding-intron (ENST00000372141.7, intron 1 of 8)	111986	ENST00000404576.6	ENSG00000185737	ENST00000404576			NRG3			protein_coding
chr10	82030006	82030074	69	4	0.833462	0.524748	0.308714	intron (ENST00000556918.5, intron 1 of 10)	protein_coding-intron (ENST00000372141.7, intron 1 of 8)	152079	ENST00000404576.6	ENSG00000185737	ENST00000404576			NRG3			protein_coding
chr10	82246461	82246971	511	5	0.663251	0.227269	0.435983	intron (ENST00000556918.5, intron 3 of 10)	protein_coding-intron (ENST00000372141.7, intron 1 of 8)	-13797	ENST00000448936.2	ENSG00000225738	ENST00000448936			NRG3-AS1			lncRNA
chr10	82742554	82742890	337	5	0.81514	0.496597	0.318543	intron (ENST00000556918.5, intron 5 of 10)	protein_coding-intron (ENST00000372141.7, intron 3 of 8)	4146	ENST00000545131.5	ENSG00000185737	ENST00000404576			NRG3			protein_coding
chr10	82967378	82967866	489	6	0.761516	0.346559	0.414958	intron (ENST00000556918.5, intron 8 of 10)	protein_coding-intron (ENST00000372141.7, intron 6 of 8)	-20159	ENST00000685819.1	ENSG00000288918	ENST00000685819			ENSG00000288918			lncRNA
chr10	83150210	83151508	1299	4	0.69382	0.355095	0.338724	Intergenic	Intergenic	-82788	ENST00000363904.1	ENSG00000200774	ENST00000363904			RNU6-478P			snRNA
chr10	84059091	84059422	332	4	0.699283	0.341137	0.358146	Intergenic	Intergenic	-22172	ENST00000391458.4	ENSG00000212769	ENST00000391458			HMGN2P8			processed_pseudogene
chr10	84406493	84407055	563	5	0.82849	0.352455	0.476035	intron (ENST00000372088.8, intron 3 of 9)	protein_coding-intron (ENST00000224756.12, intron 3 of 10)	15866	ENST00000423641.1	ENSG00000225423	ENST00000423641			TNPO1P1			processed_pseudogene
chr10	84500931	84501183	253	4	0.481994	0.876351	-0.394357	intron (ENST00000543283.2, intron 7 of 7)	protein_coding-intron (ENST00000224756.12, intron 10 of 10)	-45001	ENST00000438592.2	ENSG00000225928	ENST00000438592			CACYBPP1			processed_pseudogene
chr10	84607887	84608890	1004	7	0.790674	0.432324	0.35835	Intergenic	Intergenic	47946	ENST00000389400.4	ENSG00000178429	ENST00000389400			RPS3AP5			processed_pseudogene
chr10	84677937	84678192	256	4	0.867473	0.504241	0.363232	Intergenic	Intergenic	117622	ENST00000389400.4	ENSG00000178429	ENST00000389400			RPS3AP5			processed_pseudogene
chr10	84854558	84854898	341	4	0.628584	0.235897	0.392687	Intergenic	Intergenic	294285	ENST00000389400.4	ENSG00000178429	ENST00000389400			RPS3AP5			processed_pseudogene
chr10	85152186	85152544	359	4	0.698556	0.377865	0.320691	Intergenic	Intergenic	-3965	ENST00000672936.1	ENSG00000288218	ENST00000672936			ENSG00000288218			processed_pseudogene
chr10	85214278	85214348	71	4	0.608878	0.302102	0.306777	Intergenic	Intergenic	15311	ENST00000656796.1	ENSG00000287057	ENST00000656796			ENSG00000287057			lncRNA
chr10	85259976	85260165	190	4	0.487308	0.161741	0.325567	Intergenic	Intergenic	61069	ENST00000656796.1	ENSG00000287057	ENST00000656796			ENSG00000287057			lncRNA
chr10	85437146	85437376	231	4	0.770751	0.411359	0.359392	intron (ENST00000435367.2, intron 1 of 2)	lncRNA-intron (ENST00000435367.2, intron 1 of 2)	4398	ENST00000435367.2	ENSG00000224504	ENST00000435367			ENSG00000224504			lncRNA
chr10	85595944	85596164	221	5	0.910312	0.590216	0.320096	intron (ENST00000668011.1, intron 2 of 3)	lncRNA-intron (ENST00000630182.1, intron 2 of 2)	17132	ENST00000614988.1	ENSG00000278333	ENST00000614988			ENSG00000278333			misc_RNA
chr10	85650402	85650736	335	4	0.800817	0.467428	0.333389	promoter-TSS (ENST00000516483.1)	misc_RNA-promoter-TSS (ENST00000516483.1)	-309	ENST00000516483.1	ENSG00000252292	ENST00000516483			RN7SKP238			misc_RNA
chr10	85668038	85668503	466	5	0.738197	0.339385	0.398812	intron (ENST00000327946.12, intron 12 of 15)	protein_coding-intron (ENST00000327946.12, intron 12 of 15)	-18011	ENST00000516483.1	ENSG00000252292	ENST00000516483			RN7SKP238			misc_RNA
chr10	85669487	85669711	225	5	0.664828	0.318676	0.346152	intron (ENST00000327946.12, intron 12 of 15)	protein_coding-intron (ENST00000327946.12, intron 12 of 15)	-19339	ENST00000516483.1	ENSG00000252292	ENST00000516483			RN7SKP238			misc_RNA
chr10	85740400	85741043	644	8	0.769891	0.434028	0.335863	intron (ENST00000327946.12, intron 8 of 15)	protein_coding-intron (ENST00000327946.12, intron 8 of 15)	31962	ENST00000412054.1	ENSG00000236606	ENST00000412054			ENSG00000236606			processed_pseudogene
chr10	85792217	85792400	184	5	0.730683	0.392237	0.338446	intron (ENST00000327946.12, intron 8 of 15)	protein_coding-intron (ENST00000327946.12, intron 8 of 15)	83549	ENST00000412054.1	ENSG00000236606	ENST00000412054			ENSG00000236606			processed_pseudogene
chr10	85895941	85896301	361	4	0.803967	0.379395	0.424572	intron (ENST00000327946.12, intron 5 of 15)	protein_coding-intron (ENST00000327946.12, intron 5 of 15)	-156327	ENST00000363617.1	ENSG00000200487	ENST00000363617			RNA5SP322			rRNA_pseudogene
chr10	85918784	85919696	913	7	0.809469	0.493463	0.316006	intron (ENST00000327946.12, intron 4 of 15)	protein_coding-intron (ENST00000327946.12, intron 4 of 15)	-133208	ENST00000363617.1	ENSG00000200487	ENST00000363617			RNA5SP322			rRNA_pseudogene
chr10	85946930	85947569	640	10	0.510515	0.177634	0.332881	intron (ENST00000327946.12, intron 4 of 15)	protein_coding-intron (ENST00000327946.12, intron 4 of 15)	-105198	ENST00000363617.1	ENSG00000200487	ENST00000363617			RNA5SP322			rRNA_pseudogene
chr10	86292119	86292435	317	6	0.810899	0.494962	0.315937	intron (ENST00000327946.12, intron 2 of 15)	protein_coding-intron (ENST00000327946.12, intron 2 of 15)	-27489	ENST00000362234.2	ENSG00000199104	ENST00000362234			MIR346			miRNA
chr10	86362940	86365274	2335	161	0.774921	0.449548	0.325373	intron (ENST00000327946.12, intron 1 of 15)	protein_coding-intron (ENST00000327946.12, intron 1 of 15)	2688	ENST00000327946.12	ENSG00000182771	ENST00000327946			GRID1			protein_coding
chr10	86365369	86367873	2505	263	0.740546	0.317776	0.42277	exon (ENST00000327946.12, exon 1 of 16)	protein_coding-exon (ENST00000327946.12, exon 1 of 16)	174	ENST00000327946.12	ENSG00000182771	ENST00000327946			GRID1			protein_coding
chr10	86970435	86971892	1458	105	0.771321	0.407149	0.364172	promoter-TSS (ENST00000609363.1)	lncRNA-promoter-TSS (ENST00000609363.1)	147	ENST00000418273.2	ENSG00000272734	ENST00000418273			ADIRF-AS1			lncRNA
chr10	87816554	87817027	474	8	0.742334	0.382955	0.359379	intron (ENST00000680024.1, intron 1 of 9)	protein_coding-intron (ENST00000308448.11, intron 1 of 9)	1369	ENST00000308448.11	ENSG00000138138	ENST00000328142			ATAD1			protein_coding
chr10	88062442	88063380	939	9	0.672879	0.267661	0.405218	Intergenic	Intergenic	-13088	ENST00000439659.1	ENSG00000227905	ENST00000439659			MED6P1			processed_pseudogene
chr10	88582772	88583891	1120	73	0.0574381	0.399746	-0.342308	promoter-TSS (ENST00000331772.9)	protein_coding-promoter-TSS (ENST00000331772.9)	-14	ENST00000331772.9	ENSG00000184719	ENST00000331772			RNLS			protein_coding
chr10	88826319	88826790	472	6	0.848287	0.547476	0.30081	intron (ENST00000371930.5, intron 3 of 5)	protein_coding-intron (ENST00000371930.5, intron 3 of 5)	20576	ENST00000539337.2	ENSG00000173239	ENST00000539337			LIPM			protein_coding
chr10	88950650	88952093	1444	12	0.81883	0.261023	0.557807	intron (ENST00000458159.6, intron 1 of 8)	protein_coding-intron (ENST00000415557.2, intron 1 of 8)	1401	ENST00000224784.10	ENSG00000107796	ENST00000224784			ACTA2			protein_coding
chr10	88982925	88983353	429	5	0.69861	0.332646	0.365965	intron (ENST00000458159.6, intron 1 of 8)	protein_coding-intron (ENST00000415557.2, intron 1 of 8)	-3601	ENST00000690268.1	ENSG00000026103	ENST00000696999			FAS			protein_coding
chr10	89086968	89088022	1055	17	0.598712	0.927908	-0.329195	Intergenic	Intergenic	-24084	ENST00000578358.1	ENSG00000265375	ENST00000578358			MIR4679-2			miRNA
chr10	89163801	89164315	515	9	0.122763	0.795724	-0.67296	Intergenic	Intergenic	25014	ENST00000453728.1	ENSG00000233292	ENST00000453728			ENSG00000233292			processed_pseudogene
chr10	89224682	89225619	938	20	0.932164	0.380718	0.551446	exon (ENST00000336233.10, exon 6 of 10)	protein_coding-exon (ENST00000336233.10, exon 6 of 10)	-17834	ENST00000371852.4	ENSG00000138135	ENST00000371852			CH25H			protein_coding
chr10	89462131	89462391	261	4	0.746911	0.411114	0.335797	promoter-TSS (ENST00000423474.1)	lncRNA-promoter-TSS (ENST00000423474.1)	-354	ENST00000423474.1	ENSG00000234452	ENST00000423474			SLC16A12-AS1			lncRNA
chr10	89498603	89499134	532	8	0.546017	0.190408	0.355609	intron (ENST00000371790.5, intron 2 of 7)	protein_coding-intron (ENST00000371790.5, intron 2 of 7)	36254	ENST00000423474.1	ENSG00000234452	ENST00000423474			SLC16A12-AS1			lncRNA
chr10	89535024	89536331	1308	107	0.785145	0.343856	0.441289	promoter-TSS (ENST00000371790.5)	protein_coding-promoter-TSS (ENST00000371790.5)	-84	ENST00000371790.5	ENSG00000152779	ENST00000371790			SLC16A12			protein_coding
chr10	89653567	89653781	215	6	0.546201	0.857236	-0.311036	intron (ENST00000690734.1, intron 3 of 3)	lncRNA-intron (ENST00000690734.1, intron 3 of 3)	-2852	ENST00000428166.1	ENSG00000225836	ENST00000428166			ENSG00000225836			lncRNA
chr10	90944266	90946172	1907	17	0.668917	0.286539	0.382378	Intergenic	Intergenic	-20802	ENST00000686178.2	ENSG00000289512	ENST00000686178			ENSG00000289512			lncRNA
chr10	90982646	90983184	539	13	0.851502	0.523635	0.327867	Intergenic	Intergenic	-11705	ENST00000412362.1	ENSG00000225519	ENST00000412362			ENSG00000225519			lncRNA
chr10	90986459	90987376	918	5	0.808476	0.488691	0.319785	Intergenic	Intergenic	-7702	ENST00000412362.1	ENSG00000225519	ENST00000412362			ENSG00000225519			lncRNA
chr10	90991751	90994722	2972	22	0.807305	0.394543	0.412761	Intergenic	Intergenic	-1383	ENST00000412362.1	ENSG00000225519	ENST00000412362			ENSG00000225519			lncRNA
chr10	90995358	90998510	3153	27	0.850373	0.411336	0.439038	TTS (ENST00000607979.1)	lncRNA-TTS (ENST00000607979.1)	779	ENST00000607979.1	ENSG00000273124	ENST00000607979			ENSG00000273124			lncRNA
chr10	91380991	91381832	842	12	0.140581	0.55394	-0.413359	intron (ENST00000700888.1, intron 3 of 4)	lncRNA-intron (ENST00000700888.1, intron 3 of 4)	-28873	ENST00000446394.5	ENSG00000165338	ENST00000446394			HECTD2			protein_coding
chr10	91541565	91541867	303	6	0.457225	0.824604	-0.36738	intron (ENST00000700888.1, intron 2 of 4)	lncRNA-intron (ENST00000700888.1, intron 2 of 4)	-3136	ENST00000450552.1	ENSG00000223876	ENST00000450552			RPS27P1			processed_pseudogene
chr10	91632496	91633752	1257	73	0.795383	0.298358	0.497026	promoter-TSS (ENST00000238994.6)	protein_coding-promoter-TSS (ENST00000238994.6)	-53	ENST00000238994.6	ENSG00000119938	ENST00000238994			PPP1R3C			protein_coding
chr10	91672399	91672793	395	4	0.542629	0.85892	-0.316291	Intergenic	Intergenic	-4814	ENST00000455134.1	ENSG00000213449	ENST00000455134			GAPDHP28			processed_pseudogene
chr10	92242962	92243453	492	8	0.0354056	0.45728	-0.421874	promoter-TSS (ENST00000412050.8)	protein_coding-promoter-TSS (ENST00000412050.8)	38	ENST00000412050.8	ENSG00000107864	ENST00000265997			CPEB3			protein_coding
chr10	92591976	92592772	797	38	0.479023	0.0809152	0.398108	promoter-TSS (ENST00000260731.5)	protein_coding-promoter-TSS (ENST00000260731.5)	641	ENST00000676647.1	ENSG00000138160	ENST00000676647			KIF11			protein_coding
chr10	93068120	93069534	1415	99	0.845005	0.461375	0.38363	exon (ENST00000651965.1, exon 6 of 6)	protein_coding-exon (ENST00000651965.1, exon 6 of 6)	-3145	ENST00000624651.1	ENSG00000279607	ENST00000624651			ENSG00000279607			lncRNA
chr10	93502914	93503377	464	8	0.201524	0.614182	-0.412658	exon (ENST00000371485.8, exon 3 of 9)	protein_coding-exon (ENST00000371485.8, exon 3 of 9)	6534	ENST00000371485.8	ENSG00000138180	ENST00000371485			CEP55			protein_coding
chr10	93600453	93602194	1742	132	0.901764	0.496583	0.405181	promoter-TSS (ENST00000371464.8)	protein_coding-promoter-TSS (ENST00000371464.8)	-89	ENST00000371464.8	ENSG00000138207	ENST00000371464			RBP4			protein_coding
chr10	93758336	93758954	619	10	0.815081	0.486216	0.328864	intron (ENST00000627699.1, intron 1 of 1)	protein_coding-intron (ENST00000371413.4, intron 1 of 7)	500	ENST00000371413.4	ENSG00000108231	ENST00000636155			LGI1			protein_coding
chr10	93892914	93894900	1987	105	0.693734	0.120745	0.572988	promoter-TSS (ENST00000371408.7)	protein_coding-promoter-TSS (ENST00000371408.7)	-66	ENST00000371408.7	ENSG00000176273	ENST00000371408			SLC35G1			protein_coding
chr10	93944113	93944341	229	4	0.588992	0.901495	-0.312503	Intergenic	Intergenic	17313	ENST00000480546.1	ENSG00000293162	ENST00000480546			ENSG00000293162			lncRNA
chr10	94304434	94304701	268	4	0.736259	0.395592	0.340668	exon (ENST00000371375.2, exon 24 of 31)	protein_coding-exon (ENST00000371375.2, exon 24 of 31)	10759	ENST00000609123.1	ENSG00000273450	ENST00000609123			ENSG00000273450			lncRNA
chr10	94617654	94617795	142	4	0.238205	0.696855	-0.45865	Intergenic	Intergenic	30271	ENST00000434549.1	ENSG00000235746	ENST00000434549			CTBP2P2			processed_pseudogene
chr10	95206444	95206702	259	4	0.689443	0.387343	0.3021	intron (ENST00000394005.4, intron 3 of 10)	protein_coding-intron (ENST00000394005.4, intron 3 of 10)	12335	ENST00000394005.4	ENSG00000173124	ENST00000394005			ACSM6			protein_coding
chr10	95290267	95291596	1330	141	0.77454	0.318998	0.455542	promoter-TSS (ENST00000329399.7)	protein_coding-promoter-TSS (ENST00000329399.7)	71	ENST00000329399.7	ENSG00000107438	ENST00000329399			PDLIM1			protein_coding
chr10	95560270	95561893	1624	128	0.675192	0.199642	0.47555	intron (ENST00000649911.2, intron 1 of 27)	protein_coding-intron (ENST00000306402.10, intron 1 of 25)	273	ENST00000607232.5	ENSG00000095637	ENST00000306402			SORBS1			protein_coding
chr10	95755871	95756206	336	9	0.677441	0.33009	0.347351	promoter-TSS (ENST00000371205.5)	protein_coding-promoter-TSS (ENST00000371205.5)	-124	ENST00000371205.5	ENSG00000138185	ENST00000371207			ENTPD1			protein_coding
chr10	96416694	96417072	379	8	0.521112	0.866449	-0.345338	intron (ENST00000357947.4, intron 7 of 20)	protein_coding-intron (ENST00000357947.4, intron 7 of 20)	-57518	ENST00000393870.3	ENSG00000197430	ENST00000393871			OPALIN			protein_coding
chr10	96638207	96639051	845	10	0.841202	0.399649	0.441553	intron (ENST00000371110.6, intron 7 of 15)	protein_coding-intron (ENST00000339364.10, intron 8 of 16)	-5388	ENST00000371109.3	ENSG00000155629	ENST00000339364			PIK3AP1			protein_coding
chr10	96652094	96652559	466	10	0.587374	0.236837	0.350536	intron (ENST00000371110.6, intron 3 of 15)	protein_coding-intron (ENST00000339364.10, intron 4 of 16)	17284	ENST00000371110.6	ENSG00000155629	ENST00000339364			PIK3AP1			protein_coding
[truncated: 15,017 more rows]

## Sheet: promoter_TSS
chr	start	end	length	nCG	meanMethy1 (WT)	meanMethy2 (Mut)	diff.Methy (WT-Mut)	Annotation	Detailed Annotation	Distance to TSS	Nearest PromoterID	Entrez ID	Nearest Unigene	Nearest Refseq	Nearest Ensembl	Gene Name	Gene Alias	Gene Description	Gene Type
[truncated: 1,194 more rows]
