# Supplementary material for: BIRC5 upregulation enhances DNMT3A-mutant T-ALL cell survival and pathogenesis
Source: Blood Neoplasia. 2024 Sep 5;1(4):100040. doi: 10.1016/j.bneo.2024.100040 (PMC12182843; doi:10.1016/j.bneo.2024.100040)
Supplement: Supplemental Table 3 [file BNEO_NEO-2024-000314-mmc3.xlsx]

## Sheet: PDX RNASeq
		12-1926 - DNMT3A wildtype					04-315 - DNMT3A mutant					99-452 - DNMT3A like					01-670 - DNMT3A like					1224099 - DNMT3A wildtype					1229314 - DNMT3A wildtype					1315818 - DNMT3A wildtype					1402405 - DNMT3A wildtype					K424 - DNMT3A mutant					08-1417 - DNMT3A wildtype
Gene ID	Gene Symbol	DMSO	DEX	RUX	DEX+RUX		DMSO	DEX	RUX	DEX+RUX		DMSO	DEX	RUX	DEX+RUX		DMSO	DEX	RUX	DEX+RUX		DMSO	DEX	RUX	DEX+RUX		DMSO	DEX	RUX	DEX+RUX		DMSO	DEX	RUX	DEX+RUX		DMSO	DEX	RUX	DEX+RUX		DMSO	DEX	RUX	DEX+RUX		DMSO	DEX	RUX
ENSG00000268895	A1BG-AS1	1.13859	1.79551	1.24396	1.89417		1.06802	0.890866	0.513865	1.06115		1.1573	2.02838	1.24324	1.70191		1.49501	1.42232	1.09085	1.49473		1.6487	1.77663	1.70273	1.49064		1.43298	1.52089	1.09231	1.62696		0.992877	1.56338	0.834487	1.62171		1.08237	1.52674	1.54143	1.71787		1.32849	2.09171	1.39557	1.82418		1.31006	2.95728	1.40914
ENSG00000094914	AAAS	32.0305	17.5778	21.77	21.0874		29.5512	22.9117	19.1595	17.2283		31.931	21.314	24.05	14.9271		36.4867	24.7584	25.8995	17.1369		30.1635	24.9224	20.2549	16.1288		38.3864	25.0212	33.7697	26.211		28.4435	21.9385	27.7658	26.3235		32.6408	23.6623	34.0904	23.974		35.602	27.4105	28.3635	20.8397		32.4284	20.697	28.058
ENSG00000081760	AACS	1.3673	2.42488	1.09649	1.81654		1.60106	2.40257	1.36264	2.62544		4.34643	3.62423	2.97241	2.77962		4.55524	3.63778	2.90622	3.7741		0.735071	2.03535	1.0153	2.36376		1.65965	2.23458	1.53953	2.3217		0.850629	1.4069	0.839361	2.12641		1.065	1.98549	1.49733	2.22883		0.110404	0.224428	0.141727	0.244166		1.53881	2.17039	1.40015
ENSG00000109576	AADAT	1.32375	0.546381	0.981043	0.769753		1.23767	0.633208	1.19402	0.604595		2.21	1.03499	2.25051	0.788432		2.10492	1.37731	2.22381	0.779133		1.54472	0.453977	0.627231	0.618356		3.34223	2.56145	3.40503	2.70029		2.75545	2.77601	4.10875	3.23935		1.14805	0.470784	1.59427	1.01937		0.341856	0.0813191	0.435853	0		1.00133	0.44417	1.02256
ENSG00000103591	AAGAB	35.0819	29.6166	23.0588	24.1124		19.2358	19.7207	14.4234	16.6348		16.1899	16.3416	14.9168	13.4762		16.3346	17.7927	16.0372	16.6597		27.7777	24.2892	20.9122	21.0356		35.6573	40.7801	37.9148	43.5865		30.2855	30.648	32.4757	27.6385		23.936	23.3976	22.2525	20.207		23.0282	20.8134	19.231	15.6962		37.3551	39.2485	33.4163
ENSG00000115977	AAK1	0.82249	1.25275	1.09558	0.993922		0.378639	0.517825	0.411543	0.715315		0.377007	0.634105	0.43777	0.665285		0.235538	0.567567	0.327786	0.688873		0.490741	0.370995	0.446234	0.428317		0.497658	0.712037	0.473025	0.69564		0.48458	0.588534	0.488088	0.570798		0.608659	0.68986	0.357295	0.741248		0.277228	0.336628	0.221171	0.380778		1.32214	1.49974	1.40673
ENSG00000087884	AAMDC	10.967	7.8974	11.5137	11.2849		9.15089	9.34685	10.4152	9.13156		7.9115	7.8985	7.84251	9.67705		10.8626	9.00096	7.78863	8.74584		9.15223	12.2513	8.89094	8.99627		12.0377	11.3335	10.8297	13.4308		15.1214	7.97434	11.971	10.2798		11.6103	10.6815	11.0788	10.195		10.7721	8.32161	9.61437	8.22926		11.0512	7.31214	10.3166
ENSG00000127837	AAMP	87.6153	80.7897	78.0437	86.5765		44.9248	42.3169	42.5997	44.324		55.6899	50.6539	51.4705	44.0947		48.1198	47.678	44.9751	46.9931		65.2651	68.7262	78.8221	57.5		83.2118	67.0515	75.5485	75.6744		62.704	61.8487	57.0713	68.9193		71.9342	72.6371	95.4422	93.9083		68.4707	66.8718	63.3271	63.1517		63.2811	66.0831	68.2436
ENSG00000131043	AAR2	30.6678	26.8079	30.9926	34.1686		21.9159	22.6881	22.5304	26.9547		25.7962	23.6213	26.5807	28.6222		21.9417	27.359	24.8649	29.2009		28.564	31.5222	34.5915	27.1694		32.6049	37.6745	30.2501	36.0145		31.186	31.671	40.4102	39.1938		34.111	35.4046	40.1445	42.7924		33.1744	39.1643	32.8299	36.111		37.3731	36.4426	38.1998
ENSG00000205002	AARD	0.202097	0.0533111	0.0932673	0.176174		0.154591	0.237147	0.119007	0.0332098		0.225055	0.275679	0.111816	0.197075		0.520295	0.336428	0.61076	0.536318		1.22618	0.748096	1.75262	0.685171		2.6714	2.07446	2.86069	1.51793		0.0873199	0.145995	0.128183	0		0.153711	0.0223786	0.162265	0.236812		1.885	1.28643	1.81952	1.32582		1.32538	0.200411	1.32778
ENSG00000090861	AARS	64.6621	39.4317	53.5978	43.4851		30.1267	25.3508	30.4786	25.6886		57.2423	57.902	52.3149	34.7391		47.7804	54.6413	55.4167	39.8971		98.3045	83.95	81.7374	54.4834		60.6765	50.5854	62.5078	62.1332		59.6463	64.9791	67.9276	57.6571		48.8786	33.4987	43.4443	35.963		64.9707	39.4014	51.0506	29.4325		50.9105	44.8141	48.0604
ENSG00000124608	AARS2	3.42406	2.63276	2.99506	3.26262		2.29673	2.34229	2.39093	2.17122		2.92784	2.31444	2.50215	2.25494		2.05982	1.88237	2.70308	2.1342		3.0051	2.68849	3.49919	3.50497		3.64555	3.00743	3.64199	3.04491		1.87845	2.84301	3.58569	2.76635		3.35756	2.70011	3.28473	2.80679		3.33769	2.7693	3.28497	2.42129		2.68839	2.52321	3.21845
ENSG00000266967	AARSD1	0.714417	0.532305	0.566855	0.527723		0.609305	0.864791	0.852456	0.616337		1.13912	1.01967	0.810044	0.748608		0.973308	0.624535	0.867752	0.754048		1.14212	0.908724	0.855964	1.27846		1.09586	0.759859	1.06228	0.911344		0.881356	1.04577	0.648507	0.747298		0.970151	0.888933	0.898155	0.993108		1.14284	0.765719	0.904225	0.987743		0.967053	1.23696	0.932345
ENSG00000157426	AASDH	3.65092	4.1536	4.38256	5.24545		4.48666	4.53518	4.81698	5.29252		4.87229	6.19504	5.00543	5.49269		4.6821	5.30622	5.78396	6.50665		7.73042	7.06082	5.57219	7.06101		4.95245	6.64108	5.09717	7.9171		5.48337	5.54616	5.96871	6.22465		6.14631	6.29192	6.20511	5.90583		4.34003	4.45863	3.93946	4.62937		3.78206	3.5495	4.82112
ENSG00000149313	AASDHPPT	11.2439	9.32389	12.233	9.81749		8.53492	8.70069	9.66567	7.28083		9.05081	8.44428	9.14918	8.17056		7.38434	8.11736	8.64771	7.46054		12.8243	9.51266	10.9458	10.4961		12.7487	13.0829	14.5351	12.5905		8.6692	8.71379	12.9819	9.61489		13.4917	9.63348	12.7911	10.6645		8.80299	7.48447	10.3014	6.4607		13.4771	10.6632	13.0865
ENSG00000008311	AASS	1.61793	1.29305	1.65512	1.74008		0	0.0186887	0	0		0	0	0	0		0	0.00263807	0	0		6.76826	4.48963	6.46319	6.41027		0	0	0.012421	0		3.19601	4.43338	4.98865	6.57727		0.012424	0.00587858	0	0.0199065		5.33301	4.97919	7.7795	4.31511		12.9365	14.0769	15.1829
ENSG00000275700	AATF	24.7979	20.7264	21.3529	21.2286		14.5751	12.225	13.3171	10.8581		17.4091	15.1551	15.855	11.064		14.4774	12.9233	14.2616	11.5878		21.2601	24.1149	22.9363	22.7944		28.6199	23.7219	28.5486	21.3118		21.5426	23.1647	22.1634	20.8384		23.383	22.729	23.0753	21.1174		22.1169	15.7511	18.8341	13.8493		20.4589	19.0241	19.3214
ENSG00000183044	ABAT	0.343039	0.739003	0.44635	0.708656		0.316206	0.513647	0.547931	0.891942		0.678643	0.881671	0.992966	1.48518		0.540927	0.875044	0.814341	1.88276		1.93258	1.69156	2.53628	1.87544		0.247612	0.318266	0.160938	0.407722		0.378261	0.437283	0.512562	0.468072		0.506347	0.728448	0.568072	0.731575		0.434428	0.674196	0.435582	0.636912		1.75898	2.28417	1.98194
ENSG00000165029	ABCA1	0.278138	1.45014	4.65998	5.94343		2.46565	2.60045	15.8065	20.3855		0.817402	2.88706	7.01574	13.4949		0.297529	0.849399	4.01474	9.26811		6.90696	8.33109	13.1002	17.3159		0.202572	0.649787	0.303964	0.954004		0.238141	0.480895	3.64601	4.85257		0.386959	0.798957	2.09362	2.09554		1.2501	4.78631	9.59545	14.9305		0.880602	0.396268	1.83409
ENSG00000198691	ABCA4	0.217943	0.326653	0.0914363	0.077722		0.617392	1.20663	0.882031	2.183		0.339982	0.95026	0.596061	1.76783		0.350564	1.13715	0.702194	1.79605		0.415414	1.02818	0.64433	1.77101		0.211132	0.42899	0.462399	0.598419		0.0856057	0.150285	0.0956999	0.145747		0.142579	0.276435	0.0272708	0.0111438		0.481116	1.48385	0.883683	2.1744		0.929901	0.756007	1.26564
ENSG00000154265	ABCA5	0.0811495	0.0732937	0.087384	0.193767		0.478766	0.471665	0.545382	0.547894		0.256906	0.258739	0.340762	0.361259		0.27052	0.252206	0.458013	0.563063		0.460926	0.561721	0.44793	0.405781		0.837013	1.05366	0.964279	1.06762		0.565569	0.535248	0.587432	0.788871		0.437826	0.500472	0.327195	0.40632		0.474622	0.467949	0.616603	0.496373		1.95681	1.87521	2.25801
ENSG00000135776	ABCB10	4.29776	3.06158	3.39461	2.39124		2.96956	3.30619	2.89338	2.34321		3.53069	3.12471	2.47932	2.32063		2.42863	2.85995	2.61962	2.52829		3.53615	1.90786	2.4927	3.33047		3.88828	5.15574	4.79001	4.77717		4.99816	7.03286	4.1743	6.14899		4.50976	3.976	3.8295	4.18194		2.87946	1.75999	2.06235	1.46456		4.68777	4.94808	3.29555
ENSG00000131269	ABCB7	16.3737	23.4948	20.5772	24.8521		20.7152	25.5569	24.9739	28.8044		20.8028	25.29	23.8825	29.9113		17.8159	23.3297	23.7973	27.8458		21.454	20.7033	21.1859	22.8248		18.9712	17.242	21.1586	21.4812		16.594	19.587	29.7966	37.5441		16.5643	15.4298	14.9758	16.0241		18.1942	23.7597	22.515	29.2542		18.5511	17.868	22.2029
ENSG00000197150	ABCB8	1.19841	1.96268	1.28512	1.59987		1.14142	0.940463	0.771726	0.969531		1.2686	1.11678	0.888309	0.840101		1.11447	0.865285	0.828412	0.746336		1.1629	1.33434	1.34969	1.36167		1.50803	1.08306	1.42623	1.44628		0.996379	1.30506	1.19984	1.19942		0.983637	1.36157	0.739625	1.17224		2.39861	1.63322	1.54941	1.35562		1.52644	1.78744	1.32669
ENSG00000103222	ABCC1	7.76501	23.6746	7.77422	16.5878		8.33444	12.5877	9.64017	14.0906		14.6547	28.2478	14.7444	21.9771		12.0457	26.5875	15.0719	30.0403		17.2188	33.0281	17.2785	29.9018		9.057	22.6235	8.8567	18.5723		5.44032	22.086	6.94491	32.8704		6.96512	24.1561	7.04529	24.7117		8.779	14.8551	8.94963	10.7043		9.24123	37.1314	5.68213
ENSG00000124574	ABCC10	0.778242	1.90369	0.680321	1.18285		0.541427	0.824418	0.628566	1.20406		0.695995	1.31951	0.846668	1.40812		0.513763	1.15076	0.76215	1.3567		1.3617	2.03487	2.28305	2.75231		0.572408	1.03171	0.673741	1.07296		0.951067	1.28518	0.594351	1.38535		0.793871	1.41905	0.781648	1.47833		0.998909	1.59849	0.78585	1.12319		1.16981	2.11652	1.54667
ENSG00000125257	ABCC4	0.0475784	0.0137273	0.0160105	0.0979859		0.91764	0.762077	0.717061	0.359156		1.13161	1.02901	1.10993	0.62248		1.18383	0.789739	0.86211	0.583781		0.997564	0.617899	0.692556	0.72471		1.5818	1.34542	1.79709	1.80959		0.553116	0.320291	0.469198	0.451306		0.098645	0.0138297	0	0.0146347		0.783299	1.00306	1.12813	0.319404		1.49504	1.65314	1.10972
ENSG00000114770	ABCC5	3.48154	3.83253	3.77742	3.68069		2.27279	3.16471	4.57626	5.21598		3.46142	3.8033	5.17723	6.19057		2.40917	2.97571	5.00412	5.76641		5.25518	8.38615	6.92436	7.17518		3.20545	5.03622	2.88587	5.447		3.15405	3.37027	4.21153	5.22912		3.24305	3.58086	2.82957	3.70843		8.08042	9.12145	11.4245	10.8654		3.79737	3.31209	5.40791
ENSG00000006071	ABCC8	16.5205	11.7273	0.0700674	0.043885		0.127397	0.0337561	0	0		0.0764472	0.0510133	0.0099476	0		0.100991	0.0339505	0.00493962	0		0.0552338	0	0	0.0187556		0.00837566	0	0.0168264	0		2.60499	1.50145	0	0		0.105191	0.115472	0.0123736	0.0202251		0.092523	0.00715291	0	0		7.31617	8.23254	0.059774
ENSG00000117528	ABCD3	12.4721	9.18923	10.5381	7.34122		14.4362	11.4909	13.0638	12.491		15.6663	11.921	16.558	10.8877		9.20096	11.2786	15.2999	10.96		16.8093	7.4163	11.3038	7.29547		9.63033	9.46546	12.2141	9.9873		7.91781	10.6733	13.4619	10.132		5.08638	4.69491	3.63625	5.07152		9.81397	7.11213	10.3372	5.83537		10.4703	10.7195	10.1814
ENSG00000119688	ABCD4	7.89096	13.8548	8.33758	13.3236		4.46479	7.65794	7.06729	10.9525		5.67826	8.77485	7.70053	8.98939		5.12082	8.32426	6.57092	9.70946		13.3415	21.4912	17.897	19.9445		9.83719	13.0168	10.8177	13.8611		8.30229	14.3803	11.3043	18.0462		6.3745	12.9634	10.189	15.5731		5.48287	7.87584	5.56779	7.71702		10.0561	14.1168	13.4339
ENSG00000164163	ABCE1	23.7977	12.4516	15.9469	8.06116		16.6522	14.0603	13.342	9.34631		15.6434	11.8277	13.7325	8.7802		12.3246	11.2531	11.9494	7.60222		14.2938	7.12281	9.04427	9.60797		22.7851	17.4665	29.2314	16.3424		13.8281	15.3727	16.8169	10.0714		24.9004	15.9433	17.1797	12.3811		14.1599	9.47207	14.8581	8.43952		12.3047	13.4723	11.1476
ENSG00000204574	ABCF1	34.2821	27.5529	30.8535	26.8272		31.1751	29.2765	29.9357	31.3378		37.2869	31.3725	32.8031	28.0487		31.9684	29.2409	28.1067	27.6644		31.8338	30.9716	31.993	33.3694		36.9013	33.0493	36.4173	31.5408		30.9272	29.7719	28.7256	30.46		34.2699	31.3385	32.6658	33.1021		33.1782	28.5503	33.5711	29.6892		32.4867	33.9395	34.1836
ENSG00000033050	ABCF2	39.009	25.8011	28.165	22.2401		22.1398	17.2384	16.6626	12.66		25.6506	17.0959	18.6601	14.7595		20.2114	18.1834	19.1265	14.039		25.1154	18.4579	21.603	14.676		34.1987	28.2692	34.9801	34.0983		22.894	23.1329	24.6437	21.8936		35.0209	27.4558	29.5901	17.259		40.6226	32.8466	39.0835	28.8616		27.6745	25.5483	21.5482
ENSG00000161204	ABCF3	19.6593	17.0765	17.7566	20.8222		9.58821	10.2986	10.215	13.8683		13.5621	15.5795	12.677	15.149		10.6308	13.3651	10.9502	15.1489		16.6588	16.3205	18.0169	14.081		20.3226	21.2957	18.6286	23.1587		13.6446	18.8818	15.0133	18.4244		17.4994	21.5878	19.8704	25.6647		17.5237	18.6593	15.8975	17.7479		20.9998	25.7193	23.8131
ENSG00000160179	ABCG1	2.01747	3.70081	7.06052	5.224		1.94293	2.22407	3.69065	3.16692		1.70515	3.24159	3.98755	4.16333		1.83403	3.00163	3.66478	5.76856		3.72478	4.16674	6.07618	4.7872		1.26599	2.39273	1.21577	2.29501		1.55413	1.80068	2.19528	2.47175		1.06697	1.65785	2.09179	2.19108		1.54108	2.93461	3.09436	4.86583		1.42837	0.655815	2.40805
ENSG00000118777	ABCG2	1.53216	0.393434	0.417625	0.324309		0.708408	0.696119	0.775638	1.23094		0.961929	0.910724	0.542402	0.931471		0.837764	0.409709	0.331493	0.109158		0.540557	0.243359	0.134149	0.170445		0.755297	0.585928	0.764563	0.262448		0.144813	0.159799	0.142265	0.0389288		0.0470617	0.0445356	0.0807311	0.023564		0.77614	0.19001	0.428804	0.0447207		1.40223	0.494212	0.716316
ENSG00000144827	ABHD10	22.8435	17.2314	24.9294	20.0862		18.4881	15.488	17.065	13.2443		19.055	15.6275	20.7118	15.9095		15.3852	15.01	16.89	12.9531		24.9335	20.1355	21.6086	16.5377		24.1381	24.0935	30.1262	27.522		23.8317	21.8441	28.1679	25.176		25.5928	15.6071	27.845	22.583		26.0349	19.9483	29.15	16.1295		23.5225	16.5158	26.5347
ENSG00000106077	ABHD11	3.74196	1.98488	2.92653	1.25308		1.75758	2.06159	1.90611	1.43477		4.48427	2.46338	3.37271	1.54595		1.07657	1.72491	2.95462	1.77247		5.75709	4.19919	5.96658	4.67904		4.42704	4.36047	6.19075	4.54892		1.99359	3.29217	5.31972	4.21866		4.24862	4.3625	5.19061	6.35822		5.34245	3.1665	5.04549	2.04824		5.56114	3.94815	4.92223
ENSG00000100997	ABHD12	2.22037	2.80623	2.4274	2.36073		1.67118	1.70982	1.32263	1.63521		2.00762	1.90813	1.79917	1.60189		1.91641	1.62827	1.45484	1.5776		2.42377	1.90249	1.61214	1.32538		2.40889	1.5732	2.24506	1.49179		2.60019	2.4544	2.35124	2.04559		1.72996	2.04638	2.26648	1.69908		2.28609	0.904892	1.50721	1.22503		2.57221	2.18812	1.98048
ENSG00000139826	ABHD13	3.35704	4.19147	4.06916	3.30759		1.7647	2.82891	3.08662	2.78362		2.38052	2.60594	2.89252	3.12662		1.61149	2.46857	2.67821	2.83094		3.668	2.87326	4.61451	3.83425		2.98847	3.76894	3.43985	4.21746		1.92019	2.94879	3.87173	3.57089		2.46833	3.0285	2.69191	4.0833		2.60419	2.48407	2.80182	1.90386		6.98449	8.02016	8.17901
ENSG00000248487	ABHD14A	3.44573	5.77684	2.95365	2.34981		2.41804	3.98089	3.76611	3.35162		2.93642	4.03773	3.44496	3.42038		3.06086	3.48368	2.74548	4.21589		3.10142	4.31928	4.95699	3.68867		3.98681	2.52056	3.66895	3.93098		1.31376	2.41374	1.48018	2.51318		3.09419	4.30138	4.36152	5.26515		2.70311	2.49752	3.08398	2.96308		4.8914	6.20434	5.15177
ENSG00000114779	ABHD14B	9.78867	13.1868	12.9209	15.493		9.19472	17.2812	16.3727	23.3768		11.3887	16.6014	15.763	20.4681		12.5094	17.6556	17.2435	24.8239		14.9229	22.1637	24.5864	20.0179		10.2819	13.5619	8.83061	13.4473		1.98778	3.1081	3.07725	4.15943		15.7529	18.3994	27.6199	19.783		8.10106	13.9573	8.72305	16.4096		10.1986	11.7352	13.7265
ENSG00000168792	ABHD15	2.06145	2.96527	1.86493	2.60259		1.58988	1.83128	1.40646	2.05161		2.6103	2.55461	1.57675	2.66874		2.5282	2.58615	2.59122	2.89743		3.22054	4.26024	3.60982	3.04365		2.78161	2.83675	2.37338	3.75904		2.36493	2.8626	2.42993	2.58326		2.35015	2.47195	2.55278	2.34074		1.83318	1.30249	1.45489	1.92391		2.4394	3.00744	2.63181
ENSG00000107362	ABHD17B	7.54654	5.61307	9.64684	6.82131		7.1496	5.81856	10.2925	7.661		7.07123	6.04939	11.0514	9.03174		8.65191	6.10686	9.71949	9.84635		9.8433	8.27925	12.5417	11.2239		7.90447	11.1851	9.16364	10.2145		10.3683	6.94997	10.9872	8.38714		9.59962	6.24778	11.1106	8.41634		12.0009	8.66753	13.9241	9.91893		15.3009	7.57152	18.0996
ENSG00000136379	ABHD17C	0.0191996	0	0.0137831	0.105442		0.0541079	0.0157705	0.0553989	0		0	0	0	0		0.00629095	0.0267139	0.018462	0.0162117		0	0.0382687	0	0		1.00174	0.876582	0.927613	1.04524		0.561332	0.514568	0.734403	0.780507		1.32886	1.75608	1.71112	1.29136		0	0	0.0159211	0		0.955725	3.70854	1.36172
ENSG00000164074	ABHD18	4.80624	5.65905	3.85081	4.49416		5.28491	8.01466	6.66426	8.00281		5.56891	7.40027	6.1961	7.70149		5.13925	6.23389	6.00395	7.27412		6.50008	5.64526	4.8907	10.1548		4.36862	6.6004	6.06178	5.86452		6.75986	8.84825	6.06022	7.7679		6.06328	9.94141	5.42668	8.26472		5.38623	5.5384	5.70251	5.36921		7.13529	10.0568	7.66242
ENSG00000140526	ABHD2	2.78009	3.2359	1.7155	2.41527		3.2743	4.51737	3.45176	3.6586		4.13106	4.76159	4.11262	4.04353		3.07245	5.3351	4.17822	4.89668		4.17258	3.44486	4.61678	3.65893		3.84962	3.97518	3.55267	5.20079		3.11495	4.49663	3.26454	3.03142		3.37711	3.63413	2.04569	2.8601		4.9911	7.28994	5.03495	5.97553		3.77153	4.1648	3.41283
ENSG00000158201	ABHD3	3.28566	3.09244	2.50758	2.45752		5.07479	3.24254	3.04402	2.44012		5.19369	3.80139	5.10396	2.99404		4.88643	3.11523	5.1149	3.07737		7.03989	4.45872	4.68291	5.45219		4.50547	3.66492	4.88484	3.91338		7.01087	6.08138	4.61385	5.47535		5.16693	5.27903	3.93792	6.51519		5.00935	3.98098	4.92677	2.75601		5.5974	4.54903	4.99774
ENSG00000100439	ABHD4	0.342196	0.242219	0.104404	0.689079		1.69729	2.24864	1.52338	4.36921		1.94605	2.93422	2.0128	4.02933		2.27052	2.61868	3.52905	6.49399		3.20104	6.14713	4.3943	6.25476		0.815985	4.49493	1.12788	7.0881		0.741726	0.934424	1.30893	2.17167		2.36844	4.78102	4.1831	8.11176		6.08631	10.2444	5.90935	11.2065		5.16698	5.85584	9.32879
ENSG00000011198	ABHD5	3.91506	1.91204	2.43495	1.92907		2.94498	2.22704	2.13565	2.39902		4.05274	2.54069	3.3266	2.02306		3.25859	2.13439	2.83932	2.31715		4.78	4.28829	2.6654	3.4166		6.55936	4.35435	6.18426	4.5924		5.99799	5.67287	5.48835	5.09697		3.73125	2.7397	3.4284	3.4646		4.60488	2.62129	3.71378	2.06759		3.65487	2.25277	2.50587
ENSG00000163686	ABHD6	0.0129352	0	0.013929	0.390715		0.28434	0.310782	0.247935	0.479854		0.0824996	0.222325	0.225438	0.500347		0.0762907	0.192352	0.28919	0.368626		0.500696	1.14088	1.0193	0.876666		0.427082	0.24688	0.524328	0.824786		0.205393	0.382654	0.238558	0.192811		0.0794633	0.037599	0	0		0.131051	0.378241	0.209165	0.0906127		1.36291	1.63967	1.35463
ENSG00000136754	ABI1	34.6974	43.6294	36.4031	48.8299		29.3769	42.7642	38.1162	53.8287		29.4359	50.7548	33.9362	67.1721		26.155	45.534	35.4572	60.2218		42.1504	62.0621	56.5381	73.2298		29.3609	45.2998	31.6285	46.2875		34.3536	51.3683	49.6181	73.6249		32.4207	43.9444	33.2649	49.1728		28.2487	50.7755	36.9364	50.8027		52.5733	53.0408	56.5564
ENSG00000138443	ABI2	3.15188	2.71896	3.18833	2.33129		3.75743	3.41026	4.39715	3.94314		3.61161	2.94692	4.04011	3.18399		2.9848	2.60231	3.86024	3.46534		3.49808	2.15509	3.3851	3.10853		3.21433	3.05719	3.56602	2.90926		2.77439	2.82847	3.1315	3.14666		3.18797	2.47549	2.62054	2.45213		3.61303	2.52584	3.63092	2.32896		3.35038	2.71327	3.82945
ENSG00000108798	ABI3	7.68387	4.87784	6.08607	6.21999		4.251	2.60846	2.75825	1.25567		3.92819	2.56662	3.82971	1.01073		2.63848	2.28815	4.68949	2.19063		3.7346	2.03454	3.34314	1.38461		7.47767	5.72988	7.63889	4.26076		1.97238	1.46247	2.73077	2.12599		5.87573	4.10982	8.12728	5.53516		2.5747	1.40157	2.16311	0.651036		3.59125	2.59289	4.60324
ENSG00000097007	ABL1	2.11559	2.74206	2.59674	2.3833		1.21327	1.27597	1.50475	1.44225		1.55295	1.34344	1.99825	1.6242		1.55969	1.44349	1.67511	1.61147		1.90886	1.86881	2.77847	2.5421		2.40613	3.07692	2.18522	2.60656		1.89048	2.79422	2.94823	3.40807		2.29027	3.14351	3.20274	2.41		1.67788	1.48321	1.41236	1.70135		2.01907	2.04611	2.15184
ENSG00000143322	ABL2	1.68091	1.88656	1.46878	1.39272		1.57953	1.76471	1.89675	2.28095		1.63415	1.73144	1.74958	1.80874		1.63165	1.73581	1.485	1.9427		1.64638	1.58882	2.03589	1.80039		1.82853	2.2921	1.77006	2.42289		1.6602	2.13297	1.97159	2.01439		2.40297	2.21495	1.8262	1.85442		1.88628	1.72982	1.96014	1.89707		1.95382	2.55241	2.01849
ENSG00000099204	ABLIM1	4.37861	12.1626	6.5686	19.8841		2.55476	3.25953	5.34193	7.16139		1.82226	2.85618	3.46311	8.9302		1.99024	2.33615	4.43312	8.63145		3.66751	5.03752	7.32154	13.3005		0.678643	1.47845	0.704792	1.87822		2.11234	1.51972	5.1946	4.36557		1.65552	2.69585	2.78965	2.72894		1.15151	2.90276	4.37582	7.31674		5.53486	1.91199	8.73852
ENSG00000159842	ABR	1.93287	2.62832	1.35769	2.39884		0.276549	0.383481	0.218183	0.297587		0.453067	0.592874	0.348382	0.180429		0.286458	0.606139	0.388879	0.451959		0.994367	1.05799	1.16641	0.803423		2.72966	2.79099	2.89044	2.93393		1.63087	2.30068	1.52743	1.80254		2.44299	3.22001	2.35653	2.44302		0.0133897	0.186328	0.0493173	0.00694357		2.88481	3.08012	2.79118
ENSG00000174429	ABRA	0.429701	0.567865	0.598806	0.547553		0.370416	0.373719	0.239638	0.116301		0.179123	0.357208	0.232499	0.115026		0.207053	0.444011	0.279513	0.554917		0.638679	0.352669	0.619668	0.299933		0.340003	0.416209	0.486417	0.659761		0.675295	0.703001	0.587018	0.582278		1.29398	1.16575	0.761053	2.15622		0.512168	0.69512	0.67073	0.206576		0.964641	0.808639	0.756304
ENSG00000146386	ABRACL	268.702	214.507	284.721	245.575		238.557	190.737	189.593	143.45		154.543	141.876	153.335	150.944		217.011	162.252	183.196	149.817		302.869	243.132	270.813	265.798		171.872	234.5	195.88	218.182		284.156	185.108	209.349	188.412		334.199	259.833	294.656	207.704		213.09	171.305	210.026	158.178		262.356	253.237	309.279
ENSG00000165660	ABRAXAS2	11.4355	9.77005	8.60478	7.87516		9.44515	11.4801	10.0063	8.79463		10.193	9.71628	8.845	9.23222		8.5031	9.3669	10.0375	8.95166		10.548	8.8606	8.8848	8.39147		12.1054	13.2044	14.7898	13.339		10.2304	11.7341	10.3812	10.2921		13.2016	12.5923	10.3434	9.78967		10.6372	7.83465	8.20251	8.23348		11.9911	13.2129	10.9489
ENSG00000146109	ABT1	46.2121	47.8257	45.2617	56.3982		28.7087	28.0277	25.911	22.6942		31.5184	34.8771	32.3977	29.9363		30.8873	30.605	27.7928	27.2266		35.4443	42.2897	46.2847	37.7734		44.6519	41.4986	36.8175	41.6922		40.7328	43.1428	41.7591	42.6539		35.6371	39.3618	45.2662	50.2199		31.6591	34.4424	33.0731	32.826		51.498	58.3687	51.9511
ENSG00000114626	ABTB1	3.69947	9.71352	6.32106	10.2968		1.41705	3.39999	3.82789	6.57205		2.38356	5.94325	4.408	6.50645		1.43976	4.76262	3.90945	8.18551		4.00615	11.4388	11.165	10.0218		2.91283	5.50111	3.19019	6.20337		2.3063	4.71886	4.69933	7.94418		3.38578	11.021	8.09265	9.69047		2.73241	5.30634	4.16963	6.5449		4.82621	4.65183	8.29567
ENSG00000083622	AC000061.1	3.45715	4.84479	9.17393	6.83734		0	0	0	0		0	0	0	0		0	0	0	0		0	0	0	0		2.71772	4.3665	4.09485	3.7292		2.70738	4.02713	5.31319	13.0502		3.71662	4.01958	9.29389	8.26405		0	0	0	0		4.25107	1.39741	6.92692
ENSG00000185065	AC000068.1	1.38366	1.97244	3.03953	3.36379		3.33165	1.99122	3.18939	2.90308		3.70643	2.66356	3.71367	1.96455		2.32852	2.54703	3.57639	1.79456		3.32063	3.07784	3.50842	2.59161		3.07268	3.05715	2.58338	2.66226		4.95487	4.5004	6.20373	8.47485		3.72642	3.30761	5.11927	9.87124		4.71014	4.46214	5.10816	4.1097		3.27852	1.86417	4.06648
ENSG00000235776	AC000089.1	12.1712	12.3342	13.9489	11.3262		18.3754	21.8516	22.2899	21.8006		12.3217	13.5478	15.9513	14.4403		12.3344	17.5698	14.2952	14.2779		6.40316	8.36096	7.56111	9.16541		9.39083	8.91453	8.72099	8.36368		10.6491	11.2984	12.8564	12.841		13.601	12.8036	11.343	9.8978		26.7172	27.2071	26.2775	31.4991		9.08798	9.81318	8.81542
ENSG00000274898	AC001226.1	0.818244	0.715695	1.39122	0.354767		1.74767	3.44896	2.66276	4.7556		1.55645	2.26992	2.25166	3.72358		1.65097	6.15682	2.60889	3.4909		1.9448	1.99574	1.8099	4.59916		1.89585	3.38446	1.69275	2.6978		1.62814	1.4373	1.72084	2.10085		1.3757	1.20172	1.76346	1.44123		2.23002	2.20375	2.41053	2.86594		2.71539	3.00243	2.7919
ENSG00000272330	AC002044.1	5.72962	2.30588	3.6386	1.07578		2.981	1.62911	3.45181	1.52093		3.74799	2.18841	0.21337	1.83853		2.88826	2.6829	2.75475	1.48861		4.26502	2.19621	4.37344	2.01148		2.15583	4.61829	2.88732	2.95819		2.66602	3.3431	1.50524	2.58802		3.24904	3.41628	3.18486	2.02448		2.14994	1.07398	0.913697	0.171524		2.92525	3.05944	2.56423
ENSG00000213683	AC002056.1	7.75779	3.80684	5.6569	3.18699		9.58006	4.85445	5.58983	2.00255		8.40872	4.05962	6.65376	3.99595		9.51721	4.78082	5.85913	3.09473		6.40377	4.06357	2.83461	3.26177		8.55288	6.24077	10.8797	5.12493		9.97653	4.77242	7.19745	4.30429		6.00408	5.32669	5.07622	6.3733		8.90484	3.76377	4.86279	3.56589		6.10677	6.08387	5.40705
ENSG00000237729	AC002075.2	13.2642	11.9062	22.02	17.6212		19.7807	42.8998	43.1707	34.9652		19.4848	27.7585	23.0101	35.6299		21.0969	38.545	23.5163	32.1999		19.9072	23.9596	20.4849	35.1865		10.5881	14.8916	11.767	12.674		17.9692	14.393	14.4396	17.225		17.768	18.9563	18.1936	17.1357		24.471	29.6282	31.2789	38.8229		13.832	16.43	15.3883
ENSG00000265975	AC002091.1	1.00017	1.07733	0.314128	0.305158		0.352332	1.18096	0.206137	0.43143		0.354388	0.191006	0.4842	0		0	0.826271	0	0.158348		0.940977	0.186895	0.510828	0.171174		0.305764	0.561444	0.102378	0.466181		0.882292	1.20119	0.555076	1.46825		0.614421	0.726802	0.853236	0.697325		0.422209	0.565774	0.362854	0.194619		1.0718	1.99982	1.24693
ENSG00000266389	AC002091.2	0.346452	1.97251	0.248713	0.792784		0.195273	1.7786	0.142809	0.199259		0.245515	0.595467	0.167723	0		0.227038	1.59678	0.166571	0		0.651896	0.863188	0.202225	0.316233		0.564878	0.388961	0	0.645928		0.698559	0.963566	1.0649	1.48665		0.993212	1.00704	0.695423	0.511515		0.455001	1.20603	0.287292	0.404489		2.39526	1.77756	0.527912
ENSG00000267698	AC002116.2	1.1913	0.633267	1.12733	1.05737		1.77021	1.51228	0.714265	0.186863		2.49429	1.28231	1.20589	0.780331		2.30657	1.41268	1.45795	0.914462		2.09603	1.40312	1.32752	0.247134		2.86941	1.45906	1.99542	1.41341		2.45664	1.42389	1.77539	1.80998		3.85876	0.587621	1.86953	1.81218		2.43826	0.904804	1.12258	0.421474		2.6955	1.50355	2.04029
ENSG00000268947	AC002128.1	0.365548	1.85624	0.418234	1.46384		0.579476	1.60452	1.1866	1.53739		0.922856	2.04194	1.02863	1.74147		1.36994	2.06228	1.417	2.60433		1.32652	2.25414	0.680122	2.59631		3.38051	3.84749	1.03834	3.62915		1.52019	1.38638	0.5618	2.35289		0.954388	0.956288	1.37579	2.90093		1.85174	3.96067	1.76192	2.18727		1.4595	2.54438	1.93687
ENSG00000259242	AC002306.1	0.099092	0.411696	0.666906	1.26981		3.60244	3.60169	5.42231	3.80421		4.45032	3.77532	3.48997	3.1002		3.04393	2.95999	5.89576	4.48687		4.95437	3.77739	6.50704	2.2386		1.72674	1.02906	2.25177	1.05306		1.6109	1.27777	2.48743	2.11487		0.121748	0.172819	0.537042	0.292606		3.37432	4.70854	4.56049	4.77228		2.24024	1.07664	5.02394
ENSG00000235560	AC002310.1	3.17629	4.04692	5.70508	4.57029		3.54473	5.10321	4.52485	2.63061		8.48135	7.81767	6.56903	7.22716		10.3159	8.05438	8.42975	7.61148		9.34399	12.4404	11.3243	13.551		4.76969	5.34901	4.75986	4.22112		7.14733	7.13145	8.14892	9.98554		6.21276	6.01223	9.86953	9.01651		5.00575	4.65718	5.53119	4.85054		2.82491	2.46176	3.59033
ENSG00000260494	AC002310.3	2.05475	1.8378	1.17545	1.52811		1.33004	1.34495	1.15136	1.3295		1.87702	2.24405	2.14491	2.08196		2.20914	1.47414	1.38924	1.30124		2.38191	1.00789	2.02393	2.06601		1.88449	1.65806	1.45914	1.65207		1.74785	1.65598	1.38158	1.69671		1.8934	1.64246	1.74	2.5281		1.98776	1.81055	3.03504	0.749675		1.01217	1.04649	1.89459
ENSG00000226436	AC002367.1	0.573143	0.899576	1.0492	0.944293		1.59907	2.04789	2.83501	1.87894		0.852937	2.16721	1.24861	1.76054		1.35214	1.07657	0.992023	1.52444		2.40339	1.19951	1.70618	2.11876		0.63078	1.86605	1.26721	1.41052		2.94689	1.04338	1.5268	0.854318		1.61962	1.19949	1.03541	0.789796		1.93556	0.837968	1.42582	1.20448		1.04611	1.14166	1.81019
ENSG00000267049	AC002398.1	0.597975	0.301139	0.702453	0.845883		0.59748	1.60749	0.672237	1.21935		0.808992	0.436025	1.26323	0.989528		1.12216	0.79419	0.235228	0.688523		0.701404	0	0.571156	0.521006		1.06361	1.28166	1.53579	1.58109		1.15091	0.49481	0.724069	0.441983		0.935061	1.2641	0.654708	0.374552		0.55075	0.738023	0.473325	0.253871		0.992209	1.32894	0.948825
ENSG00000237819	AC002454.1	91.6311	39.0065	99.0831	60.4588		218.198	165.768	177.09	109.285		213.893	151.291	207.531	119.014		244.798	155.015	209.87	97.6766		280.697	109.199	108.962	71.4247		250.912	181.563	255.927	132.946		250.402	89.3284	145.122	52.4398		148.155	48.3528	113.375	30.2124		538.624	298.599	370.196	181.742		78.0997	13.7698	69.3325
ENSG00000260188	AC002464.1	7.05472	8.39034	14.4419	14.6088		13.622	23.0294	25.9091	30.7058		13.0145	25.624	23.0038	24.4231		18.9995	30.793	32.1021	32.6858		13.9962	24.1994	17.5341	20.3775		17.0125	33.1971	20.9277	36.3868		6.46989	13.8784	8.03643	8.34673		0.149121	1.0231	0.219263	0.881054		25.464	38.2314	34.4776	43.5915		7.66539	8.94253	10.2012
ENSG00000241764	AC002467.1	2.73641	4.76972	5.23282	7.23334		1.59552	2.26706	2.39204	3.5004		2.00604	2.91924	2.2612	3.19365		2.27245	2.84322	2.51786	4.00365		3.11979	3.27959	4.54391	6.33044		2.65389	2.70138	2.02831	2.87635		6.10015	4.65225	7.49257	6.48908		5.41984	4.69009	5.68212	7.98739		6.71839	8.96728	9.50691	11.6225		2.7008	1.79413	3.76444
ENSG00000233247	AC002524.1	0.67897	0.391793	1.0967	0.543789		1.25571	0.52285	1.67924	0.585756		1.0826	0.875239	0.677946	0.579335		0.667416	0.863518	0.489664	0.967457		1.91636	1.26874	2.22929	1.39443		3.26922	3.28732	2.50199	2.51593		1.92519	2.31755	3.2609	1.6676		1.512	1.3815	2.14653	1.67076		1.62417	0.886333	2.53363	1.68451		3.41501	2.22849	3.49174
ENSG00000235945	AC002543.1	0.237587	0.186453	0.294217	0.391442		1.03448	1.43438	1.13114	1.18882		1.06071	1.10256	1.25947	1.20282		0.747342	0.749989	0.959531	1.67011		0.728057	0.870167	0.582459	1.25239		0.508433	0.706857	0.890098	0.890349		0.700615	1.18942	0.365141	1.04633		0.627601	0.690598	0.858424	1.2979		0.815728	1.4639	1.30031	1.13729		1.64589	1.71019	1.40203
ENSG00000267184	AC002545.1	3.59085	4.02573	3.72863	4.69538		6.18022	4.42429	4.59907	1.99149		2.99908	3.67369	4.47015	2.62621		2.89943	3.14495	4.06949	3.89834		4.13673	1.53371	2.91942	4.56528		2.50918	3.5995	6.30106	2.8692		7.17567	2.33463	4.73029	4.6921		4.25427	2.38573	3.55242	1.89345		4.04222	2.41073	3.66892	1.94646		5.21346	2.2062	3.62406
ENSG00000227782	AC002553.1	0.810404	1.54988	1.87	1.45706		2.00654	3.45909	3.32858	4.7442		2.67663	3.44906	4.53982	4.37939		2.01998	2.71827	2.58829	3.29925		3.31429	2.03355	2.28071	3.80425		2.26515	2.11212	1.74202	2.65491		2.01337	3.07354	2.19443	2.9415		2.2403	3.16325	2.71891	2.82035		1.53131	2.72034	3.24009	3.5481		2.61734	3.74742	3.63243
ENSG00000275413	AC002553.2	0	0.841704	1.05722	0.898648		0.830057	1.38247	2.9485	2.541		1.49089	3.69633	1.52775	1.59565		1.10295	1.64656	0.708052	1.59879		2.03587	2.20152	1.71922	0.864146		0.428778	1.57464	1.20596	1.72586		0.848401	2.3405	1.72444	3.13594		1.63706	0.896901	2.7027	1.03539		0.947313	1.68444	2.0935	1.31001		1.97815	2.03185	4.02176
ENSG00000239291	AC002558.1	2.34146	3.36278	4.54466	4.49803		5.62108	6.19723	7.57828	8.27955		7.71262	5.89584	8.1867	6.47868		5.71143	4.78121	5.04505	9.66574		4.47571	5.70413	8.25095	6.25337		3.88837	2.72611	2.20145	4.04208		5.46429	6.70951	5.65695	9.00937		4.58157	6.08335	5.50069	12.2632		5.88983	6.33955	7.51485	5.4674		3.18966	3.69041	4.61297
ENSG00000261872	AC002558.2	1.1037	0.732414	0.817093	0.59983		2.79939	3.73966	2.43114	4.34432		2.6764	2.8455	2.55473	3.33534		2.33937	2.89738	2.73617	3.45111		1.50195	1.54681	1.57033	1.46393		1.22313	1.66507	1.10152	2.12206		2.7644	1.98831	2.61506	2.71078		1.61031	1.36346	1.74465	2.54617		2.21309	3.09769	2.27379	2.25504		1.54521	1.74881	2.55135
ENSG00000262265	AC002558.3	1.67869	2.45843	4.42566	3.9738		7.34099	8.55857	13.1712	13.6833		8.55292	11.2758	8.57522	7.96851		7.11262	9.99719	11.0211	11.7307		5.13481	4.93244	6.38598	14.7415		4.45951	5.0691	4.6928	6.08686		9.62914	5.26892	8.95564	9.88344		6.75646	4.71122	4.67096	8.54651		9.644	8.40282	7.27221	9.59677		5.95505	6.8659	7.8422
ENSG00000250318	AC003072.1	2.27571	2.69639	1.9196	4.92977		2.21261	2.85064	7.17613	8.90024		3.58825	5.56288	5.67382	9.06158		1.41676	3.83923	2.07887	6.67744		3.73151	5.72666	7.04022	8.82816		0.742094	1.9162	1.49084	2.33357		2.98257	3.56743	2.95343	5.60218		1.67761	2.42544	2.69511	5.33859		1.92133	1.74283	1.60405	2.96691		6.60809	7.07435	10.3084
ENSG00000260793	AC003102.1	1.51134	1.73622	1.35414	1.78463		2.90667	3.76688	3.36693	5.65333		5.39596	5.61827	5.52937	6.392		4.54758	4.53275	5.34161	6.56092		6.97765	4.0702	5.47486	3.4751		6.10872	5.03851	5.89519	4.78802		9.29905	10.2211	11.0758	9.41132		3.43026	3.501	3.55703	6.89291		4.7273	3.25305	5.13741	2.45146		7.81992	4.64839	7.34506
ENSG00000268392	AC003682.1	0.401944	1.29885	0.324619	0.689825		0.509738	1.11428	1.36688	1.56043		0.373852	0.690845	2.11615	1.71481		0.493881	0.629164	0.797161	0.890908		0.729301	0.600868	0.615868	1.23824		0.675836	0.902523	0.678865	0.786858		0.835776	1.90552	0.463303	0.953165		1.2346	0.934669	1.27073	4.54975		1.24429	1.62658	1.3124	1.40783		1.50061	2.0926	1.08574
ENSG00000237903	AC004000.1	0.107216	0	0.230906	0.0981367		0.589201	0.396303	0.265169	0		0.170953	0.307131	0.467146	0.121977		0	0.503476	0.154646	0.40739		0.172921	1.28222	0.938737	1.61476		0.524436	0.601856	0.724331	2.4587		0	0.0813255	0.0549258	0		0	0	0	0		0	0.279922	0.266724	0		2.00139	3.64036	0.935677
ENSG00000257624	AC004024.1	2.81931	2.42943	3.03591	5.59121		9.61383	11.9263	8.59974	10.8641		10.7887	13.2449	20.3366	14.8612		13.3948	10.3462	15.046	17.2591		19.5523	12.0818	16.1273	6.81948		2.29839	2.63769	4.73281	3.1538		6.11098	8.554	6.6438	9.04156		9.46797	4.80768	9.39413	17.8526		11.5311	13.9362	22.2099	17.4454		2.88478	1.87196	3.82731
ENSG00000196656	AC004057.1	134.566	90.8884	126.584	92.4952		239.794	227.88	262.664	213.525		188.575	193.553	189.48	227.703		213.328	224.11	170.698	179.47		170.799	169.668	157.121	169.309		139.475	97.7525	135.519	94.4798		83.7387	52.1138	41.6439	25.3909		118.945	99.9878	94.3095	79.9668		73.5104	42.4465	57.8616	42.9912		43.0402	41.0211	35.2926
ENSG00000273447	AC004067.1	0.76269	0.979707	1.71399	1.3355		0.95321	0.980567	1.51724	1.77369		0.845974	1.32988	1.10769	0.98087		0.717115	1.48797	0.908764	1.134		1.28357	0.743575	1.9743	1.36206		0.648803	1.04241	0.896101	1.70636		0.702052	1.00611	0.781437	2.24675		0.896323	1.42654	0.878618	1.89309		0.933216	1.1428	0.783691	1.31632		1.4581	2.46199	2.23245
ENSG00000276449	AC004076.2	1.15957	0.94805	1.56458	0.786437		1.51188	2.10863	1.76218	1.68738		1.27715	2.14509	1.63337	2.08213		1.97068	1.47976	2.26698	2.24724		1.58853	0.929375	1.76142	2.28581		1.20442	1.30968	1.31278	1.22682		1.05635	1.30344	1.13797	2.12031		2.09411	1.98171	2.35561	2.70899		2.39047	1.90399	3.406	2.52005		2.21381	2.39706	2.23524
ENSG00000263272	AC004148.2	1.13786	1.30489	1.88306	1.85277		2.74425	2.19886	3.99908	4.38123		2.96651	2.42919	3.47909	4.31958		2.46069	1.73734	3.24788	4.83931		3.8442	3.86751	4.74009	6.18244		2.06517	1.89603	1.82432	2.63951		1.59393	3.32516	2.22121	5.16125		2.31039	2.74342	3.664	6.35443		1.84717	2.31405	2.48801	2.75482		2.87179	2.78708	4.39015
ENSG00000240311	AC004224.1	0.408667	1.05646	1.80426	2.01992		2.55677	1.71196	4.64932	0.987174		1.91139	2.34133	1.30576	3.39399		0.883768	1.57789	2.47569	1.86338		1.71369	1.28293	1.14499	1.11906		0	1.00938	0.301186	0.274292		1.11241	0.991942	1.25614	0.775285		0.602522	1.61551	0.639838	3.01686		1.70213	1.15231	2.64329	0.954252		1.62743	1.77608	2.17383
ENSG00000276390	AC004241.3	0.942859	1.28504	1.64381	0.575343		1.59429	1.21702	2.16533	1.54936		1.86131	1.33759	1.76061	1.78778		1.45642	1.52271	2.26659	0.625531		2.60686	1.94643	1.41519	2.45891		1.04317	2.31872	1.32359	1.10495		1.96901	1.02168	2.20808	1.27765		2.48234	1.30506	2.16294	2.60737		2.47654	1.78175	1.89879	0.68145		1.26647	1.21955	1.52999
ENSG00000263990	AC004253.1	2.71127	3.29371	2.30492	1.34968		4.66494	4.45408	5.41151	7.79683		4.29777	5.28681	5.73387	7.63019		5.28351	3.10231	4.87118	6.56679		4.2961	3.34202	5.41409	4.88443		3.89714	4.27219	5.95954	4.89529		3.09306	3.31935	3.60642	5.34983		4.61686	3.81601	4.35381	5.71192		2.67726	2.9308	5.08825	7.55267		4.22252	5.21118	5.81155
ENSG00000213269	AC004386.1	9.1202	8.67381	8.99974	7.28694		16.324	16.3857	23.2729	15.4731		10.1485	15.2385	14.619	15.7546		10.0444	14.5623	12.6268	12.9808		7.77282	6.79412	4.80717	5.34562		4.17757	4.86277	6.25697	3.07092		9.77891	7.959	10.0944	7.31595		7.2329	7.87315	4.99608	4.98385		12.4641	13.4426	17.0733	13.7106		6.88323	7.59484	7.5295
ENSG00000146677	AC004453.1	321.16	321.676	405.137	364.577		451.71	540.734	603.217	526.554		352.092	458.416	417.108	539.552		423.798	543.647	437.548	468.093		278.212	336.37	290.409	299.976		265.902	206.503	256.89	187.683		261.291	244.254	267.266	240.919		293.582	268.166	282.027	207.589		463.68	554.874	518.862	760.083		246.057	281.72	270.761
ENSG00000278765	AC004477.3	2.39991	2.97856	2.88085	2.01663		5.02265	4.12032	4.33	2.51168		4.97667	3.74169	5.99966	3.93882		4.7955	3.12022	3.57507	3.13932		7.29713	5.99901	5.92486	9.74988		3.99316	4.90288	3.9144	3.65289		3.98623	3.5214	4.19223	5.4912		4.68878	3.38501	3.22205	2.43967		9.7434	5.99867	10.6683	5.64982		4.6023	3.81156	3.43346
ENSG00000262312	AC004494.1	0.502737	0.747006	0.262221	0.373883		0.292215	0.996882	0.747969	1.30115		0.8517	1.80917	0.661699	1.22433		0.610005	1.40582	1.05371	2.06944		0.874174	1.02163	1.03166	1.47345		0.470684	0.784897	0.617526	1.44111		0.451404	0.738838	0.346079	0.883492		0.250932	0.931585	0.255436	0.904628		0.247594	0.721904	0.449459	0.504413		1.30993	1.25889	1.29924
ENSG00000273237	AC004520.1	1.18279	1.63804	2.10508	1.65402		0.527776	1.63948	1.30013	3.00454		0.523869	1.43058	0.76348	2.14927		0.177629	0.959998	0.331727	1.37325		1.53671	1.277	1.84107	1.79937		1.9285	3.30135	1.43268	2.71975		2.83206	3.16502	2.28908	4.91963		1.97799	1.54712	1.40473	5.96659		2.7554	3.13952	3.7598	3.50986		3.21646	3.4359	4.30094
ENSG00000225792	AC004540.2	0.263178	0.437369	0.481775	0.144535		0.178004	0.453966	0.715986	0.363275		0.503556	0.301559	0.229336	0.449116		0.465659	0.288367	0.569401	0.666666		1.18849	0.393426	0.460854	1.04497		0.547105	0.38411	0.840499	0.942088		0.437788	0.598877	0.350541	0.67759		0.646698	0.458989	0.570531	0.336757		0.562892	0.8795	0.327356	0.245812		1.57207	0.500405	0.481225
ENSG00000257452	AC004551.1	0.161477	0.149086	0.260824	0.480358		0.273042	0.298433	0.0499209	0.208962		0.0858235	0	0	0.091854		0.238093	0.147443	0.23291	0.102261		0.390652	0.120696	0.282764	0.165816		0.197462	0.453224	0.0991733	0.858017		0.793624	0.244967	0.165446	0.32822		0.247994	0	0.194477	0.397351		0.0454435	0.295111	0.0502136	0		1.10523	0	1.67763
ENSG00000225071	AC004552.1	14.1408	10.5924	14.8681	13.1265		20.0761	23.5045	26.8899	28.5421		17.6548	20.636	16.3718	28.5328		21.506	24.8841	17.4138	23.4017		19.0415	20.2418	16.7028	21.2789		12.8875	13.0302	13.6007	8.05851		10.3896	3.74401	5.53567	2.53082		10.5718	10.8575	12.532	10.7016		8.33458	5.50304	5.14401	4.28316		4.1504	4.22756	2.88283
ENSG00000276345	AC004556.1	0	0	0	0.0574232		0	0.077297	0.0775798	0		0.0666871	0	0	0		0	0.065467	0.0904886	0.0794593		0	0	0	0.171791		2.26314	2.46517	2.69711	2.63172		0	0.0475864	0	0		5.31848	3.39181	2.2667	1.79076		0	0	0	0		2.31615	1.73248	1.90321
ENSG00000266088	AC004585.1	2.01509	0.966009	0.37556	0		4.6687	3.65257	0	0		1.91545	1.15448	0.0562811	0.132261		2.30458	2.03205	0.0279472	0		2.4375	0.347581	0.271434	0.265287		0.0473875	0.152273	0	0.173398		0.058602	0.117576	0	0		2.73767	1.21651	0.233356	1.33501		2.42106	1.21408	0.337412	0.0452433		4.1795	6.98227	2.46393
ENSG00000260822	AC004656.1	3.32408	3.07333	3.49363	2.79798		4.50291	4.0956	3.97144	3.3895		4.77437	2.85261	4.18086	3.04031		4.3275	3.68161	3.67876	3.30163		2.65412	2.80349	2.50402	2.9785		2.83794	3.27399	3.65114	3.60308		3.95622	3.08682	4.08791	4.16131		2.61519	2.10959	2.20215	1.16292		2.17442	1.67451	2.17523	1.39034		4.36423	2.90358	3.87336
ENSG00000267285	AC004672.2	0.444835	0.112009	0.261278	0.29612		1.09407	0.44843	0.550087	0.767529		0.343892	0.278023	0.763521	0.736112		0.636022	0.2532	0.408302	0.409755		0.782664	0.846345	0.920583	0.498314		0	0.635618	0.447057	0.633324		0.917316	1.84045	0.662937	1.26037		0.397482	1.22248	0.292223	1.63198		0.637318	0.337857	1.45873	0.141642		1.64396	1.02522	0.672222
ENSG00000265206	AC004687.1	5.85664	4.82694	4.38385	5.80522		8.26058	8.00796	9.2561	15.6754		12.0107	10.2462	13.1945	12.1558		10.4889	6.78984	12.4651	13.4968		10.2982	7.30305	9.63028	9.66154		12.5244	10.777	10.1767	9.41179		13.0258	10.9217	14.1526	14.4013		8.79274	7.10838	13.006	15.3958		7.57369	6.51902	7.7468	8.02182		13.7827	7.76012	19.364
ENSG00000261996	AC004706.1	0.10563	0.0487624	0.170619	0.0966853		0	0.130147	0.0653118	0		0.112283	0.181553	0.230119	0.0600865		0.0778747	0.234236	0.152358	0.133788		0.255546	0.276338	0.184971	0		0	0.0592955	0	0.0590815		0	0.0400614	0	0		0.0324452	0	0	0.363899		0	0	0	0.0616627		1.16117	0.765124	0.921839
ENSG00000274114	AC004706.3	0.0707692	0.304914	0.152412	0.323881		0.159552	0.465039	0.145856	0.284916		0.150453	0.05406	0.0685211	0.375724		0.324636	0.172317	0.204151	0.44817		0.266323	1.05793	1.03271	0.452174		0	0	0	0		0	0	0	0.0639318		0	0.0548548	0.0568212	0		0.0265549	0.123177	0	0.165248		2.93565	2.39218	3.52916
ENSG00000226138	AC004801.1	10.1231	7.79853	13.0533	10.2692		12.3201	6.83219	7.49507	12.0153		11.0349	5.91056	15.1706	10.4165		10.5213	7.87241	11.9043	9.30998		18.8227	16.9645	17.0493	9.53441		10.0136	7.31138	8.31609	9.44885		6.63049	4.10829	4.55838	7.42674		10.8532	10.4956	11.2601	21.0072		12.5569	10.1005	16.0405	10.9909		5.4564	7.00567	6.37733
ENSG00000250132	AC004803.1	1.34124	1.25584	1.58735	0.862835		0.877211	1.23161	1.91676	2.3797		0.907883	1.67458	1.69067	1.73462		1.01369	1.52837	1.56043	1.7789		1.60198	1.53214	1.3959	2.41674		0.502871	0.92337	0.61392	1.20313		1.12895	0.998161	1.38717	1.61173		1.11155	1.37554	1.19626	1.38867		1.15374	1.16284	1.84931	1.16705		1.23872	1.10555	1.27251
ENSG00000259153	AC004816.1	6.19211	4.37002	5.41106	6.91405		5.427	6.9103	4.40991	3.91561		4.79011	5.90644	5.36762	4.9054		5.22631	5.54824	7.01413	6.07709		3.76466	4.26482	3.4062	5.85914		0.317152	0.50956	0.23893	0.290126		11.5211	9.34449	12.0907	9.44512		2.58905	2.41239	3.27976	4.11641		6.45952	5.38318	6.2504	5.48828		4.19585	3.61046	3.58371
ENSG00000275630	AC004816.2	4.65881	0.452769	1.4082	0.149624		0.207305	0	0.202145	0		0.347525	0	0.474823	0		0.160685	0.0852915	0.94312	0		0.131822	0	0.572497	0		0.599685	0.458809	0.200791	0		0.741604	0.619964	3.51718	2.54737		1.90799	1.9006	2.55935	2.97663		1.56412	0.853564	1.62664	0.19085		0.949331	0.740035	0.271729
ENSG00000273350	AC004832.5	1.04195	1.54988	1.37133	2.11936		4.30672	3.85135	5.01076	1.59805		2.64587	2.45414	2.77434	2.83178		3.86927	3.50355	1.66986	3.00598		1.58712	1.29801	2.53412	1.10957		1.27414	1.94965	0.924339	1.35983		0.350151	1.84412	0.237236	0.94128		1.63577	0.874941	0.766873	1.88023		3.06262	4.89661	4.24812	3.64948		2.44925	1.46752	2.21314
ENSG00000228554	AC004837.2	0.349296	0.82089	0.991619	0.668498		1.34233	1.01723	0.667547	1.58889		0.337541	0.727703	0.830127	1.87855		0.624276	1.30889	1.23664	1.16635		0.973066	0.664572	0.889681	1.21734		0.73778	0.748656	0.507059	0.426259		1.10446	1.97506	0.260278	1.24785		0.93634	0.849162	0.764871	1.09394		1.00088	1.52544	1.18493	0.778544		1.15916	2.01257	1.08208
ENSG00000260997	AC004847.1	5.47815	10.1492	3.24381	7.04885		5.70981	8.91969	6.74429	12.4282		5.61659	9.29731	7.62101	11.7738		6.56699	8.15666	9.75865	14.4154		3.66342	6.95456	7.63599	16.9301		4.39665	7.13216	5.2668	8.19345		2.60836	2.19281	2.68817	2.76523		3.22354	7.01901	3.65725	4.10086		18.1584	22.7951	15.275	34.3758		13.5037	14.5502	16.4963
ENSG00000230160	AC004854.1	0.532087	0.42985	0.429724	0.121757		0.112464	0.163896	0	0.229519		0.1414	0.457264	0.772777	1.36202		0.261516	0.277625	0.383734	0.168481		0.536353	0.695992	0.232936	1.00171		0.487996	0.298686	0	1.04163		0.402322	0.605397	0.545166	0		0	0.463987	0.320413	0.196398		0.449227	0.625132	0.827302	0.465915		0.938062	0.722647	0.718642
ENSG00000259109	AC004858.1	0.767349	2.03684	2.06575	0.702367		0.973136	2.95453	1.54198	2.317		2.14115	1.86842	3.20407	3.05547		0.660004	2.90273	4.01216	5.10247		2.4752	1.57728	2.85539	3.02054		1.64211	1.93837	2.23857	3.64816		1.16042	1.89166	2.45691	3.50938		3.18191	3.79178	1.61729	2.83235		1.61963	2.20375	3.22135	4.81542		1.11409	1.12901	3.26861
ENSG00000236274	AC004865.1	0.300857	0.662376	0.323971	0.550759		1.19354	2.25263	2.51844	1.35766		0.934817	1.08724	1.47891	2.07999		0.750718	1.26789	0.934658	2.75533		1.7543	0.518945	1.05367	1.99624		0.735805	0.987331	1.30764	0.983768		1.04993	0.912824	1.49384	1.53666		0.881456	0.941775	1.17064	1.75401		0.677349	1.83682	1.87112	1.05377		1.22882	1.42488	1.46186
ENSG00000239636	AC004865.2	12.0569	13.358	10.9204	10.1901		1.16225	1.08291	1.03113	0.972113		1.12591	2.16912	0.883723	1.17939		1.6393	2.03424	1.20271	2.08369		3.67105	1.5834	3.86741	0.740537		5.07074	9.51329	4.1246	8.21846		5.41875	5.50432	4.08696	5.13043		8.88807	14.359	10.9924	9.22779		1.36992	1.20029	0.616701	0.868276		6.45045	7.65182	5.58179
ENSG00000213361	AC004884.1	2.25574	1.74673	2.27233	1.7317		3.99881	3.04826	3.95924	2.13438		2.39781	3.25174	1.79659	4.13919		1.21597	2.92344	2.51893	3.41003		2.11246	1.08778	0.891947	2.39107		0.711852	1.87896	1.3407	0.488394		1.43051	2.75971	1.6402	2.46508		2.95028	3.72256	2.71673	5.44333		2.53928	2.65969	4.25399	2.29379		1.50924	1.97652	2.84251
ENSG00000239719	AC004890.1	17.9543	22.8519	18.2289	25.3551		18.107	27.3358	26.6429	22.5702		20.0393	22.3361	15.4593	26.2621		27.4816	32.0517	32.5559	30.8618		10.3418	19.5548	10.5548	8.77938		13.33	9.79063	10.7118	9.61184		12.0241	11.8677	13.0083	14.9452		17.6473	21.3225	23.7858	13.3804		28.873	31.8752	30.7871	41.4746		13.2996	15.3273	11.7249
ENSG00000236018	AC004898.1	0.18182	0.755404	0.881047	0.388319		0.3843	0.373367	0.711992	0.366002		0.644236	0.729175	0.792197	0.861881		0.297876	0.379469	0.830463	1.88068		0.488739	0.634206	0.902094	0.539371		0.815238	1.05466	0.670002	1.11865		0.274955	0.36777	0.683059	0.451696		0.446779	0.387564	0.729922	1.10361		0.852808	0.316465	0.980018	0.495314		1.33246	0.576184	0.755591
ENSG00000272240	AC004908.1	0.600688	1.4261	1.01646	2.82764		0.834331	0.845837	1.59175	3.18336		1.68752	2.06487	2.36797	3.02643		0.590466	1.34322	1.11396	3.36931		1.24561	0.513126	0.450802	0.763693		1.3117	2.02317	0.579733	0.863944		0.908385	1.49708	0.527531	1.56981		1.26518	2.14512	2.79043	7.89744		0.241498	1.47867	1.44097	2.15403		1.35268	1.74818	3.88708
ENSG00000272812	AC004908.2	1.7389	2.27752	1.17575	1.33254		1.12826	1.84355	2.10033	3.48877		1.63349	3.05825	2.76042	4.04862		1.15279	1.3715	1.51655	1.89512		1.36966	2.41813	2.19524	5.70293		1.03848	2.27007	2.28496	1.53807		2.01809	2.20854	1.32587	3.39752		1.63961	4.0906	2.92223	15.8421		0.50075	1.0558	1.71024	1.6997		1.71106	1.86736	2.42
ENSG00000244701	AC004918.1	0.482333	0.918475	1.68802	1.62799		0.917529	2.04285	2.46039	2.86079		1.28178	2.07254	1.70751	1.37185		0.681555	1.38416	1.30445	3.39818		0.583441	1.0365	1.8476	2.60029		0.995322	2.09837	0.999782	1.85474		1.27646	1.87503	1.05015	1.83825		0.851877	1.22675	0.653517	1.57263		0.780508	1.10187	0.974927	1.09107		2.2009	3.41185	2.90644
ENSG00000259768	AC004943.2	0.834147	0.398347	1.48673	1.73764		2.89389	1.87831	1.63619	1.24074		4.64744	3.26289	6.72577	2.15976		6.19205	4.1572	4.43921	2.51375		5.56691	2.83793	2.51842	1.92972		2.77872	1.16254	2.50852	1.35141		3.08833	1.8327	1.73877	0.701586		3.1806	1.23739	2.1478	2.34988		3.39982	2.2529	4.2218	1.81343		1.88522	0.416694	2.1277
ENSG00000228434	AC004951.1	0.808574	0.895833	0.937671	1.03614		1.55653	2.40631	2.27667	2.91905		2.53883	1.8815	2.61967	2.75968		2.67791	2.6806	1.97368	2.74147		2.40755	1.07857	3.50708	2.23117		2.9815	2.63955	1.65023	2.39346		2.44552	2.17021	1.6569	2.27564		1.89518	2.4443	2.59185	2.22844		3.19274	4.37797	3.12557	3.48563		3.0342	2.98473	3.86682
ENSG00000239556	AC004951.2	1.76296	1.3564	1.70856	0.72615		0.124208	1.04987	0.654027	0.506975		0.530965	0.471349	0.469413	0.501418		1.09754	0.659228	0.889995	0.446582		2.27468	1.05418	2.05809	0.402296		1.72466	1.58341	0.902288	0.986062		0.977541	0.802343	0.812832	1.39355		0.974712	2.11809	1.45088	1.30145		1.09151	1.19672	1.49846	1.33789		1.38949	1.72925	2.14907
ENSG00000243554	AC004967.1	5.76413	5.27387	7.38126	5.70379		7.11239	8.82949	10.403	10.4832		4.80237	9.75838	8.67321	8.56636		3.57318	8.69745	7.0407	9.86576		11.8929	12.1101	13.4582	10.4516		9.08069	10.4358	10.9712	10.0496		3.37676	11.8168	8.61929	7.10715		8.61323	11.4717	6.37923	8.53593		14.1465	11.7681	14.5979	11.3375		13.2694	15.0457	16.0557
ENSG00000224629	AC004975.1	0.557988	4.12136	2.16308	0.612883		4.81188	3.02499	3.72607	3.85106		4.15192	5.37066	4.21405	8.12555		3.62005	5.41519	3.38027	7.0673		4.67968	4.17069	3.12672	2.90311		2.8658	3.75871	2.60449	5.11836		3.20649	2.20087	1.71511	4.99037		5.21027	3.63308	2.15046	3.51502		2.76375	2.91361	3.88673	5.34197		3.98119	5.65842	5.19421
ENSG00000230305	AC004980.3	0.508763	0.117431	0.753293	0.232839		0.322601	0.783558	0.235928	0.658374		0.338003	0.07287	0.923627	0.506455		0.250053	0.365001	0.0917281	0.563835		0.205137	0.285207	0.44545	0.522433		0.699907	0.285593	1.17174	0.213422		0	0.771813	0.45611	0.172353		0.625082	0.147883	0.919102	0.375578		1.14543	1.12904	0.87014	0.816735		0.949703	1.03645	0.792853
ENSG00000233225	AC004987.2	1.37494	1.15743	0.870928	0.999405		1.64111	1.29546	2.75043	1.53506		1.52602	1.87666	2.76042	1.79427		1.27204	1.3926	1.80819	2.15122		0.97833	0.634759	1.91198	0.47063		0.494514	0.408612	0.943787	0.407137		1.19251	1.53371	1.94738	1.36997		1.39119	1.50459	1.48547	1.05481		1.0015	0.950222	0.503011	0.802635		1.29169	1.57444	1.31083
ENSG00000228532	AC005000.1	15.4521	13.573	18.6487	12.0189		14.6802	12.0848	13.6206	6.59665		15.6028	12.5165	14.179	11.1069		15.9945	13.8331	15.887	10.8088		14.4244	9.83171	12.3137	8.10113		11.2149	12.2381	15.1507	10.9211		18.6181	12.8082	13.2205	11.1941		16.6643	13.4943	15.8417	11.1774		16.9845	13.404	16.7293	12.6204		13.7071	10.797	13.0699
ENSG00000272361	AC005014.2	0.310014	0.250447	0.166916	0.14188		0.360391	0.763937	0.67089	2.0059		1.27696	0.577242	0.675374	1.6753		0.304738	0.970529	1.28557	1.03072		1.5	1.21653	0.678586	1.06115		0.56865	0.739609	0.475999	0.73694		0.351612	0.470303	0.714677	1.05023		0.761786	0.270336	0.653396	0.343287		0.697964	0.566573	0.578421	1.26681		2.21835	1.78943	2.09354
ENSG00000213875	AC005019.1	2.69284	2.28731	3.82764	2.66199		2.68647	3.58328	5.19479	5.66848		2.74794	4.31979	3.91095	3.73756		2.7529	4.1589	1.78668	4.16101		1.99782	4.91116	3.0179	1.84347		2.04162	1.57209	2.18308	0.783206		2.199	2.12428	3.1453	1.89748		2.58064	2.50474	3.82693	4.77097		4.00135	5.17446	5.22525	6.53939		2.59155	2.63322	1.9248
ENSG00000270462	AC005034.2	0.897093	1.29415	1.81128	0.872445		2.65458	1.86521	2.0107	3.09573		1.25159	2.76255	1.79148	2.93423		2.42503	1.25795	2.34527	2.4855		2.532	1.0058	2.84727	2.22623		1.8512	1.63664	2.96142	1.37985		1.69578	1.53104	1.32127	1.36758		2.34217	0.912657	1.14795	1.60044		1.51478	1.69806	2.23172	2.68389		1.9537	1.11685	2.14364
ENSG00000270696	AC005034.3	2.97628	2.68655	4.26371	2.24993		4.2912	3.2578	5.45501	3.78273		3.55919	3.31898	3.57	3.71859		2.74278	3.25143	3.5838	4.57744		3.45016	2.64174	2.14056	3.20179		3.28208	3.56521	2.64396	3.59693		2.73266	3.46697	2.54573	2.9708		3.6241	3.90848	3.58452	3.50496		2.57262	2.42828	2.97488	3.02498		3.65977	3.44068	4.10813
ENSG00000273055	AC005046.1	0.408536	1.26872	1.03982	1.52976		0.753597	1.96767	1.24004	3.33225		0.868533	1.40435	0.593338	1.77462		0.255554	0.77513	0.857108	2.91648		2.2762	1.49905	2.34128	2.03401		0.544994	1.41768	1.68793	2.74204		1.5726	2.98614	1.82652	4.8314		1.23204	1.51136	1.47608	2.52238		1.67232	1.9393	3.37235	3.94587		2.40338	1.74861	2.59295
ENSG00000272918	AC005070.3	0.87726	1.66038	1.82319	1.42929		1.81712	1.46999	2.52765	3.49652		1.46404	1.548	1.98758	2.61485		1.28487	1.71647	1.75882	2.58888		1.37242	1.45568	2.02776	2.57038		1.38385	1.78266	1.04524	1.43276		1.81748	2.02287	3.24475	2.54393		2.57601	2.12155	2.82096	3.31576		1.77755	1.81397	2.13873	3.22628		3.43527	1.84276	5.73825
ENSG00000272219	AC005072.1	6.77188	10.4927	13.6991	9.26777		27.9536	30.304	34.2873	43.0678		26.0196	33.3553	40.7808	42.2024		20.8164	23.9301	30.5637	51.1648		41.983	27.6392	45.9253	36.6763		17.5353	18.399	17.0849	22.6092		17.6796	24.4855	17.8873	24.0992		26.2269	22.6801	33.4561	33.0707		32.9012	50.5536	65.4548	52.3125		25.7421	15.3463	29.0856
ENSG00000224046	AC005076.1	1.9605	0.193073	1.35111	1.48343		1.92271	0.676348	1.00207	0.766743		2.19512	1.22804	2.05008	0.743469		3.28898	1.6094	3.35562	0.595945		1.60205	0.390767	1.41899	0.680007		2.07774	0.821723	2.18338	1.16965		1.81838	0.912073	1.87478	0.21253		2.95471	1.30688	4.15562	3.88513		4.03132	3.05745	5.03974	3.08241		1.06265	0.307681	1.21666
ENSG00000233834	AC005083.1	0	0	0	0		0	0.0317424	0	0		0	0	0	0.117239		0	0	0	0		0	0	0	0		0.189024	0	0	0		0	0	0	0		0	0	0	0.177507		0	0	0.128181	0		0.961825	1.00303	1.02781
ENSG00000261535	AC005086.1	0.840395	2.51501	2.71488	1.85676		4.41009	7.64092	12.435	16.2504		6.4689	8.43418	11.3637	12.1325		5.52629	7.19729	7.56557	13.9475		5.00101	6.93137	8.62677	7.49898		4.74857	5.46584	4.3783	5.38128		2.235	3.78077	4.21619	4.16251		3.0264	5.7953	6.17755	6.84574		8.44904	12.8015	12.7242	17.898		6.7078	6.0086	8.45413
ENSG00000259294	AC005096.1	0.821014	0.895833	0.401859	0.478219		2.68186	4.04628	5.35325	3.41271		3.01486	3.89128	4.2276	3.05688		2.82465	3.15442	2.69138	3.68681		4.03265	1.45049	2.15653	2.65696		2.00795	2.59766	1.28351	2.25431		2.31384	2.66086	0.917667	1.0114		3.11787	2.21289	2.65178	3.56306		3.48681	6.39158	5.43106	5.70771		3.12708	2.39905	3.16377
ENSG00000196295	AC005154.1	0.885371	1.23732	1.28328	1.18427		1.26922	1.87821	1.62471	2.55394		1.59355	1.93489	2.03965	2.40498		1.40946	1.69787	2.01805	2.81746		2.30408	1.80984	2.33203	2.03814		1.28608	1.78944	1.45219	1.82773		1.4583	1.67693	1.50038	1.91018		1.59095	1.56431	1.52022	1.80095		1.9874	2.4869	2.46183	2.57622		2.47001	1.92641	3.00998
ENSG00000264520	AC005154.5	0.441538	1.68886	2.44522	1.32791		0.639943	1.39891	1.71603	3.04736		2.07854	3.03559	2.29024	4.01861		1.36408	3.1595	2.36549	3.75489		2.44157	1.5087	1.65682	2.0727		2.5454	1.98285	0.232437	1.55233		0.953875	2.10518	0.96941	2.47875		1.47247	1.61345	1.97515	2.35927		1.42011	4.01825	3.21681	4.05038		2.14558	1.59912	3.30284
ENSG00000278819	AC005156.1	2.14704	1.87008	1.78852	1.74274		2.80845	2.34589	2.30438	1.88722		2.49757	2.87792	3.53009	2.35045		2.3096	1.45844	2.1035	2.3089		1.96008	2.36179	3.1922	3.60522		2.2292	2.04662	2.28895	2.58304		1.96035	4.11751	2.07529	1.9762		3.3845	2.40212	2.48823	5.02409		3.73938	6.04973	5.29083	4.25666		2.48705	3.52117	2.12119
ENSG00000239622	AC005165.2	9.89577	9.4184	12.1031	8.72229		8.72792	9.93469	12.0106	8.11561		7.59707	11.199	8.51682	9.65978		8.64655	10.4859	7.2248	9.98051		5.5171	6.30082	10.9106	10.7889		6.57339	4.38911	8.02847	4.8516		8.68328	11.5835	9.76349	9.02246		9.53147	12.713	13.0952	66.138		13.2025	11.6103	10.1815	13.6217		7.8045	6.96879	8.0725
ENSG00000271500	AC005183.1	0.0703758	0.303219	0.479956	0.118096		1.82465	1.44517	1.05883	1.0119		1.4837	0.645115	0.970999	1.08087		0.611075	0.575276	0.761311	0.534815		1.24855	0.455889	0.677797	1.12415		0.444638	0.289706	0.345778	0.446111		1.09973	0.498227	0.480705	1.03312		0.562029	0.559137	0.889959	1.60476		0.488535	0.563464	0.568995	0.698402		1.01204	0.785881	1.22834
ENSG00000213209	AC005229.1	1.13508	0.209595	0.488912	0.103895		0.671758	0.699263	0.561458	0		0.482626	0.650307	1.15397	0		0.83682	0.414571	0.16372	0.28753		1.46455	0.169683	0.795057	0.31082		1.24922	0.764607	1.1154	0.380924		0.772429	0.516586	0.232595	0.153811		1.25513	1.31973	0.615169	1.95518		0.511101	0.237078	1.1295	0.132522		0.89462	0.308318	0.943412
ENSG00000263648	AC005244.1	0.342364	0.695404	0.294934	0.43872		2.08406	1.60294	1.69348	0.118145		2.62027	0.784588	1.4917	1.2464		0.874999	0.893171	1.38269	1.04071		2.31913	1.22832	0.959228	1.50001		0.669855	0.92249	0.504643	0.306387		1.13902	0.415504	0.561248	0.835074		2.18733	1.2738	2.06165	7.61589		1.5416	1.00111	1.19239	0.319773		0.908926	0.61997	0.341465
ENSG00000256210	AC005255.1	4.62097	2.7781	4.74454	4.32801		9.44903	6.09071	4.78409	2.22506		6.16856	5.91056	2.80937	6.60201		4.22542	7.96212	6.35515	2.99444		8.14611	4.65882	5.26909	3.53126		3.94238	2.29235	3.30004	3.12557		6.17546	4.89083	3.30318	3.20369		5.8095	4.87294	3.75335	4.4426		5.6857	3.81575	4.27746	3.88946		3.38796	3.98934	2.32228
ENSG00000268205	AC005261.1	8.59149	8.40533	7.83682	6.16241		9.8862	11.2841	11.7164	12.3314		11.8156	12.0557	12.5808	13.5017		7.86655	10.7176	10.6072	12.6631		9.72424	7.62784	9.14516	10.763		10.0061	12.5589	11.7786	13.4039		7.22992	9.73387	8.61836	10.113		13.677	9.93215	9.57911	11.456		9.47505	8.94386	11.3918	7.35119		8.05502	9.48183	9.31562
ENSG00000268713	AC005261.3	5.49721	6.54538	8.04913	5.96746		4.84601	5.16243	6.69427	7.69212		5.46931	7.64319	6.49907	9.64799		3.29492	6.37488	6.7445	9.23392		4.73036	4.48471	6.66205	7.82487		5.47208	6.09643	4.89959	7.04934		4.63811	7.29704	6.23334	9.65208		5.43618	6.97611	5.95453	8.46271		5.60334	7.49115	5.96219	6.43765		6.41002	7.11695	7.53602
ENSG00000266944	AC005262.1	8.91301	2.96009	6.14533	2.93461		12.9026	14.2209	14.0351	10.4		8.92908	9.47813	8.38154	9.26469		9.26559	10.4386	8.23146	7.30938		8.58372	5.17627	4.6037	10.6231		9.2526	4.96731	9.84541	3.72997		9.40595	4.76653	6.24136	4.17075		7.56315	5.36789	5.17418	5.74347		13.859	8.97327	17.3077	7.18694		5.74544	5.68968	5.00972
ENSG00000267551	AC005264.1	0.940904	1.52485	0.441924	0.586366		2.0395	3.3052	2.47559	3.48871		2.10673	2.64943	2.42776	3.17716		1.68252	1.70782	2.65652	2.10452		1.98569	2.39415	2.76941	2.04201		3.28038	3.74217	3	3.85184		0.999039	3.1281	1.51784	1.8718		1.02074	1.00087	1.35018	1.91136		1.69017	3.08373	2.66442	2.22042		3.49615	4.09646	4.46754
ENSG00000266469	AC005288.1	9.12297	7.5258	7.14991	7.53513		9.05941	8.97903	9.14539	7.96364		9.41064	8.65966	8.7809	8.50584		8.70241	9.43562	8.72057	7.24743		7.57455	9.19957	6.94785	13.5995		10.8259	12.3635	11.4712	9.66188		8.6532	5.93724	6.91362	5.81541		10.844	8.37901	9.23199	12.1411		9.20628	5.89118	8.35969	7.12183		8.03904	11.2905	9.84828
ENSG00000236325	AC005300.1	0.373388	0.976752	0.938174	1.13923		3.52512	2.83698	4.07866	4.93927		5.62282	3.28013	3.9768	6.30111		2.38572	3.18208	5.83445	4.72921		2.10774	3.34908	3.16025	4.34544		0.228298	1.048	0.458643	1.32268		1.41163	1.51052	1.91283	2.02388		0.688135	0.940621	1.49898	1.04131		1.19091	1.2998	3.2511	3.70546		3.40756	1.91576	6.15507
ENSG00000265100	AC005332.1	0.24807	1.06337	0.705983	0.454126		0.853909	1.65923	0.920298	2.87389		0.546224	2.03035	1.10659	2.21747		1.44568	1.23888	0.664504	2.6258		1.00024	1.08604	1.45834	1.8438		0.758381	1.45222	1.04473	1.90287		1.12543	1.04835	1.07114	1.99291		1.04498	1.48334	1.003	3.73237		0.678184	1.46188	0.330605	1.07575		2.07279	1.57226	2.22382
ENSG00000267708	AC005332.2	0.240542	0.777293	0.604385	0.770602		0.542312	0.345767	0.49576	1.59097		1.23584	0.551244	1.39741	1.04902		0.709346	0.690287	0.867377	0.964765		0.387953	0.359587	0.772228	1.81137		0.441219	0	0.344708	0.493315		0.48501	0.42573	0.451833	1.03218		0.689587	0.559349	0.917382	1.73626		0.0902592	0	0.199467	0.187225		0.997817	1.92384	2.73231
ENSG00000267731	AC005332.3	1.21668	1.83548	1.55848	0.895283		0.27565	0.578072	1.20954	0.987899		1.22568	0.938522	2.15972	1.62845		0.453375	0.410767	1.11258	1.71223		4.73259	1.21254	5.73713	1.97068		1.93513	1.75878	2.39312	3.41592		0.769636	0.542867	1.34436	0.657321		0.556904	0.480783	0.450131	1.31497		0.295406	0.265748	0.781416	0.575624		7.43529	2.39762	12.4587
ENSG00000274561	AC005332.4	70.938	81.8321	100.319	93.8947		53.6825	52.7751	61.7212	76.6897		43.8161	36.8549	45.5042	46.8358		28.6495	30.197	43.2397	48.121		27.1967	26.064	23.4223	33.064		34.7495	50.2509	47.5631	50.5353		51.3946	52.5841	71.9352	55.7858		39.7736	43.0849	36.1673	56.1458		20.3299	12.5011	14.7601	11.7275		89.6829	47.2647	121.64
ENSG00000274712	AC005332.5	0.416779	0.801661	0.897599	1.23983		0.557915	1.18393	0.758773	1.47819		0.713769	2.01637	1.05929	2.01518		1.0356	1.72157	1.56967	1.62763		1.45642	2.75178	2.2503	2.235		0.722015	1.65071	0.93856	1.67065		0.717809	1.38748	1.44714	0.972656		0.867671	1.62874	1.38037	1.69791		0.469168	0.967231	0.388811	0.743412		1.13338	1.46752	1.88598
ENSG00000277476	AC005332.6	0.840226	1.92762	1.08756	1.52261		0.0789302	0.303253	0.503772	0.658975		0.613473	0.583493	0.875167	0.270356		0.0917697	0.402975	0.269315	0.816964		0.123195	0.304499	0.475581	0.360228		0.155677	0.257269	0.1668	0.370269		0.231023	0.244631	0.173915	0.586536		0.354537	0.592071	0.316869	1.12776		0.133755	0.150677	0.0738976	0.138724		0.94353	0.476436	1.3191
ENSG00000278730	AC005332.7	11.324	13.742	12.2368	12.3726		7.75994	6.13904	7.93035	8.95356		6.71552	6.54695	6.01306	6.43701		7.4912	6.35216	6.78556	7.84066		3.9988	3.0174	3.28407	3.52522		8.63895	9.10016	9.92709	10.4985		8.08766	7.57082	7.97919	7.3548		7.09811	6.9943	4.97676	7.16483		2.06643	1.85066	1.44315	1.99475		13.522	9.46161	16.5584
ENSG00000278740	AC005332.8	1.16249	0.796308	1.0499	1.06405		0.380451	0.13861	0.834703	0.647028		1.11612	0.128906	0.762478	1.66383		0.589785	0.763077	0.811327	1.37738		0.483844	1.45752	1.44465	1.12955		1.0547	0.757813	0.690928	0.713129		0.510377	0.227554	0.576321	0.406519		0	0.348802	0.180653	0.221464		0.295493	0.0391619	0.419799	0.394034		2.05334	0.475344	2.96093
ENSG00000267218	AC005336.2	1.48321	0.228233	0.372672	0.588298		3.57387	5.96973	10.3324	16.2081		11.1678	13.1147	17.0896	13.4712		10.9591	16.3678	18.0775	24.5782		7.45559	9.82986	12.8132	11.5076		8.37346	12.4057	9.80775	12.3056		10.6541	6.00025	10.663	13.6336		0.242976	0.0574837	0.0595442	0.583966		4.67502	5.49881	6.64167	10.6498		8.88036	1.85773	9.77993
ENSG00000277602	AC005363.2	0.575511	0.354233	0.206575	2.54608		1.29752	2.59999	2.49089	3.97201		1.73331	1.5387	0.975152	6.3292		2.26287	1.75165	1.79855	2.67272		2.4752	4.01489	2.85539	10.1123		0.469175	3.76906	0.706917	0.643793		1.45052	1.1641	2.45691	3.24943		1.29633	1.33828	1.38625	13.5009		0.863803	1.0017	2.74411	3.02364		2.30776	1.4764	2.39167
ENSG00000267243	AC005381.1	0	0.0428729	0.0125009	0		0	0	0	0.0200305		0	0	0.0168604	0		0	0.0484577	0	0		6.21617	1.42306	6.71865	0.00794733		0.958237	1.28379	0.819934	1.0519		2.58069	1.29444	0.975341	0.298892		0.0998427	0.0539907	0.055926	0		0.0522731	0.0484946	0.25992	0.189753		3.57804	0.0315334	3.11174
ENSG00000231412	AC005392.2	0.308469	0	0	0		0	0	0	0		0	0	0	0		0	0.0402372	0	0		0	0	0	1.4782		0.0943027	0	0	0		0	0	0	0.1045		0	0	0	0		0	0	0	0.180071		34.613	33.3758	12.9473
ENSG00000276445	AC005393.1	0.0794942	0	0.214004	0.0727623		0.571273	1.66506	0.393213	1.23445		0.929509	0.592068	0.865901	1.22092		0.351636	0.435513	0.34398	1.10753		0.576947	0.118836	0.556812	0.761882		0.340232	0.0892478	0.488225	0.711406		0.42075	0.904468	0.529413	0.484743		0.146504	0.184853	0.478699	0.234736		0.536919	0.913197	0.741597	2.04184		1.0882	1.15162	0.991067
ENSG00000259079	AC005476.1	4.91142	4.31861	3.39991	3.31811		4.84444	2.8816	4.049	3.32918		4.90999	3.5508	3.65147	1.72949		4.31057	3.66088	3.54205	2.51788		5.18655	3.40883	3.58351	3.52237		4.43294	3.93859	5.96101	3.66275		7.42725	6.12031	4.6128	3.88229		4.74125	3.60301	2.25338	4.02856		5.72623	2.56456	3.05456	3.9593		3.10454	4.07634	4.56806
ENSG00000269696	AC005498.3	1.03292	2.24267	1.25895	3.13764		0.451037	0.978969	0.968514	1.84098		0.542954	1.61276	0.59347	1.98867		0.446304	0.763995	1.44074	2.55902		1.29978	2.91855	2.18641	2.82846		0.222084	0.981246	0.599525	1.07928		2.26579	1.61864	2.08173	3.04547		1.72929	2.5075	1.84551	3.4858		1.2522	2.31151	1.68013	3.24679		2.25067	2.23017	3.41515
ENSG00000258559	AC005519.1	0.424512	0.98768	0.676546	0.761583		0.272768	1.19253	0.713938	1.963		1.06495	1.57601	1.08511	1.08182		0.33383	0.655628	0.930702	1.91412		1.17762	0.761525	0.802836	1.20895		0.415291	0.571917	0.667443	0.721814		0.53925	0.46368	0.521936	1.24253		0.396392	1.12535	1.10433	1.85522		0.573446	0.833458	0.992702	0.872299		1.42286	1.26071	1.42543
ENSG00000259065	AC005520.2	0.337388	0.249199	0.43597	0.710279		0.114098	0.415696	0.50066	1.16428		0.28691	0.927821	0.294003	0.422221		0.0663293	0.440094	0.389311	0.427325		2.23101	1.05916	3.13126	0.923877		0.247545	0.757568	0.455865	0.452901		0	0.511831	0.241977	0.731499		2.03118	3.13821	3.29133	3.71939		1.06343	1.47984	2.01438	2.59978		1.79143	2.38274	3.02852
ENSG00000270140	AC005520.3	0.250944	0.231687	0.675557	0.344539		1.06081	0.618376	0.465479	0.541231		0.93362	0.503197	0.728917	1.0706		0.123337	0.55647	1.35733	0.635675		0.202365	0.937842	0.988718	1.28843		0.537016	0.281734	1.00178	0.140358		0.189744	0.761383	0.385668	0.680096		1.38743	1.96944	1.20891	0.0617504		0.141243	0.393101	0.468208	0.512717		1.30121	0.62483	1.09499
ENSG00000250614	AC005522.1	1.02483	0.898875	1.37945	0.891138		1.68956	2.84105	3.92865	4.42065		1.79746	2.81828	1.93493	2.73991		1.10812	1.39027	1.25645	3.05033		1.81815	0.306403	2.69187	2.38536		0.814584	2.47372	1.69941	2.29283		2.78961	1.32149	2.20503	3.12461		1.95166	2.08521	2.71537	5.04363		3.17252	3.15725	5.67259	5.38426		4.25118	3.89719	6.81422
ENSG00000234208	AC005529.1	0.481916	0.889872	0.60543	0.808694		2.1051	1.88027	1.88715	3.04887		1.45143	1.19643	2.68299	2.55856		1.02638	1.55059	1.50606	1.32249		1.16587	0.600349	1.54713	2.52931		1.17862	1.98383	1.57854	1.79698		1.09316	1.34032	1.06982	2.28562		1.38156	1.02725	1.06407	3.63665		1.80831	1.25819	1.09897	1.21906		1.39936	1.8908	1.60217
ENSG00000234450	AC005534.2	2.35875	2.77169	4.50268	3.53292		2.81003	4.09513	3.57978	3.79236		2.33636	3.19416	3.5036	3.04943		2.79288	4.78302	3.4022	2.44434		1.72921	2.72472	2.25297	1.61476		1.4422	1.20371	1.25112	1.25934		1.7835	2.43977	2.58151	2.61515		1.44902	1.99454	3.74469	4.11575		3.25871	3.80694	4.26758	5.94589		2.09035	2.52398	2.31691
ENSG00000266897	AC005546.1	2.19656	2.5213	2.36532	0.760748		3.66399	6.87567	5.43257	5.01919		4.29117	4.28554	4.48349	5.33564		4.37672	3.03559	2.997	5.63938		5.17039	2.21868	2.9108	3.57642		3.19423	3.26588	2.0418	4.11742		3.14218	3.42233	2.25055	2.01115		2.91758	2.48488	1.71597	4.03194		2.94046	2.72791	2.28915	3.81213		3.74322	3.49387	2.02303
ENSG00000240449	AC005586.1	1.44825	0.594276	2.166	1.03103		0.782276	0.495665	2.03966	0.902364		0.555919	0.921925	0.642697	1.69341		0.632715	0.671689	1.62472	1.12097		1.55719	0.481111	2.6065	1.04653		23.5149	23.2149	22.2861	26.5513		13.5665	7.99485	21.722	16.0816		1.58166	0.140322	3.9245	2.69262		1.49444	2.3527	2.45194	3.00598		39.5504	11.9473	51.8932
ENSG00000261596	AC005632.2	1.40171	4.42598	2.65654	1.33433		4.24258	4.76665	4.95742	5.56265		5.81096	11.0823	8.71311	9.50434		6.72394	8.19128	7.11669	10.3326		5.19964	7.75305	6.77455	8.13726		2.87965	4.78403	2.78925	3.70051		5.42649	9.52648	3.64786	4.71057		3.68547	4.88923	3.37633	5.84988		3.06113	7.28993	6.20696	6.48061		4.00043	9.3155	4.84649
ENSG00000261490	AC005674.2	1.37554	1.11124	0.348942	0.508466		0.715667	0.928885	0.425252	1.09541		0.822475	0.697143	0.653118	0.737318		0.507051	0.76602	0.610476	0.745469		1.08793	0.622823	0.613763	1.494		0.274955	0.341532	0.503636	0.295912		0.330025	0.491591	0.203272	0.618335		0.901894	0.592057	0.533633	0.963377		0.372223	0.718258	0.394842	0.625402		1.31129	1.16162	1.15427
ENSG00000263708	AC005695.2	0	0.496473	0.965082	0.492199		1.28812	1.76679	0.554141	1.54637		2.47695	2.36194	1.17147	2.03923		2.11434	3.0863	1.93904	3.17837		0.433638	0.669887	2.04021	3.31312		0.43838	0.603715	0.660517	2.30589		1.08425	0.815767	1.28556	0.971566		1.21125	3.3345	0.431753	0.617504		0.403553	0.655168	0.445912	0.732453		1.11532	1.13605	1.34081
ENSG00000262050	AC005696.1	1.72913	3.09614	2.20052	2.6858		8.06261	8.97378	6.0908	6.78065		9.69146	7.68507	8.21882	6.37846		8.65306	6.42478	9.90063	4.2474		8.61991	6.42305	7.8909	6.02626		3.20374	2.64721	3.73299	2.98935		3.0903	4.29245	5.58334	6.03528		6.9528	8.52912	7.32031	7.3752		6.84218	6.45703	6.25687	4.15993		5.43393	5.40844	4.05017
ENSG00000264608	AC005726.3	2.02727	2.24605	1.80099	1.11336		2.48525	2.06069	2.82031	1.66151		1.77784	0.754952	1.9138	2.36404		2.49097	2.48575	1.38894	2.4393		2.86094	1.81835	2.12999	2.56749		1.48743	1.93461	1.80536	3.17492		2.14601	3.30611	1.40205	2.06033		2.36624	2.12137	1.46494	4.58949		2.51031	1.90542	3.08901	3.3728		2.8172	3.44165	3.41204
ENSG00000266126	AC005730.3	0.380529	1.22965	1.36588	0.232203		1.0724	1.32841	1.09799	1.64144		1.01124	2.10746	0.828993	0.577225		0.124685	1.32365	1.28069	1.84754		0.409152	1.32733	0.999524	2.60503		1.31843	1.06805	1.24644	0.993247		2.10999	1.73183	1.03969	2.06259		0.779218	1.40105	1.06936	2.55944		1.35648	1.72205	1.8933	1.03664		1.94683	0.746505	1.37052
ENSG00000254099	AC005740.3	0.809731	1.12139	0.508632	1.04998		1.65443	3.65812	1.75231	4.30782		2.00837	3.86592	2.35203	3.83838		1.5919	2.35891	2.91983	3.4186		1.85011	1.31134	2.00873	2.12492		0.907663	1.66665	1.0775	0.830318		2.6531	0.921295	0.829635	1.463		1.90682	1.01992	0.97521	2.39103		1.29131	2.18453	3.02158	2.04831		1.79143	1.83288	2.46768
ENSG00000267044	AC005757.1	0.737679	0.272429	0	0.45014		0.831564	0.60593	1.09466	0.848539		0.470483	0.507156	1.07137	0.951137		0.386734	1.20601	0.92214	0.996609		1.58633	0.882207	0.861172	0.336667		0.180414	0.828189	0.24163	0.715174		0.743699	0.522241	0.100775	1.39946		0.362534	1.3723	0.355373	0.774497		0.941124	0.770378	0.734055	1.49284		1.38722	1.06866	0.613118
ENSG00000273218	AC005776.2	0.275556	0.290755	0.240207	0.0960841		0.665628	0.970035	0.649056	0.973542		0.44634	1.35318	1.20061	0.850909		0.786803	0.506639	0.757055	1.31294		1.07932	0.372698	1.10292	1.2576		0.641834	1.13434	0.886477	1.21832		0.595296	1.35362	0.430216	0.924608		1.08016	1.26628	1.75417	2.06649		0.841952	0.890718	0.587576	0.750671		0.892677	1.11679	1.01426
ENSG00000235554	AC005822.1	2.11021	1.98973	1.9339	1.68493		2.12572	1.68723	1.6934	1.27823		2.36243	2.28934	2.41269	1.27698		1.72123	1.88582	2.29897	0.96673		2.2448	0.536946	0.55035	0.860617		0.93336	1.15936	1.07542	1.33096		1.42583	0.953569	1.24205	1.09513		0.992937	1.01794	0.892213	0.287253		0.758125	0.890877	0.335081	0.760079		2.10458	2.50009	1.49267
ENSG00000256988	AC005833.3	1.75772	0.620499	1.2804	0.899077		1.87945	1.40133	4.09151	1.42721		2.41797	2.72491	3.1535	2.17616		1.77863	3.64151	3.50467	2.22628		1.00056	0.772832	1.9011	0.637043		1.13793	1.85731	1.01603	1.85061		2.11085	1.25484	4.07858	3.15245		1.39739	0.601082	0.373577	0		2.968	4.31915	4.37272	5.85473		4.5464	0.889361	3.05075
ENSG00000261335	AC005837.1	0.486688	0.361969	0.858906	0.928069		0.548629	0.366452	1.18697	0.746438		0.546081	1.08435	0.785379	1.44575		0.717608	0.916996	0.545988	0.667792		0.872159	1.19238	0.994284	1.79545		1.8185	2.14008	1.24544	1.3762		1.18576	1.16901	1.19122	1.09916		1.02982	0.675893	1.40024	3.3533		0.791358	0.77651	0.723082	1.10486		1.42443	0.820116	1.8877
ENSG00000266538	AC005838.2	2.48965	4.66481	2.99632	2.41286		8.66716	19.8485	16.7519	35.8817		10.1966	22.2345	19.9935	22.4926		13.3161	19.7909	14.4696	25.8757		10.747	14.4493	13.7201	18.2467		4.11897	5.34361	2.33855	6.38918		6.53329	5.10991	4.95164	9.92254		8.27691	7.23668	6.26144	6.84709		14.8372	20.4942	13.2068	27.6137		7.10779	10.3427	12.1721
ENSG00000213942	AC005840.1	55.7218	77.0837	95.0099	87.3534		112.596	146.565	171.237	151.28		81.353	131.153	96.3978	149.832		96.5347	122.785	110.566	119.939		48.758	70.7809	49.3805	39.1998		19.3501	23.2953	17.3192	22.6602		62.5702	66.0378	69.393	57.3188		56.8874	66.1471	70.9653	46.4226		92.2522	123.778	125.83	142.477		64.9251	72.2494	78.4504
ENSG00000276718	AC005840.4	0.65878	1.32379	1.00149	0.709402		0.753544	1.1459	0.862573	2.60767		0.494309	1.24329	0.900498	1.58713		1.56178	1.83996	0.614839	1.47245		1.6875	1.7379	2.37505	1.64478		0.7582	1.39221	0.856797	0.866988		1.05484	2.82182	2.34255	2.62558		0.618951	0.585729	1.16678	1.02986		0.261737	0.971268	1.20504	0.995353		2.34695	1.47365	2.06133
ENSG00000266385	AC005899.5	0.0841025	0.388244	0.0905639	0.269432		0.426629	2.07245	1.66403	2.97481		0.0893994	2.74648	0.122146	3.63589		0.28935	1.16287	0.909803	3.78152		2.10247	2.70309	0.957273	6.33324		0.514223	0.61374	0.103305	0.752646		0.0635917	0.637934	0.344679	1.08267		0.671652	0.977847	0.709029	0.910595		0.568044	1.84444	1.04612	3.3385		2.05836	2.32253	2.06209
ENSG00000274341	AC005899.6	0.468935	1.65965	0.841604	1.21614		1.51977	2.69628	3.47934	9.30479		0.664626	3.58216	1.47563	7.02436		1.69017	3.42545	1.69095	11.9778		3.4034	4.90709	4.37951	5.24339		0.573437	1.9304	0.864009	1.74857		0.709144	3.91266	0.880847	5.40127		1.1523	1.09045	0.847152	3.15405		2.1995	3.75453	3.98581	6.66113		4.085	8.06713	4.93687
ENSG00000278668	AC005899.7	0.23686	2.51487	0.97772	3.1075		1.76891	3.16155	4.14946	8.37803		1.17496	3.39254	3.95605	10.689		2.05666	3.29562	3.70111	9.54998		7.13094	13.1011	7.53496	21.8902		0.337918	2.52626	0.436413	2.16386		1.79095	2.51528	0.161788	7.9706		0.921544	2.20315	2.23458	6.5279		2.88852	5.97785	5.20497	15.6705		6.6158	9.00728	9.64638
ENSG00000278356	AC005911.1	5.95579	7.0027	9.42817	7.45495		8.56438	5.01752	7.49087	7.29		8.4953	9.50745	11.3853	5.67541		5.50417	7.30402	8.51704	6.64078		10.0162	11.034	12.5686	8.99078		3.98388	4.17194	4.06426	3.87217		8.39075	18.0703	22.7398	15.7272		7.81781	8.58189	9.80913	21.8456		12.4347	8.61201	10.9539	8.61756		7.39063	4.60899	8.71559
ENSG00000227081	AC005912.1	1058.57	1435.04	1799.78	1781.46		1790.1	2282.72	2696.87	2351.55		1413.5	1992.31	1799.98	2658.93		1718.54	2499.6	1842.23	2209.95		1197.26	1652.14	1412.93	1362.24		838.752	1026.57	724.66	1032.75		1164.58	1184.43	1182.8	1234		1121.87	1436.85	1454.92	1132.62		1718.95	2649.23	2282.65	3697.29		1117.03	1341.3	1387.94
ENSG00000249870	AC005920.2	0.629249	1.93654	0.451728	0.383975		1.71422	2.15361	2.16149	2.17144		2.15528	1.8426	1.92932	3.02261		1.30581	1.31328	0.907611	0.885541		1.46592	1.6723	1.83647	2.29745		1.19696	0.47097	1.37409	1.3296		1.16304	1.90919	1.00289	3.41072		0.859017	0.812909	1.7683	3.23446		1.49539	1.89841	3.56562	1.7142		1.0441	2.72208	2.20821
ENSG00000278627	AC005962.1	0.925644	2.53097	1.41846	2.60694		0.963186	1.53527	2.15724	3.68568		0.567659	3.2635	1.91313	4.77937		0.559934	1.9133	1.95133	5.36594		3.21549	4.7899	4.23929	7.36041		0.435354	1.79864	0.83088	0.677035		1.29212	1.29622	1.49555	1.73675		1.13728	3.14591	2.57264	5.67687		2.64507	3.75516	2.65701	3.40838		1.50637	1.96631	2.63352
ENSG00000226824	AC006001.2	1.28682	1.41655	1.19915	1.13255		1.00426	0.579315	1.28528	1.49444		1.36787	0.992445	1.00634	1.06983		1.02167	1.12334	0.785263	0.783581		0.878064	1.66472	1.47336	0.677641		1.05915	1.25023	1.27667	0.996574		2.69444	1.5392	1.09026	1.40841		1.58103	1.87021	1.5498	2.14349		1.755	1.36971	1.41594	1.4446		1.02654	1.56843	1.35749
ENSG00000229180	AC006001.3	1.37467	1.97932	1.33225	1.71363		2.4545	2.41155	3.17725	4.23552		2.90858	3.7016	3.47487	4.29708		2.94707	2.66068	3.54069	4.75904		4.05942	3.04336	3.19814	3.86736		3.27397	3.31818	3.29669	3.75288		2.06399	3.02884	1.57949	2.85183		2.52942	3.41734	2.5583	3.37625		3.89445	5.36301	5.23147	5.51033		5.05071	6.7271	6.87706
ENSG00000275400	AC006001.4	13.1047	17.0906	16.5794	20.1708		20.1714	17.2323	23.981	17.7441		15.3667	19.5946	13.741	18.7865		16.7519	15.3922	22.038	17.7888		21.3251	22.4014	16.4647	22.6895		16.3843	16.4279	19.9225	17.6176		18.1289	15.9577	22.8797	20.3857		17.1838	17.9013	15.6412	19.9556		30.893	23.3207	28.0688	20.5142		18.6241	20.4317	19.6835
ENSG00000270577	AC006023.1	1.34434	2.06864	2.70223	1.31253		5.15249	7.50885	7.97964	10.8246		8.38353	10.372	13.0164	13.9687		6.60732	7.66899	11.1172	14.1892		10.841	8.44058	8.47473	12.3935		4.27421	8.35139	3.85302	6.71715		4.337	8.97344	4.86676	5.34361		3.3034	4.06392	2.37464	5.46932		9.28171	17.128	20.6235	18.8345		12.0455	10.3868	16.1642
ENSG00000273444	AC006023.2	0.97297	0.25666	1.04772	0.25445		1.52769	1.02754	3.0939	1.43896		1.773	2.22973	4.23928	2.53011		0	0.362617	4.00967	2.99281		0.448353	2.07785	1.21698	1.52246		1.69971	1.5605	0.853662	2.3323		0.42039	1.26517	1.42412	0.3767		0.853873	0.808041	0.334803	0.547249		0.938804	3.48377	3.28493	6.00436		2.30633	1.63605	2.07946
ENSG00000234286	AC006026.3	0	0.899206	0.349589	0.297155		0.823423	0.799996	0	0		0.345094	0	1.41451	0.554015		1.11693	0.846951	1.40479	1.64475		1.0472	0	1.98973	1.77798		0.396995	0	0	1.99741		0	0	0.332628	0		2.59267	1.13239	0.781987	0.639095		1.46182	1.69519	1.81717	4.54838		1.3467	1.17578	3.23795
ENSG00000233264	AC006042.3	0.189617	1.03581	0.4424	0.925652		0.4275	0.447786	0.742527	0.408962		0.638272	0.706129	0.711426	0.988728		0.807692	0.816221	1.02562	0.860584		0.891974	1.01573	0.996122	0.995196		0.676296	0.975711	0.640508	1.04289		0.669076	0.719141	1.19805	2.33392		0.524182	0.826743	0.456736	2.76847		1.0139	1.13863	1.29721	1.32829		2.59568	3.40507	2.73172
ENSG00000276754	AC006111.3	0.121213	0.391691	0.130525	0		0.20496	0	0	0.627432		0.257694	0.625007	0.352088	2.13746		0.11915	0.758939	0.699337	0.69086		2.15045	1.54022	3.07773	3.48516		0.889351	0.408256	0.744447	0.677971		0.274955	0.827482	0.0620963	1.47828		0.148926	0.493264	1.02189	3.10203		0.955145	0.63293	0.150772	0.990628		0.905069	0.658496	2.06528
ENSG00000213970	AC006122.1	7.28022	8.71855	7.89635	7.96748		4.50481	6.69497	6.39328	8.19226		6.28072	7.07253	4.90362	6.18188		6.11918	6.6888	5.25039	8.35226		2.21221	3.86433	3.78759	4.0449		4.77386	4.73825	3.56404	4.24903		3.43048	5.92235	4.0539	4.00329		4.40754	3.86427	6.67132	4.88109		8.67042	8.48443	8.66185	13.4272		4.33302	5.68414	4.91089
ENSG00000264895	AC006141.1	0.459967	1.53079	1.67021	1.67427		3.43662	4.6656	5.85996	5.90615		3.70682	5.14791	5.23552	7.54515		3.10189	3.34319	4.02695	5.94773		2.43257	4.26956	3.40913	8.31881		2.04059	2.46192	1.99718	3.08724		3.29997	2.98588	2.41117	5.17476		2.52337	1.94019	3.45263	7.17016		3.49203	3.98807	4.27105	5.55753		3.07061	3.24456	4.36532
ENSG00000278847	AC006157.1	0	0	0	0		1.17964	1.48469	1.01956	4.81488		1.2809	1.09006	1.56588	1.29876		1.80793	1.09201	1.6466	2.08852		2.35263	0	2.33222	3.0392		0.15511	1.35286	1.55805	1.63176		0	0	0	0		2.4935	1.54852	1.37489	4.99402		0	0	0	0		1.10496	1.78013	1.84494
ENSG00000249502	AC006160.1	0.0618994	0.142874	0.233293	0.22663		0.235499	0.305065	0.0765454	0.213606		0.065798	0.531951	0.584348	0.0352107		0.0912692	0.629793	0.178564	0.391999		0.898499	0.74027	0.541964	1.94926		0.151387	0	0.304131	0.415461		0.421231	0.23476	0.63421	0.754907		0.304207	0.287878	0.484571	0.365563		0.0348401	0.517146	0.384971	0.578149		1.07844	0.448363	0.617369
ENSG00000257629	AC006199.1	0	0	0	0		0	0	0	0		0	0.2429	0	0		0	0.221213	0	0		0	0	0	0		0	0	0	0		0	0	0	0.57451		0	0	0	0		0	0	0	0		1.4949	0.575808	0
ENSG00000267191	AC006213.3	0.269388	0.538886	0.580169	0.369863		3.98572	3.2085	3.22024	6.11999		1.95676	2.72663	3.58643	4.18851		2.16257	2.97514	3.30275	3.24139		4.05512	5.10099	3.53797	7.56114		0.494132	0.604883	0.165449	0.552475		7.33285	7.15177	4.73817	8.33512		4.68887	4.85481	5.56957	9.28048		3.23467	5.81414	3.79759	6.13305		1.97421	1.0976	2.01511
ENSG00000272799	AC006238.1	0.521625	0.401331	0.468083	0.636602		0.367508	0.910483	2.31141	1.12503		0.554477	0.597697	1.5783	2.91774		1.23914	1.49691	0.877773	3.74381		0.771183	1.94945	1.75073	3.51142		1.38205	2.63532	1.01448	0.778017		0.394411	0.197831	1.60334	1.7671		0.320442	0.454864	0.523521	1.02686		0.685057	1.90661	1.35172	3.40028		2.38019	2.75504	1.8787
ENSG00000243224	AC006252.1	0.65357	0.817534	1.29405	2.12273		1.71116	1.66248	0.99071	1.70972		0.829198	1.57025	1.40851	1.9908		1.78228	1.48505	0.699417	0.854495		1.90418	1.95405	1.95668	2.07835		1.21172	1.06514	0.673315	1.3443		2.23177	2.65464	1.8145	3.99966		1.89093	1.61784	3.80872	4.33711		0.973053	2.70815	1.41611	2.8553		1.25937	1.60348	2.08523
ENSG00000264513	AC006270.1	0	0	0	0		0.574788	0.0598324	0.780667	0.837888		0.206479	0.16693	0	0		0.238675	0.0253377	0.280174	0		0.704889	0.145189	0.595253	0.797859		0	0	0	0		0.146873	0	0.0995099	0.329021		0	0	0	0.0955969		0.81998	0.811422	0.36242	0.283481		0.926634	0.175874	0.84759
ENSG00000272686	AC006333.2	4.9322	5.54411	5.4183	6.8224		4.0297	3.99226	4.28038	4.69393		3.53833	4.65045	4.27227	4.94443		4.6526	5.56813	4.99261	3.7958		4.60165	5.2075	5.61587	5.46597		3.38079	5.98432	4.06154	5.04729		5.88667	7.09648	5.16674	6.53365		7.81259	9.82338	11.0945	14.3356		4.90483	5.91306	5.32339	5.13868		3.61486	4.53583	4.31996
ENSG00000258513	AC006349.1	0.69143	0.364784	1.27637	0		1.5867	1.33872	0.244294	2.21559		2.20493	2.26362	1.0042	1.23612		1.06804	1.03076	0.284943	1.25106		1.27447	0	2.07561	1.75812		0.845514	0.998056	2.06259	2.32039		1.79247	1.34862	2.93491	1.07079		1.09223	0.344535	0.951694	3.40284		2.00145	1.65047	3.19444	2.65241		1.14728	1.16264	1.31355
ENSG00000236861	AC006378.1	0.839438	0.60654	0.707423	0.567912		0.86399	0.674525	1.12832	0.818654		0.698328	0.66912	0.530069	0.955007		0.251134	0.49512	0.263214	0.832074		0.29432	0.49104	0.511287	1.44915		0.401676	0.942434	0.493137	0.898205		0.386349	0.719782	0.6731	1.4837		0.269051	0.509218	0.43956	1.40104		0.657359	1.10534	1.18034	1.534		1.05979	0.82614	1.18305
ENSG00000263466	AC006441.1	5.63044	8.38608	7.49297	7.63322		7.23023	14.529	9.52438	18.6966		9.2599	13.4509	9.64314	18.8542		5.48242	11.7511	11.1858	18.7029		22.3597	14.6106	22.5095	8.21807		8.11931	9.60118	9.5911	14.2012		7.22937	17.2444	11.4833	13.1		12.2692	9.69612	8.31644	21.4883		7.77324	10.7061	10.5052	11.5349		12.4273	9.18592	15.5843
ENSG00000277969	AC006449.6	2.15341	3.41628	2.79786	4.06239		2.03429	2.32935	2.35037	2.09326		1.97738	3.18568	2.90725	3.2895		3.56769	2.92762	3.36849	3.44451		3.08174	4.8816	3.94789	4.16646		3.63468	3.99532	3.52678	3.34757		4.73946	3.71158	3.10752	4.45239		3.15502	2.72707	4.13983	4.81632		2.12819	3.18852	2.62823	3.26956		2.16399	2.70951	3.05861
ENSG00000228019	AC006480.1	0.429857	0.623656	0.264504	0.337248		0.311507	0.378305	0.455627	0.635731		0.522206	0.140728	0.891862	1.32739		0.362179	0.672855	0.797161	2.1		0.594245	0.183599	1.07533	1.84971		0.375464	0.137885	0.829723	1.03041		0	1.67685	0.755012	1.16498		0.905377	0.285593	0.887493	1.14843		0.414763	1.34673	0.305533	2.29424		1.01893	1.00081	1.42909
ENSG00000228974	AC006483.1	13.2748	11.9138	5.82965	8.75659		2.94687	3.83768	3.85172	1.27959		0.315326	0	0.215415	0.928078		0.728987	0.696502	0.855738	0.375718		3.22943	4.10193	5.19454	2.03076		14.6913	17.4846	14.575	11.5314		9.98125	6.07525	9.11803	3.21579		16.492	13.5374	13.9334	17.738		1.08527	0.38724	0.553473	0		22.0881	19.6741	18.3066
ENSG00000267575	AC006504.5	4.64405	4.69184	3.98524	4.06501		4.57567	5.61407	5.2114	5.9874		5.08882	6.07826	5.01669	5.96705		4.60414	5.75359	4.58043	6.07354		3.58136	4.71751	4.20898	5.10529		6.02448	6.43355	5.57733	6.65962		6.02395	7.19613	5.78976	7.07496		6.45389	7.0745	6.95905	7.79085		6.67922	8.32006	7.22687	7.457		5.01503	6.77026	5.22588
ENSG00000240739	AC006511.1	0	1.76891	0.476107	0.674495		1.30833	1.3619	1.18463	2.16149		2.74158	2.5331	0.856188	2.59889		2.10064	2.34538	3.08236	2.52		1.42619	2.4235	1.80655	2.21965		0.360446	0.910044	0.633607	0.329731		1.33724	1.34148	1.88753	2.99566		0	0	0	0		0.829525	3.23216	3.29975	3.7855		2.8734	1.53457	3.67481
ENSG00000255581	AC006511.2	1.44198	0.649427	0.833188	0.611645		1.96249	2.12332	3.26188	2.73075		2.80389	2.70005	1.37914	1.68051		2.62745	2.51403	1.4204	2.94		1.30464	2.36592	0.369521	2.26322		1.6773	0.987135	1.98722	1.02291		2.76566	1.81405	2.52243	1.90633		0.777801	0.408918	0.16943	1.00391		4.31542	2.13029	4.06844	2.71008		1.75072	2.03801	1.98774
ENSG00000236540	AC006547.1	0.490855	1.01371	0.695482	1.31239		0.928279	1.84618	2.34812	3.16486		2.05962	2.6938	2.04488	2.51295		1.59988	1.95454	1.95631	3.41936		2.375	3.05099	2.71434	3.64327		1.62697	3.03095	1.5708	2.15302		1.81666	2.03798	1.04555	1.75039		1.47596	1.38172	1.63349	1.71644		2.57374	3.25105	2.20121	2.44314		3.5365	3.61394	3.80058
ENSG00000230191	AC006970.1	6.80257	5.95002	4.30516	6.7727		1.21079	0.514651	0.295162	0.205918		0.888019	1.09399	0.866643	0.135774		1.93566	1.80581	0.344275	0.45347		0.962402	1.42726	0.417967	0		18.4613	23.8496	19.8633	23.63		4.69238	2.71573	3.91286	3.23439		2.19944	2.91393	2.01226	1.29216		0.201517	0.747801	0	0		12.6736	12.1564	7.83614
ENSG00000235859	AC006978.1	7.8064	12.1917	10.4722	9.88294		11.5937	9.94274	10.5141	15.222		11.7173	10.6476	10.7366	8.62434		13.0913	9.77549	10.8256	13.3896		9.16216	10.1232	8.33368	11.5124		10.7192	12.7556	10.1665	12.0783		12.7154	15.1814	14.0693	21.5899		10.6312	8.57336	8.31431	13.2013		15.606	14.4779	12.1902	17.3058		17.4007	16.1971	17.5417
ENSG00000231063	AC006994.1	0.110666	0.383154	0.327714	0.709064		0.514599	1.02264	1.16323	2.76873		1.17636	1.23636	2.45108	2.23477		0.734287	0.996051	1.03754	3.01358		1.96335	1.98523	1.06584	0.606081		0.575145	1.67731	0.611706	1.26891		0.627579	0.545627	1.10552	1.91201		0.679842	0.579016	0.433168	1.2799		0.65403	0.635646	0.894748	1.00134		1.46901	0.576151	1.74762
ENSG00000213542	AC007000.1	1.22785	1.29558	1.25923	1.44498		1.45827	0.97254	1.15686	1.51326		0.963352	1.8424	1.10393	1.79601		1.17822	1.14402	1.18068	1.44408		0.660106	0.874059	1.17744	0.640431		0.500493	1.08311	0.682285	1.0465		1.3705	1.0644	1.61747	1.34692		0.790209	1.01972	0.422509	1.03591		2.69857	2.47297	2.94547	3.27667		1.28547	1.27055	0.923331
ENSG00000262020	AC007014.1	0.456635	2.00258	0.942458	0.278644		1.41557	1.59409	1.55287	0.984862		2.83147	2.79056	3.53704	3.46335		2.13211	3.19662	2.41501	3.90393		2.9459	1.59279	2.8653	4.06385		0.837593	1.49527	0.93483	1.53244		1.61127	2.71321	0.740778	1.13442		1.16883	2.12369	0.504125	0.449462		1.41359	2.66256	0.804653	1.2884		2.0205	1.79161	1.99253
ENSG00000274038	AC007014.2	4.31293	7.15861	2.29605	1.86296		3.0728	5.25426	1.13859	1.92312		4.2755	7.94039	1.61876	2.31553		3.47737	4.93053	2.30661	5.40124		3.82972	3.40482	1.78203	3.11842		2.54814	3.15553	2.44051	1.35523		4.25042	14.4091	1.93639	1.57601		5.47762	6.81757	2.45126	1.52636		3.43673	2.07493	1.74804	0.452622		1.8896	4.3438	1.85275
ENSG00000271185	AC007029.1	0.148321	0.20541	0	0.135761		0.0626994	0.27412	0.366831	0.767752		0	0	0.215415	0.168741		0.801886	0.386946	0.213935	0.939296		0	0.221726	0.259727	2.03076		1.26962	0.582819	0.910937	1.65919		0.448596	1.12505	0.151967	0.200987		0.364465	0.431127	0.446582	0.437974		0.500895	0.38724	0	0		1.23053	0.470029	0.739659
ENSG00000230751	AC007036.2	0.106235	0	0	0.0972384		1.48197	1.30892	1.90488	3.8493		0.903405	1.76505	1.38861	1.3899		2.03633	1.08088	0.91938	4.10388		1.1137	2.54097	2.51139	1.96361		0.259818	1.84868	1.50065	3.20865		0.481958	0.241743	0.653076	1.22363		0	0	0.511781	0.104566		4.36497	11.3717	6.40884	19.2248		3.04072	1.63519	3.6643
ENSG00000229127	AC007038.1	0.453901	0.730937	0.693376	0.869574		0.883523	1.27457	1.1226	2.09453		1.09963	1.19743	1.27246	2.35379		1.05837	1.38794	1.23326	2.62046		1.32793	1.2624	1.0721	1.93665		0.580869	1.2088	0.959487	1.46422		0.862001	1.26508	1.33028	1.70217		0.791124	1.01867	0.572088	1.08056		0.843671	1.64254	1.35239	1.08452		1.40997	1.42407	1.93893
ENSG00000272807	AC007038.2	2.47807	1.76662	2.9049	1.29202		7.08088	5.60403	3.95657	8.55144		5.2016	4.34906	6.19579	6.31651		4.65596	4.35356	6.65091	4.60864		6.88039	4.1734	4.66895	7.12933		2.68508	4.36687	2.4274	4.10548		5.97693	5.85313	4.94941	5.95084		4.39352	4.04829	3.89118	4.84741		5.15539	4.12756	6.86705	2.96643		4.68435	4.37381	6.5439
ENSG00000235411	AC007041.1	3.69789	3.17291	3.05141	2.02349		3.82304	3.46665	3.05685	2.28863		4.4435	2.80944	3.2107	2.33214		4.24737	3.56526	3.59447	3.02909		3.98684	2.82408	2.88578	2.22882		3.83383	2.7527	3.99913	3.07999		5.10583	3.68908	3.08868	3.18629		4.07419	3.45828	2.37203	2.80898		3.14465	2.03584	3.24976	2.18214		3.20131	3.40275	2.33852
ENSG00000213216	AC007066.1	3.65548	4.83746	4.78919	6.69184		6.12957	7.05614	10.3969	7.88407		5.95809	7.1206	8.40598	6.03018		5.33002	7.88354	8.4361	8.02518		3.04609	3.0966	2.9872	3.75371		1.34103	2.6676	2.3199	3.13504		1.93479	3.88185	3.49564	4.78834		4.49124	4.95853	4.40252	3.47812		5.14371	8.14403	7.8813	9.38924		4.24583	4.63367	5.16499
ENSG00000237293	AC007099.2	0.82901	7.46261	0.297567	0.189702		0	8.93746	0	0		0.440611	9.81576	0	0.157191		0.47536	6.70452	0	0.349999		0.445684	4.85389	0	0		0	0	0	0		1.25366	39.9301	0.424694	1.02976		0.254637	11.4862	0.166405	0.271996		0.544376	6.49318	0	0		1.43288	38.8439	0.057419
ENSG00000271955	AC007100.1	0.631297	0.762193	1.3073	1.68906		4.31091	4.0686	8.46723	9.63572		2.52937	5.0079	6.48858	11.2704		5.63272	6.30908	5.46339	14.823		3.60277	4.57345	4.50692	5.45203		1.84088	2.01722	0.894738	3.47666		8.88581	6.92492	8.25932	12.108		4.53446	3.72646	5.84854	9.55969		10.0584	21.097	23.3761	29.3119		4.43173	1.27509	6.65964
ENSG00000263004	AC007114.1	4.69676	6.89304	5.52535	8.89624		1.62967	2.20771	2.88724	5.19961		1.64495	3.32858	4.14012	4.26235		2.58863	2.63476	2.07542	5.26104		4.81651	7.91407	6.37045	5.87305		1.92554	2.1336	1.30056	2.06516		3.81818	3.45962	3.36576	4.67218		6.27092	7.10226	7.65112	8.01672		1.40583	4.59307	1.72224	5.16658		4.84262	3.8101	4.24215
ENSG00000242951	AC007182.2	21.0758	20.5248	26.4879	17.4941		30.2673	38.4889	45.4845	34.4718		23.3239	33.0154	27.7582	34.8166		24.1795	30.6702	25.1522	26.1089		17.4149	16.7458	8.19013	16.0488		11.6506	12.4467	16.3839	10.0119		22.5285	18.5705	14.7903	15.023		19.0129	18.5295	13.4912	10.685		28.925	25.3869	26.1436	26.6963		15.9045	18.3507	14.5416
ENSG00000273791	AC007204.1	0.20912	0.154458	0.405334	0.382822		1.59121	2.31891	1.60332	1.65977		1.15591	1.91694	2.67269	1.52263		1.89116	1.22205	1.68912	1.48324		0.337274	0.250091	0.43943	1.31707		1.27861	0.845201	1.23296	0.888936		0.885471	1.26897	0.942744	0.906795		0.719407	0.194512	0.453341	1.15267		1.08287	0.917235	1.97688	1.56257		0.971568	0.643764	1.70333
ENSG00000261216	AC007216.2	0.302243	0.613911	0.195278	0.331978		3.67967	0.819267	2.9153	4.27629		3.40556	4.15587	5.26756	3.64486		2.25796	3.12247	2.09255	4.59374		4.48469	3.88569	2.96387	4.46926		1.33055	1.42518	1.78202	2.16386		1.3712	5.59388	2.97286	1.55634		1.03977	2.74103	1.67445	4.75993		1.76922	1.26256	2.48126	3.10529		2.30693	2.35347	2.21063
ENSG00000261560	AC007216.3	2.1582	2.59467	3.27702	2.416		7.20674	8.24518	7.48814	10.9839		13.5337	11.0838	13.4399	16.1981		11.111	10.078	11.5111	19.4099		16.3272	15.0406	14.6276	16.4328		5.96182	5.57814	5.62618	6.3396		7.46664	10.4111	7.33371	11.2773		6.92477	4.98251	7.83517	13.6933		6.67671	5.15633	7.4741	6.85223		6.72415	8.04129	8.33654
ENSG00000268568	AC007228.2	0.40202	0.467998	0.414084	0.415973		0.458112	0.430721	0.907824	0.693655		0.39018	1.04147	0.863119	1.15336		0.274907	0.756962	0.983245	0.487047		0.394672	0.391944	0.826413	0.263249		0.213743	0.215861	0.429402	0.469271		0.792981	0.344715	0.340267	0.236856		0.343607	0.406454	0.399973	0.430114		0.236115	0.401586	0.195674	0.448958		0.986095	0.474782	0.653746
ENSG00000267544	AC007229.1	7.04256	7.28241	8.00831	5.00223		7.38316	6.73347	7.2458	4.47172		8.02512	7.03673	5.89149	6.53791		7.08887	6.64363	6.41986	4.99514		7.26941	6.31677	4.73561	4.93691		6.06284	5.31328	5.74399	4.97898		7.92365	5.81201	5.71482	3.96998		5.53774	6.41961	6.03904	4.82463		9.06941	6.70752	6.86781	3.6836		7.15159	4.79514	6.55579
ENSG00000231043	AC007238.1	8.29296	7.07804	8.52809	8.09104		7.15785	7.80295	7.66663	5.4751		7.28464	7.9594	7.55189	7.06843		5.87142	7.33223	6.55769	6.90671		9.52601	8.41095	8.54504	8.25111		6.652	7.6789	8.3195	7.62136		11.2909	10.9424	11.2699	8.4011		6.40498	8.37095	6.87259	8.17581		6.58879	6.23783	7.99351	5.3859		10.4198	9.92302	11.5136
ENSG00000271656	AC007262.1	2.74787	1.86938	4.51634	0.52951		8.55915	1.51464	2.68267	1.74678		8.22475	1.40859	3.36074	1.48082		4.19383	3.20707	4.38066	2.10654		2.56581	0.432401	1.01302	0.891066		0	0	0	0.161784		2.95256	2.85222	6.22355	2.05777		0.177691	0	0.174181	0.142353		4.96552	1.88795	4.76717	1.43524		2.27975	0.130947	1.20204
ENSG00000235579	AC007283.2	1.17829	1.19666	1.52258	1.72561		2.78933	2.61319	3.64271	5.28593		2.37975	3.24031	1.71129	1.74266		2.20065	3.2584	3.90892	2.08934		1.14023	1.05686	0.412663	1.12929		2.44948	1.19057	3.18412	2.50436		1.78186	3.57502	1.08653	3.99168		1.44768	1.09598	1.13527	2.78347		2.6528	3.44545	2.63813	3.30161		1.46633	2.34708	2.54625
ENSG00000172974	AC007318.1	21.447	14.1576	20.7966	15.2416		20.6051	19.0882	19.3536	13.0473		19.0448	18.9594	16.9901	16.6062		17.3784	18.2977	16.9874	11.5798		18.7825	13.7855	12.8263	11.7963		19.5571	14.1394	26.7647	12.5263		16.3759	13.0304	14.3075	10.4253		15.0204	13.7547	13.9939	14.5229		15.156	11.6391	14.715	11.7201		20.9629	20.6592	16.3364
ENSG00000259926	AC007342.1	1.21651	1.6392	2.54913	0.722264		2.61295	3.11925	4.39106	5.5595		5.20745	6.14079	5.20489	6.99476		4.03989	3.87702	3.2722	7.91217		4.13615	2.99817	6.39072	6.4373		0.763905	1.84563	1.45389	1.94931		1.29273	1.79561	1.2801	1.64846		3.15086	3.36402	1.90069	3.98054		2.03563	2.12883	2.98543	1.9577		3.27329	1.69684	3.00596
ENSG00000226756	AC007365.1	0.407233	0.95705	0.159462	0.576064		0.907692	1.18596	1.46498	1.14979		1.88894	0.848406	0.860285	1.47413		1.674	0.424961	0.96117	1.82871		1.49272	1.16221	0.972423	0.963072		1.85612	2.07818	1.2278	1.73937		0.78379	1.12325	1.44139	1.45483		1.63748	1.16219	2.18476	3.6804		1.70866	1.19853	1.61172	0.950904		1.72	1.74304	2.12313
ENSG00000250098	AC007370.1	1.39568	1.15294	0.711901	1.81537		4.5336	2.71518	1.45339	4.30929		6.32473	5.13433	3.84065	4.42919		4.76564	2.108	2.64879	4.55885		3.43571	5.49053	4.88797	4.12353		1.16774	1.56692	0.451144	1.64344		0	1.11437	0.451573	0.597236		0.541507	0.939476	0.353874	1.01224		0.33076	0.767127	0.548218	0.600333		1.21885	0.997642	2.13686
ENSG00000227946	AC007383.2	1.45919	2.17627	1.08782	2.4863		1.04388	1.68723	1.99877	2.90506		1.07383	1.15753	1.17374	3.06476		0.926815	1.59299	1.58661	2.90019		1.91894	3.89286	2.04416	8.42176		1.15297	1.33578	1.07542	1.85832		2.41033	2.72448	3.86414	5.59731		2.78574	2.53181	2.27109	9.83289		0.707583	1.99275	1.03317	1.80846		1.4341	2.29683	2.03376
ENSG00000224646	AC007387.1	21.6648	26.5745	33.9941	25.2126		27.4749	32.0319	45.5445	34.7109		28.2931	31.5624	26.5204	42.605		29.8146	39.8869	34.3736	29.792		12.4791	19.4321	15.717	8.89878		21.9512	14.9413	21.6694	18.1764		20.5935	13.1465	13.0013	13.4206		20.5339	19.2519	25.3468	16.1457		23.3428	20.3626	36.9572	31.0755		23.1094	24.9402	23.1513
ENSG00000231312	AC007388.1	0.657699	1.27169	1.27555	1.33638		1.00439	1.38311	1.4563	1.92502		1.02123	1.59798	1.49033	1.74722		0.893601	1.20916	1.44532	1.89283		1.53837	1.50311	1.13361	0.961786		1.22114	1.93684	1.24353	1.58317		1.35911	2.0582	1.42535	1.92712		2.02229	1.80164	1.42248	2.03361		1.84899	1.9311	1.87603	2.18704		1.31414	2.5597	1.60272
ENSG00000272054	AC007390.2	0.494398	0.55226	0.768995	0.41901		0.665689	0.962604	0.875552	1.60078		0.862917	1.19595	0.824416	0.79856		0.689979	1.0191	0.801144	1.22145		0.718626	1.01281	0.833681	1.85524		0.253772	0.274103	0.299893	0.293597		0.904564	0.712983	0.512804	0.827095		0.719921	0.354833	0.610137	0.612796		0.673348	0.682043	1.00975	0.669858		0.962134	0.862122	0.913147
ENSG00000261799	AC007406.5	9.32885	14.0756	13.7831	13.3244		8.4381	13.4789	15.6471	18.6736		9.43381	12.6779	12.3683	18.0608		6.71563	12.0541	13.1283	19.1517		10.9478	10.4648	16.6564	13.8956		6.52768	11.8135	7.60029	13.7777		6.74369	10.6308	8.53032	13.6832		6.58554	10.5911	7.17861	10.8328		8.19346	11.9141	12.214	14.5592		15.461	16.2699	18.2642
ENSG00000263499	AC007431.1	0.361665	0.607113	0.424855	0.090283		0.41696	0.465862	0.487896	0.65239		0.454342	0.301389	0.238756	0.523672		0.258553	0.711931	0.260828	0.520537		0.42422	0.270327	0.201509	0.292605		0.542775	0.387583	0.201929	0.533302		0.0497204	0.349147	0.286338	0.668295		0.706925	0.516071	0.376179	0.30744		0.481148	0.497872	0.408964	0.211125		1.10474	0.193499	0.573864
ENSG00000266100	AC007431.2	1.03074	0.64712	1.37631	0.0754764		0.801728	1.42237	0.713789	1.63619		1.70923	1.08658	1.31736	0.562871		0.445809	0.989564	0.475748	1.5666		1.46292	0.98615	1.73274	0.6774		0.403341	0.740614	0.962227	0.553456		0.124698	1.0633	1.22505	2.29064		1.31706	1.48605	1.53932	2.84074		0.64977	1.29172	0.871826	1.54036		1.26561	0.522625	0.92523
ENSG00000260744	AC007494.2	0.516504	1.2062	0.883353	0.973339		2.3889	1.90915	2.25428	5.60925		4.65064	6.05755	5.69228	5.25395		3.82279	3.67781	4.51377	5.57983		3.13612	3.22475	3.2986	5.65742		1.82051	3.44515	1.11959	3.16082		1.51621	1.93585	1.83663	2.84078		2.20241	2.47278	1.93936	1.22612		2.97554	2.1576	1.85179	1.48983		1.58802	2.47582	2.80301
ENSG00000261630	AC007496.2	2.67345	2.86009	2.65036	3.06852		4.95108	5.96049	7.39915	10.2507		9.15699	8.84964	13.8671	14.242		10.9289	11.1815	10.0993	16.2855		6.57037	6.91465	10.2547	10.9811		5.18923	7.09871	2.18925	6.7408		6.4173	3.09007	3.73917	6.15288		1.82482	3.30573	4.13974	4.0516		6.63999	6.51455	6.07016	5.89578		5.87946	2.95852	3.77391
ENSG00000261369	AC007533.1	0.773743	1.00997	1.63764	1.24549		1.60157	1.64367	1.84765	2.67007		2.60923	2.90433	3.09999	3.88532		2.544	3.45244	3.27111	6.85999		3.65768	3.54979	2.99015	3.43385		1.89234	1.91708	0.917638	2.62648		1.29113	2.02379	2.37829	2.85621		2.55691	2.23354	2.95627	2.15346		1.44166	2.95353	2.5886	2.71008		1.88152	1.20787	2.46149
ENSG00000198134	AC007537.1	23.5672	12.1902	24.2312	23.7806		48.1921	28.3375	35.727	12.8604		37.5773	20.4972	32.7845	17.2016		27.8413	18.593	27.5423	10.6092		22.3251	10.5055	15.0407	13.8983		35.6767	24.3071	35.575	16.9932		30.594	17.2301	32.1469	17.4106		27.56	18.24	25.5622	17.6772		32.4428	18.3106	30.1973	13.3432		19.0812	8.22684	23.1867
ENSG00000260329	AC007541.1	2.70204	2.90319	4.90044	2.82035		3.25969	2.33627	3.53677	4.14415		3.09058	3.31338	5.02588	3.77514		4.05399	3.95743	5.28764	4.34295		6.93192	9.89746	9.0481	9.9736		5.39105	7.3267	6.0363	5.79779		4.80301	4.00322	5.55311	5.4601		2.38794	2.79256	5.23343	7.0145		3.0239	3.31687	3.79337	4.18779		4.95539	4.36364	7.27583
ENSG00000238165	AC007560.1	6.46418	5.69687	6.53894	4.57205		4.30589	5.79238	4.36018	4.39379		4.26854	7.40691	4.26739	6.90843		4.81377	5.57022	7.62853	2.97721		5.52874	4.0996	4.11618	4.02296		3.95236	2.19919	2.64671	3.28687		1.48112	6.24045	2.80979	2.65438		4.81339	7.0603	4.36444	2.50649		5.62292	6.34159	7.4314	6.40355		3.25027	4.7	1.62808
ENSG00000244055	AC007566.1	0.165566	0.183433	0.0713142	0.545562		0.223965	0.326389	0.286636	0.914147		0.422384	0.151769	0.336643	0.791111		0.292947	0.639261	0.238807	0.92268		0.320435	1.13852	1.27566	1.26944		0.0809846	0.483288	0.244043	0.518585		0.30045	0.401871	0.373198	1.391		0.895044	0.500501	0.837484	2.18373		0.96916	1.55614	0.329505	1.23712		1.34613	1.43911	1.15591
ENSG00000257221	AC007569.1	1.51326	2.69448	1.65862	2.47341		0.54831	0.799065	0.133665	0.186501		0.258519	1.02179	0.0784922	0.245942		0.318751	0.281988	0	0.136903		0.435826	0.646336	0.804428	0.184991		0.132177	0.60676	0.165962	0.332514		3.06484	5.24725	1.38433	1.09853		3.71847	2.73342	1.10652	1.64907		0.760478	0.507965	0	0.410139		1.32272	0.880805	0.561489
ENSG00000175604	AC007601.1	0.435083	0.792537	0.823058	0.527398		0.795336	1.10111	1.45413	1.82604		1.49995	1.06444	1.3321	1.76589		0.705094	1.19641	1.1703	2.42766		2.84479	1.66997	2.34741	2.898		0.776492	1.14856	0.577757	0.907637		0.337867	0.9633	0.638547	1.17914		0.664585	1.10743	0.637295	1.75929		0.383876	0.564892	0.965353	0.576612		1.00484	0.809165	0.889383
ENSG00000260086	AC007611.1	0.0241669	0	0.273247	0.199083		0.020432	0.0595521	0.209195	0.291887		0.0513779	0.179994	0.175494	0.247446		0.0237556	0.113485	0.104573	0.260177		0.233862	0.397399	0.486667	0.446693		0.413734	0.895358	0.4898	1.86536		0	0	0.0123805	0.032748		0.133615	0.0280985	0.0873171	0		0.0544092	0.100953	0.0601204	0		1.02254	0.393864	1.33573
ENSG00000255670	AC007619.1	0.676086	0.780258	1.57739	0.257847		2.66746	1.94368	4.66797	5.05499		2.156	2.90507	3.92766	5.64055		2.15989	2.49871	3.81941	4.06747		2.90776	3.2005	2.07183	3.77982		0.620063	1.20181	1.24568	1.38655		1.27801	1.19659	1.84721	1.75595		1.24599	1.63766	1.83207	3.71552		2.02952	2.53003	1.89215	2.63114		2.19689	1.42834	5.19781
ENSG00000242539	AC007620.2	1.746	0.839136	1.08173	0.645827		1.56716	0.987219	1.13872	0.722198		1.48732	1.12365	1.12896	1.06122		1.32836	1.09196	1.17295	0.424111		1.33085	0.625711	0.628243	0.0982423		1.14067	1.14123	1.83619	1.204		1.91699	1.1611	1.0415	1.36124		1.38115	0.611797	0.763353	0.953457		1.29237	0.699386	1.05614	0.530566		1.39895	1.22356	0.944262
ENSG00000270857	AC007621.1	0.743643	0.294248	0.343189	0.486192		0.628716	0.850797	1.05097	1.37475		0.451702	0.426048	0.771451	0.785594		0.469921	0.388008	0.15323	0.134554		0.685354	0.158811	0	0.145452		0.129909	0.357808	0	0.118839		0.160653	0.644649	0.326538	0.143956		0.522094	0.370553	0	0.418264		0.71753	0.554719	1.18927	0.372093		0.881367	0.865689	0.794668
ENSG00000224415	AC007683.1	31.2639	29.5539	36.4995	29.0478		47.9499	49.8925	61.0032	46.7601		34.235	45.5894	41.0139	45.2198		38.6079	44.7978	36.2	43.0304		26.1619	22.0766	23.8657	22.4782		20.5564	18.9169	19.5389	14.3232		24.0551	20.6755	21.4891	19.1068		31.1734	25.3446	25.0232	20.7601		34.8401	39.2125	40.7444	52.459		27.2087	26.9558	27.0295
ENSG00000273035	AC007684.1	0.291979	1.12322	0.943231	0.62359		1.97483	1.61886	1.80532	1.34343		1.75875	1.00368	2.61501	1.21798		1.14804	1.32032	1.12304	2.40377		1.09879	0.945706	1.53386	1.99883		0.833106	0.764874	0.597742	1.6331		2.20771	0.738238	1.19662	2.63769		1.97304	1.18818	1.23077	2.25124		1.20516	1.47378	1.39219	1.07948		1.45342	2.11492	1.77963
ENSG00000182888	AC007685.1	2.56773	1.46983	3.9263	2.72633		2.34457	2.02477	4.12786	2.65826		2.07438	2.17723	2.53589	2.33699		1.41346	1.6613	1.48145	2.99203		0.828262	1.38186	1.79855	1.26563		1.25598	0.461245	0.630803	0.861714		2.01918	1.0907	1.78898	0.695895		1.64049	1.55244	0.742195	2.93178		2.42801	3.43239	1.66083	2.87796		1.70424	2.32489	2.13416
ENSG00000273729	AC007686.3	0.33284	0.590015	0.516113	0.560564		0.332053	0.951415	0.419825	0.976295		0.721759	1.18228	0.68643	1.72671		0.379525	0.524468	0.787331	1.02862		0.601232	0.597077	0.711065	0.929653		0.496556	0.851988	0.547842	0.908485		0.473135	0.767497	0.750248	0.965192		0.237184	0.696579	0.537153	0.93697		0.247287	0.722996	0.902535	1.18133		0.911255	0.843814	1.13975
ENSG00000270178	AC007687.1	2.29069	1.97392	1.80889	2.0967		2.38856	3.48091	2.92711	3.95241		3.32778	2.36228	5.43391	4.08282		2.10159	2.27089	4.8459	3.19144		3.94078	1.2556	6.5517	6.27264		0	0.342899	0	0.512493		1.5011	1.39002	1.6429	0.72428		4.7845	0.97656	0.459803	1.65345		1.28931	1.7543	3.51413	2.58527		1.9638	0.345674	2.09428
ENSG00000241352	AC007688.1	22.1725	25.2147	26.5434	24.5218		30.1484	37.4549	36.4952	32.8746		26.8848	35.0779	30.47	34.828		26.9058	33.5098	29.1578	31.5691		22.1468	23.8649	19.0116	16.2885		14.9592	12.9787	16.4913	12.5555		24.558	23.3368	29.2977	22.3787		22.2444	20.4103	23.2414	16.195		27.576	37.0166	35.3017	43.3469		18.4459	18.9125	18.2506
ENSG00000260616	AC007728.1	0.370712	0.236953	0.337779	0.70474		0.144655	0.49189	0.176318	0.492028		0.303123	1.11095	0.496989	0.454192		0.112124	0.52076	0.493574	1.33636		0.643887	0.255775	1.39819	0.624695		0.453325	0.448212	0.315247	1.59498		0.388112	1.12477	0.292173	1.00469		0.245252	0.36471	0.412128	0.87012		0.224705	0.268023	0.673936	0.39952		0.922674	0.619666	1.42207
ENSG00000236003	AC007731.4	0.498423	0.328698	1.4568	0.977604		1.59528	1.40367	2.28932	2.51855		1.17316	1.18302	2.58531	0.729056		1.7148	1.04024	2.25944	1.62331		1.43548	0.798316	1.68325	1.36484		0.740103	1.75867	1.09326	1.83198		2.20737	1.62027	0.401245	1.15783		2.40577	2.06968	1.67222	3.08373		1.00192	2.23079	0.619969	1.3301		1.03378	1.48279	1.30197
ENSG00000226205	AC007790.1	0.296832	0.520704	0.607311	0.407543		1.15441	2.34065	3.04664	2.71446		1.79851	2.58493	1.55198	2.02619		1.13795	1.45585	0.856286	3.34603		1.96283	1.37558	0.77968	3.08873		1.66971	1.69959	1.71366	1.9923		1.61598	2.47668	1.39899	1.44803		4.26696	5.17684	6.18464	5.40514		2.53949	2.57292	2.69529	3.15367		4.285	1.77381	8.16612
ENSG00000244381	AC007849.2	1.37992	1.72905	1.48594	2.39081		1.83333	0.910824	1.34076	1.78572		1.36206	2.42823	1.14522	1.62597		2.22844	1.8	2.20362	1.62293		1.11279	0.736734	0.9493	0.269905		2.65169	1.82588	1.15018	1.98469		1.49056	1.42052	2.32274	1.60277		2.78533	1.14601	0.712255	1.69781		1.33147	1.95577	0.735614	0.690465		2.2488	1.42791	1.35172
ENSG00000233870	AC007881.1	3.35151	2.29209	3.34166	2.15875		1.88903	0.917643	2.456	1.49924		1.45143	1.56456	1.8028	1.12976		3.05044	2.07254	2.1485	0.786095		3.2032	1.4845	2.82575	1.35963		3.94659	3.20528	3.65933	3.33257		2.628	1.50648	1.65335	1.17744		2.13514	1.87621	1.64447	1.71052		2.09599	2.98154	1.6984	2.17386		4.42828	4.04605	4.02363
ENSG00000224611	AC007919.1	2.67423	2.7653	1.15187	1.56657		0.904374	0.263593	0.529116	0.922835		0.795943	1.47083	0	0.730176		1.26179	1.11626	0.617157	1.08387		0	0.639634	0.749259	0.585832		0.784842	0.96075	0.525573	1.43592		1.94116	2.92097	1.75358	1.15961		0.525703	0.746228	0.772977	0.421155		0.963319	0.893686	0.532218	0.499553		1.95241	3.29299	1.42251
ENSG00000233762	AC007969.1	333.644	331.391	457.582	365.66		458.003	572.445	652.883	539.928		348.531	461.202	420.99	495.313		362.882	471.098	392.556	400.879		274.122	328.06	275.347	316.747		350.464	259.496	346.166	226.552		347.649	319.919	293.854	294.349		307.524	297.78	298.323	261.905		429.129	435.42	503.175	557.657		270.773	303.453	321.373
ENSG00000234061	AC007969.2	0.243061	0.224409	0.785203	0.88991		0.410993	0.59895	0.300571	1.04846		0.258369	0.278508	0.706019	0.829572		0.716774	0.760926	1.05175	2.15497		0.78403	1.63509	0.851252	1.33116		0.594453	0	0	0		0.735133	1.1062	0.498071	1.31746		1.19453	0.847809	0.8782	0.239243		0.273613	0.253835	1.20933	0.567555		1.00827	0.880293	2.32321
ENSG00000267166	AC007993.1	0.397575	0.0705899	0.329323	0.0839787		0.265027	0.310868	0.34037	0.224265		0.073145	0.201496	0.144355	0.10438		0.25553	0.111699	0.121307	0.125889		0.0246623	0.0457182	0.0535538	0.0942135		0.57032	0.824043	0.638616	0.709882		0.38155	0.19718	0.227175	0.248652		0.713923	0.542261	1.00369	0.677302		0.0688539	0.0239538	0.0380406	0		1.04662	0.58842	0.883299
ENSG00000277534	AC007996.1	1.72796	1.16234	0.886056	0.820943		1.60005	1.22672	1.39402	1.39135		1.25951	1.55569	1.26675	1.21696		0.954428	1.14631	1.24618	1.22977		0.849343	0.971752	0.691624	0.709758		1.43888	0.859133	0.778252	1.03092		0.547506	0.861313	0.590146	0.579805		2.00171	1.35852	1.57568	2.07338		0.963319	0.696044	1.03373	0.384272		1.09226	0.849322	0.704415
ENSG00000257261	AC008014.1	2.41816	4.45559	5.17422	5.52393		2.3	3.26195	4.48548	4.76584		2.7699	3.61879	4.64738	5.265		3.50405	4.05164	3.98402	4.72617		4.53889	5.64053	4.38049	3.29659		1.50402	1.40424	1.07545	1.46913		3.23127	2.68809	4.39988	3.58753		2.4844	2.87216	2.83703	2.52381		5.67891	7.79376	7.3511	8.39673		3.26874	2.38765	3.19669
ENSG00000239246	AC008026.1	15.5268	14.1436	17.6703	14.307		16.0687	17.7869	21.127	12.8128		11.2055	15.7681	17.6481	18.9051		12.3019	17.0156	14.8304	16.3114		11.8929	11.4115	10.2755	8.95851		9.3982	6.47136	8.22839	8.53925		10.4444	8.82318	8.61929	8.51451		12.6327	10.8679	9.69392	8.28036		15.7248	17.4081	17.117	20.0679		12.0631	10.8141	11.0059
ENSG00000239809	AC008026.2	1.86766	2.70968	2.65758	1.95371		4.17311	4.43791	6.68122	4.2583		3.68696	3.82149	4.16561	4.70488		2.42598	3.44548	4.04078	3.04137		1.07579	2.59254	0.817618	1.09591		2.52856	1.19818	2.0483	1.64155		2.32	2.12498	1.09347	1.53657		2.78637	1.78373	2.24933	4.59579		3.00345	3.55259	4.06543	3.73803		2.93295	1.99299	2.21756
ENSG00000264546	AC008026.3	0.598325	1.04205	0.77608	0.945953		3.20759	3.03256	3.74992	3.44904		2.32721	2.86699	2.94268	3.74384		1.63076	2.10726	3.00091	4.44358		2.56601	1.38231	2.88127	2.99754		1.08086	2.04575	1.78724	2.61641		2.20034	2.28984	2.22921	3.9986		1.75427	2.5455	2.29282	3.17217		1.68383	1.87454	3.51819	2.42907		2.30147	2.14233	2.72382
ENSG00000256075	AC008033.1	0.898927	0.553298	0.817413	0.676527		0.557334	0.93528	0.790486	0.620412		0.89184	0.709573	0.812347	0.931781		0.549814	0.562836	0.749139	0.303614		0.837671	0.477799	0.279844	0.273506		0.830545	0.717669	0.932416	0.759771		1.17814	1.18188	0.757286	0.649661		0.981734	0.603875	0.697698	0.570208		0.832024	0.458956	0.422408	0.233225		1.44185	0.868172	0.498092
ENSG00000272369	AC008035.1	15.8548	18.1781	19.8626	13.8957		12.3094	16.2789	17.8122	16.0919		13.0531	15.8517	20.5435	17.3892		21.0347	23.2496	17.413	20.0812		21.7271	25.0956	18.7812	18.1608		14.9529	19.7198	17.3747	20.1123		28.991	14.2271	24.3668	10.321		19.9254	15.4823	14.6644	6.32391		27.7632	38.1475	31.2574	30.4883		12.8529	6.70855	10.6369
ENSG00000258637	AC008056.1	0	0	0	0		0.149428	0.290354	1.23852	0.813219		0.2505	0.270026	0.171129	0.134051		0	0.0614792	0	0.0746192		0	0.704572	0	0		0.144087	0	0	0		0	0	0.120725	0		0	0.136998	0.141909	0		0	0	0	0		2.15062	0.640112	0.440698
ENSG00000259106	AC008056.2	0	0.15558	0	0		0.0356169	0	0	0		0	0.0965428	0	0.19171		0	0.0439615	0	0		0	0	0	0		0	0	0.103493	0		0	0	0	0		0	0	0	0.248795		0	0.0879899	0	0		1.95724	0.190717	0.490197
ENSG00000230918	AC008063.1	3.88081	6.52978	1.52317	1.79268		4.32361	4.37936	0.313956	0.375479		3.00717	4.3221	0.263378	0.206313		3.92172	4.90133	0.104627	0.0918748		2.28134	2.71095	0	0.397267		0.0887035	0.122158	0	0.0405723		22.8715	14.5258	5.12818	6.24174		3.83229	4.21697	0.34945	0		2.65383	3.52255	0.180455	0		4.93483	3.94069	0.271305
ENSG00000267121	AC008105.3	1.07979	0.847101	0.591453	1.14831		2.18465	2.65312	3.0719	4.50157		2.8728	3.81191	3.48093	3.14567		3.54009	3.21755	3.58305	5.40725		3.44275	4.27337	4.38278	6.17852		5.41141	6.69202	6.57033	6.73071		2.86937	2.94475	3.09516	2.26668		1.81745	2.13354	2.61594	3.71067		3.54115	4.12603	4.37091	5.1447		5.50447	4.65098	7.07073
ENSG00000273015	AC008124.1	5.3009	11.7772	5.37676	5.52674		4.54419	10.0349	6.31912	9.10925		5.27973	10.9944	6.11882	8.90491		3.58088	11.1816	6.22818	10.1132		5.78684	11.3658	9.14877	13.9113		3.50365	7.06817	3.89151	5.93515		4.13799	18.262	5.97627	8.46328		6.43664	14.5261	6.28939	11.5999		4.94134	8.09702	4.60838	6.40614		3.95053	12.7225	5.35359
ENSG00000258204	AC008126.1	1.16061	1.69663	1.45808	1.23939		3.02551	2.62166	2.75085	2.33631		2.46742	3.21387	2.38796	2.14565		1.14086	1.76625	2.37155	1.225		1.55989	1.15667	1.01618	1.85391		1.06444	1.19443	2.19782	0.865543		1.90139	1.02707	1.48643	0.39318		2.02012	0.337357	1.3978	0.856787		1.3065	0.808041	1.80455	1.46796		2.40723	0.963279	2.00966
ENSG00000213237	AC008155.1	14.1814	4.42952	13.0676	5.81214		33.8217	21.6455	25.1274	8.88671		22.3493	13.9051	15.6778	10.5953		18.448	15.2037	17.5036	4.11063		17.4101	10.5472	13.4667	15.0696		20.1888	14.0995	21.0592	9.23422		13.977	11.4526	18.6504	8.12653		13.5229	9.84386	11.5563	7.29181		21.2853	13.3364	22.7297	6.4251		10.8289	5.4938	14.0738
ENSG00000234500	AC008267.3	0.521625	1.32439	1.05319	0.447611		0.937145	0.964041	1.77387	3.03758		1.80205	1.83045	1.98865	3.48645		1.05754	1.29279	2.44522	3.79887		2.26097	2.14439	3.19698	3.43703		2.35214	1.75688	1.68191	1.45878		1.08463	1.2859	0.668058	1.72293		1.32182	2.46384	1.25645	1.47611		2.23867	4.01751	2.87917	3.61597		2.89409	5.46088	3.60385
ENSG00000237310	AC008267.5	24.3299	20.677	30.1799	26.2041		10.2849	14.0351	15.8938	14.5371		8.95584	12.8062	12.5485	12.6172		12.2537	12.2684	11.4703	14.9178		15.5989	21.6555	11.8931	18.3037		11.5117	16.2636	9.4513	15.724		15.1461	13.1074	17.661	18.0572		25.7202	24.9394	28.5255	28.8134		59.3733	61.6804	60.9538	74.2761		10.1639	12.0653	17.0062
ENSG00000272156	AC008280.3	0.285397	0.761213	0.785382	0.986864		0.2681	1.52376	1.88226	1.36786		0.50562	1.16273	0.921104	1.33483		0.561081	1.00928	1.05199	2.00819		0.664873	0.568855	1.22164	0.824926		1.04699	2.1717	1.83071	3.08616		0.287726	0.769704	0.844747	0.687529		0.857139	1.54852	0.611061	1.46699		0.249877	0.695445	0.512769	0.51832		1.8416	2.00982	2.82012
ENSG00000249068	AC008417.1	0.903841	1.02414	2.16776	1.16574		4.446	2.73344	4.67401	4.53676		4.54181	1.22396	5.13144	3.69245		4.4423	2.14361	3.79251	4.63114		2.78296	0.859827	1.72661	2.36251		1.75837	2.67522	1.16068	2.8494		3.60345	0.747907	1.9784	2.50522		2.92765	2.00623	1.88023	2.18367		2.58988	1.50167	5.31465	0.959319		2.65861	0.892757	3.92685
ENSG00000251583	AC008427.1	1.38211	1.96315	1.79358	2.27063		1.91755	1.87755	2.01589	1.71211		1.73285	1.62428	2.72787	0.886987		1.25408	1.44227	0.920082	1.88519		1.94332	1.90718	2.10994	1.64972		0.953393	1.5119	2.17651	1.98216		0.750285	1.07524	1.30715	1.34462		1.6981	1.73057	1.02434	0.697639		0.87765	1.03627	1.32242	0.662003		1.88168	1.82896	2.23855
ENSG00000204758	AC008429.1	0.292241	0.516504	0.359649	0.450917		0.10589	0.267481	0.216833	0.518647		0.239642	0.420968	0.509324	0.826438		0.229814	0.583787	0.433564	0.888344		1.30627	1.63515	1.9885	2.00063		0.694312	1.26552	0.605117	1.27029		0.227283	0.456008	0.316535	0.690187		0.482162	0.631028	0.392189	0.427366		0.310177	0.488312	0.415436	0.594657		0.879766	0.967689	1.31857
ENSG00000253785	AC008429.2	13.9704	9.27688	14.0022	8.48389		9.90332	11.8504	10.9303	7.46322		9.73833	7.84997	8.15497	7.15217		8.63571	8.3406	7.71143	7.28193		9.2727	5.14076	4.89273	3.8991		12.9113	8.68678	13.8602	7.06259		8.85691	5.82824	6.16593	5.02397		11.2229	9.30856	8.60683	5.87058		11.2202	9.848	14.8374	8.78265		7.57833	6.66511	5.13581
ENSG00000249637	AC008438.1	4.6932	4.17691	5.00823	2.67034		0.464707	1.30236	0.418281	1.53201		0.719104	2.76149	2.6405	1.63547		1.24685	2.71348	1.09773	1.39235		0.886497	1.13771	2.96155	0.984123		0.930659	2.61078	2.49288	2.60136		2.55757	2.24497	1.34293	1.20318		4.15583	4.27688	4.2265	3.66228		1.76104	3.88566	3.68142	1.2341		3.47273	3.98136	4.67384
ENSG00000250222	AC008443.5	5.73143	2.51352	6.42892	4.32801		4.44185	3.23661	3.60283	4.20289		3.80775	3.77619	2.77468	2.66254		3.38034	3.66332	3.78898	2.41975		4.62191	4.99796	2.42546	3.92363		9.81214	8.31143	6.92274	5.55657		3.75583	4.78214	3.817	4.46575		7.51127	7.49683	7.53547	4.37208		4.73137	2.84311	2.49518	2.84391		4.59653	2.94065	3.81092
ENSG00000213303	AC008481.1	10.0821	12.285	13.4446	10.9452		12.7859	16.3222	20.5136	16.3845		11.6517	15.7839	14.8982	17.0052		14.232	17.6777	11.583	17.5954		7.84674	9.37605	8.51951	5.2969		7.95643	6.77832	6.33607	4.91786		9.39615	7.29178	10.45	10.1671		8.1381	6.27007	11.4366	7.5005		12.5371	14.4468	12.2491	18.4093		8.65631	8.3325	8.9156
ENSG00000213304	AC008481.2	0.830572	1.57403	1.08267	2.08065		2.25446	1.45423	2.37853	2.56447		1.67283	2.65474	1.6507	1.64118		1.24614	1.64222	1.82852	2.21469		1.12806	0.392092	1.99026	2.39408		1.76405	2.06127	1.66456	1.12472		1.05771	2.12212	0.940565	1.54014		1.50385	1.11817	1.68473	3.01193		2.85413	2.41956	2.1206	5.30787		1.34189	1.74152	1.88931
ENSG00000266910	AC008507.1	3.03594	2.62779	2.69026	1.9973		1.92506	2.2989	2.38553	0.927613		2.42036	1.15957	2.80171	2.12272		2.26929	1.74906	1.77895	1.48201		1.78516	1.37099	3.10116	0.692782		1.5082	2.05927	2.79685	2.05183		2.91725	2.44675	2.20332	1.45702		2.33128	2.64738	2.32332	1.77427		2.17157	1.84947	2.20283	1.40304		3.27961	2.57702	2.41817
ENSG00000269843	AC008537.2	0.433425	0.711405	1.50389	1.3224		0	0	0.595529	0.332374		0.511914	0.606998	1.04914	0.438308		0.284033	0.527675	0.486235	1.09792		1.08739	0.503944	0.590313	0.263746		1.53115	2.48709	1.24224	2.04714		1.01958	0.657522	0.394736	0.783098		0.887532	1.28784	1.45	2.6071		0.433694	1.10645	1.85697	0.955836		1.23858	1.70055	1.76117
ENSG00000266922	AC008543.3	2.1274	2.18239	1.73086	2.55305		6.03536	6.93154	6.78152	9.13588		6.68365	6.06706	7.14071	7.15329		5.85535	4.34136	6.68252	8.92178		6.25228	7.84464	7.61619	12.363		2.89054	5.0953	3.36805	3.22596		5.93384	4.66173	4.5047	7.81556		5.1695	5.71652	4.44108	14.6113		4.41709	2.66604	5.52759	4.80197		10.1192	7.36237	11.67
ENSG00000251118	AC008549.3	0.574562	1.0079	1.79424	1.05181		1.70018	0.566334	1.27891	1.88359		1.34365	0.592519	1.58548	1.76489		2.25914	2.27838	1.49172	2.32871		1.668	1.28837	1.40857	2.51734		1.19442	0.709564	0.98805	0.771276		1.56398	0.52298	2.11927	1.16786		1.05889	1.26926	1.45316	0.452429		1.22889	1.02005	0.786141	1.74411		1.62071	0.4682	2.00568
ENSG00000261754	AC008555.1	0.252582	1.15823	0.462378	0.708991		0.562339	1.4108	1.7179	2.20811		0.680175	1.55321	0.978234	1.91571		0.40553	1.53754	1.33583	2.66594		1.56159	1.67396	1.91663	2.69744		0.185322	0.595503	0.310254	0.621609		0.432894	1.22617	0.940273	1.33485		0.620661	1.02786	0.861901	1.20992		0.66344	1.08149	0.827332	1.05179		1.34114	0.548866	1.57449
ENSG00000271109	AC008555.5	10.2829	22.5764	15.1399	28.2615		7.94786	12.0921	14.1136	16.458		8.90852	12.1932	12.8924	19.1317		10.7312	12.1689	13.3207	20.2517		9.87068	8.94291	12.5031	10.8706		4.21394	6.43771	5.45188	11.0095		21.3034	18.6107	28.8953	35.8252		11.2452	11.7634	13.812	12.9434		7.32386	11.0842	7.71542	10.8467		13.7687	6.58965	16.337
ENSG00000253251	AC008560.1	4.08933	2.1933	4.70895	4.3813		3.58724	3.2619	2.79153	3.52792		3.80667	3.71065	2.90091	2.32617		3.1368	2.95385	2.64232	3.51782		5.33731	3.42761	4.84291	5.4695		5.05845	6.02413	4.80528	6.01561		5.98746	4.23141	6.10314	4.35622		5.09689	3.87514	5.29513	9.06229		3.20638	2.61667	3.41064	3.13232		3.77509	3.95941	3.78193
ENSG00000267474	AC008569.2	0.704985	1.08481	1.09655	0.788681		1.36867	4.02135	4.2298	6.21715		3.10857	3.59022	2.76828	6.77281		1.56564	2.91545	3.42717	5.35747		1.64236	0.585492	2.78907	2.71697		2.0754	2.96074	0.96217	1.92776		1.81633	1.58443	1.6319	3.32589		1.98898	1.39648	1.98114	2.82704		1.96931	2.42685	2.01363	4.05444		2.44785	3.40433	3.9714
ENSG00000251000	AC008592.3	3.99829	8.45964	4.06627	7.72604		3.19257	3.83156	2.33482	4.12009		2.30214	6.42668	2.66151	5.74912		4.20319	5.91083	3.3641	5.62679		2.86602	5.31294	3.50072	7.3751		3.66698	8.72835	4.09268	5.96355		7.80991	5.5601	4.26726	6.47149		4.50306	4.84245	4.48099	8.85484		3.25063	4.98743	2.41758	5.18675		3.31714	4.52519	3.6924
ENSG00000248367	AC008610.1	1.94912	1.47236	0.954032	1.51375		1.39821	1.74656	1.97207	3.77071		2.57416	3.1132	2.83081	4.77092		0.870889	1.23271	1.95943	2.61832		2.76256	1.50102	1.03428	5.82254		1.15563	2.51983	1.52356	2.8411		4.5553	4.21134	3.99407	4.56209		1.74164	2.8156	4.19696	8.02284		1.66222	2.28225	1.39589	3.72377		1.37206	1.81826	2.50364
ENSG00000245688	AC008659.1	22.2571	28.1779	31.3388	29.9463		11.4142	17.0462	8.48536	6.20819		6.53241	11.4928	7.30667	4.22021		9.45243	13.4903	7.55499	6.04937		14.4049	15.6603	12.5733	10.5938		11.9731	27.9193	14.8624	23.1346		37.7269	41.2279	28.4318	24.6156		17.7219	11.8468	22.2613	17.7077		8.92508	13.351	9.06979	5.89228		16.669	12.1086	6.31183
ENSG00000248544	AC008676.1	1.34046	2.57833	1.49156	1.57458		6.75256	8.50564	7.8599	8.34558		7.05318	8.16614	6.95987	7.07857		8.56472	8.79504	8.45881	7.47025		5.00847	3.18947	5.5357	3.71649		1.72114	2.39535	1.77001	2.53665		3.91906	3.55868	1.79688	2.30081		2.48412	1.25981	2.4216	1.7592		3.69694	3.16139	2.93175	2.67356		4.63375	3.15558	4.25221
ENSG00000251405	AC008676.2	0.244985	0.573542	0.423974	0.3764		1.22055	1.35831	1.50393	1.53984		1.19977	2.06524	2.19836	1.88131		1.87492	2.29172	1.46392	2.01688		1.14302	1.11177	2.25222	1.48545		0.438669	0.717077	0.666326	0.430651		1.13789	1.04859	0.797842	0.723227		0.472994	0.345877	0.12645	0.275584		1.02432	1.10561	0.685635	1.09302		1.54615	1.18037	1.15626
ENSG00000244331	AC008677.2	5.15829	4.62239	8.7403	6.38787		10.5821	12.8045	19.324	7.98403		7.1765	10.2566	12.0087	9.40678		5.74161	6.37234	9.30021	6.43724		4.4044	3.40198	3.32086	4.46601		3.71047	2.81043	7.64055	2.20629		6.65344	2.76188	4.35242	2.77539		5.87163	5.11548	4.65934	10.4532		7.34374	6.09991	6.51054	6.64234		5.34941	4.25835	5.16996
ENSG00000253269	AC008680.1	0	0.302913	0.264971	0.450458		0.69346	1.41483	1.21715	0.707616		1.30782	1.2218	0.953001	1.21309		0.725638	1.62627	0.946453	2.07774		0.793727	0.490461	0	0.561508		0.802406	0.368344	0.705252	2.01858		0.9923	1.74203	0.840384	0.666879		0.403101	0.762928	0.395138	0.565137		1.75431	2.05579	1.63239	0.191525		1.08878	1.11398	0.88624
ENSG00000261669	AC008731.1	0.561264	1.92473	1.38145	2.20172		2.06756	4.1986	5.55252	7.26315		3.75014	3.30747	5.82252	6.5678		3.82259	4.49732	5.03079	8.429		4.78475	3.23628	6.10762	3.56786		1.37268	1.30527	1.92052	3.00474		2.00067	2.43274	1.56088	3.85711		4.03901	4.5214	4.15236	5.24825		1.9857	2.55391	3.54054	3.60407		3.25954	4.71884	4.6316
ENSG00000267096	AC008735.1	0.086829	0.160332	0.249333	0.052984		0.0489399	0.748875	0.715823	0.349573		0.369191	0.8291	0.504425	0.691482		0.56901	0.966496	0.333973	1.06309		0.0466801	0	0.101365	0		0.920216	1.1048	0.888788	0.550408		0.350151	0.790338	0.415162	0.23532		0.0711206	0.63938	0.278863	0.911627		0.553879	0.634745	0.936027	0.574455		0.984504	0.864789	1.05846
ENSG00000267523	AC008735.2	0	0.229209	0.089111	0.302982		0.419784	1.32548	1.12567	1.35645		0.571774	1.18527	0.961494	1.36512		0.16269	0.712435	0.895208	0.628876		0.133467	0	0.43473	0.679815		0.0505973	0.603894	0.508241	1.66629		0.438	0.50216	0.593512	0.672822		0.254183	0.432972	0.298995	0.773807		0.652087	0.0864215	0.874934	0.24154		0.961177	0.749269	0.825359
ENSG00000271598	AC008739.3	0.365548	0	0.393632	0.334592		1.6998	0.900783	1.1301	0.946088		1.94285	0.837718	0.530904	0.831749		0.898319	0.667557	1.05451	0.462991		1.47392	0.546459	0	3.75371		0.44701	1.2312	0.224506	1.63567		2.21119	0	2.2472	3.21975		0.898248	0	0.660378	1.97893		0.822993	0.763503	0	0.853567		1.21309	0.827441	1.3672
ENSG00000274925	AC008741.2	0.409848	0.818715	0.465408	0.354678		1.47423	1.60673	1.99964	3.34295		2.07533	3.90211	3.27925	4.37449		2.59304	3.05215	2.67631	5.66291		1.67056	2.18338	1.57892	3.90763		0.528519	0.911903	1.03432	0.633528		1.64526	1.35656	0.656606	1.3329		0.924705	1.08301	1.06798	2.14907		1.19116	1.61868	1.51084	2.16632		1.10663	1.89592	1.61031
ENSG00000268520	AC008750.5	0.196298	0.951486	0.528449	0.224594		1.32769	1.45116	1.09235	2.11686		1.66929	1.63072	1.78184	1.22828		1.39895	1.33149	1.55725	1.55391		2.92851	0.880342	1.54683	0.537528		0.900162	1.10192	1.26587	0.823456		1.1874	0.818929	0.502809	1.9285		1.32648	0.741758	0.591036	1.93215		0.883891	1.3325	1.28188	1.43239		1.75072	1.4663	1.63152
ENSG00000238150	AC008753.1	15.2024	18.7145	15.2262	14.9624		21.3525	21.8527	27.3906	29.6152		18.245	18.1687	18.2807	18.0393		19.2019	20.9817	17.6835	18.4267		5.66835	7.81975	5.2956	4.25244		9.89481	5.96452	7.32887	5.57727		11.1241	12.3993	9.29542	8.08512		12.653	13.1142	13.8796	8.4472		17.8494	16.5591	16.368	19.1805		7.45903	5.84628	10.2578
ENSG00000267612	AC008759.2	0.0386872	0.178592	0.0416594	0.070822		0	0.190666	0.0956817	0.867773		0.164495	1.01957	0.280937	0.528161		0.266202	0.423899	0.334808	1.421		1.06073	0.867504	1.35491	3.23111		0.425777	1.21615	0.142562	0.173109		0	0.11738	0.0792762	0.104848		0.237661	1.6643	0.232967	2.89404		0.479051	1.21206	0.481214	0.316175		1.54063	2.38193	2.34729
ENSG00000267274	AC008770.3	0.793583	0.686894	0.213638	0.226994		1.13221	1.77221	0.920017	1.28369		1.42351	0.96615	1.36867	2.03139		1.36514	0.931646	1.57388	0.879486		1.03993	1.6312	1.04224	0.475362		1.81956	0.61253	1.2794	0.998704		1.3501	1.12865	1.16882	1.07537		1.46253	1.21103	0.358411	3.36857		1.95417	2.0201	1.41896	0.926521		2.05746	1.61669	2.14364
ENSG00000249042	AC008771.1	8.19149	7.05305	9.21726	10.2442		4.55995	4.28658	5.6453	4.7642		4.65699	5.61058	8.50162	6.59677		6.695	5.70513	9.37249	6.34162		8.6691	8.75071	9.83142	5.19188		8.28368	7.52258	7.39376	8.072		9.0749	8.21007	7.09148	6.01151		5.45057	6.03551	7.38252	8.11717		9.67702	8.95829	12.6619	9.77862		5.37571	2.93338	5.76794
ENSG00000246422	AC008781.2	0.496069	0.769099	0.614812	0.402657		2.0891	2.69854	2.06024	2.47089		2.26844	1.81249	3.16733	2.65145		1.65609	2.09508	2.59206	3.66314		1.94735	1.5811	1.77012	1.49936		0.824084	0.798624	0.436882	0.973736		0.863411	0.965544	1.17955	1.29369		1.13847	0.631184	0.980715	1.35428		3.56127	4.22266	6.19369	4.62243		3.1527	2.15255	3.18953
ENSG00000273557	AC008781.3	0.138581	1.08755	0.746138	0.507381		0	0.853728	1.37096	3.46711		0.883854	0.952748	0.603804	1.73426		0.272445	1.04845	0.799541	3.33492		0.335261	0.41433	0	0.758958		0.762585	2.25597	0.680891	2.24783		3.03873	3.99442	1.77484	3.66186		0	0.805629	0.166902	0		0.936001	0.289447	0	1.13257		1.49464	7.08931	1.7853
ENSG00000254170	AC008802.1	4.31379	5.14779	6.06721	6.07046		5.0861	6.43588	6.8586	7.34185		3.55609	5.01016	4.09152	6.20973		4.73077	5.95617	5.07926	5.05486		2.7451	4.86943	3.03185	4.50002		2.6555	3.65702	2.99181	2.2979		4.03835	4.05116	3.96882	4.2549		3.85787	4.23083	3.92303	3.20618		6.70594	6.40508	6.6068	7.84586		3.40847	4.43722	4.46343
ENSG00000227836	AC008850.1	1.1542	1.53925	3.79768	1.46731		5.31282	6.24141	8.96025	7.96596		5.38471	9.69855	5.86708	3.72047		6.30312	4.55014	5.64179	7.06573		3.9299	4.88869	4.94056	6.84792		3.84218	6.47909	3.70187	3.22786		9.40595	9.53306	12.2856	10.6007		4.72697	3.80226	4.47914	6.24839		5.99114	8.63845	5.02483	5.6148		4.89426	7.66366	7.72777
ENSG00000260751	AC008870.2	0.476033	0.397647	0.463786	0.331978		0.881588	1.61991	0.756858	1.76006		1.59033	2.3117	2.83131	2.52733		1.20326	1.85692	2.02716	2.383		1.38928	0.779398	1.98473	1.05524		1.24739	0.967083	0.779634	0.55787		1.5426	1.37555	0.371607	0.829365		1.11404	0.869749	1.39234	2.11966		0.63794	1.18365	0.930472	0.952761		0.959132	0.738879	1.05507
ENSG00000271788	AC008875.1	0.601058	1.79693	1.07873	1.07412		0.580762	0.634769	1.13261	1.92601		0.517216	1.18066	1.08079	2.08399		1.23793	1.10511	0.908233	1.55881		2.03113	1.92541	1.55372	2.5864		1.085	1.18894	0.667983	1.40878		1.08208	2.25786	1.90615	1.08597		1.58246	1.86358	1.96485	8.36715		0.67661	1.07606	1.17485	1.26983		0.973579	0.621958	1.76038
ENSG00000267373	AC008894.1	0.379493	1.10951	0.544864	0.578926		2.03201	1.48065	1.25142	0.763917		1.21018	2.89891	1.92905	2.87826		2.92211	1.45205	1.36842	2.56348		0.510047	0.850957	1.32907	1.73195		0.85078	1.42018	1.00997	2.19334		2.96507	1.15141	1.29607	1.02848		0.699385	1.17661	0.304698	0.373531		1.49518	1.5192	1.25876	3.32298		1.67916	3.32149	1.89248
ENSG00000267939	AC008946.1	6.7266	6.71948	8.01522	8.88219		3.82243	2.78526	3.34091	4.75666		3.3993	2.33755	3.84369	2.13271		2.33051	2.44529	3.34012	3.07268		4.2684	4.6157	3.37923	4.45392		4.78704	5.633	3.31854	4.44079		2.25124	5.35319	6.77896	3.21269		9.89033	7.43628	5.51152	9.7686		4.71706	3.51239	2.74326	1.73805		6.54127	3.34475	5.81991
ENSG00000176593	AC008969.1	1.86501	2.65114	2.10501	1.91261		0.576218	1.23031	1.38508	1.88701		0.657081	1.88274	1.10495	2.45537		1.46974	2.71118	1.92037	3.85776		1.36764	2.0456	1.67918	2.58606		2.51321	3.35727	2.33952	3.28605		2.20115	2.82128	1.79718	2.64895		1.79159	2.66599	2.28433	2.37915		1.92102	2.92153	2.29353	3.6671		1.83659	2.7817	1.98043
ENSG00000269688	AC008982.2	4.23754	5.69467	3.54907	3.96488		7.04586	13.4588	10.9461	14.0544		10.1099	14.2429	11.7617	11.4631		11.6632	13.1678	6.92706	14.4913		8.88475	11.1913	7.4204	12.1839		12.4365	12.5809	10.2367	10.2706		9.11386	6.71422	5.59597	5.80599		7.92526	6.56923	6.40777	8.15657		11.2894	7.76899	7.55496	8.30064		7.65627	12.0219	11.9357
ENSG00000274093	AC009032.1	1.34642	1.54145	1.85582	1.47888		2.04901	3.11878	3.79619	4.55337		3.89292	4.75176	6.5704	9.98726		2.80584	3.59689	5.74844	6.07099		5.21171	4.34758	7.1675	9.06986		1.05374	3.38603	2.51385	4.75948		2.52478	4.49366	3.09012	3.57603		3.30851	2.3795	3.95665	4.02882		1.75817	4.27455	5.89515	4.40151		3.08305	3.80354	4.56581
ENSG00000214331	AC009053.1	1.09755	1.37163	1.05128	1.25992		2.08143	1.62126	1.79966	2.37502		2.791	3.10583	3.44346	3.36654		2.33061	2.29383	3.45478	4.03981		4.27381	4.70464	4.66148	5.68711		1.88344	2.11723	1.52691	2.43519		1.88901	2.57573	1.68369	2.44043		1.87745	3.18674	2.46112	3.86166		2.01368	2.04543	2.34573	2.37167		2.52546	3.25028	3.79001
ENSG00000261783	AC009054.2	4.779	3.89656	3.67583	4.03345		2.99096	2.67646	2.3025	2.89139		5.07999	3.62694	3.42532	3.10683		3.17246	3.56218	2.77514	7.15346		4.70471	3.89681	1.73892	5.86341		2.12509	2.50848	1.52472	2.84657		2.15872	1.41232	1.78054	2.35488		2.28765	3.39161	1.94347	4.03194		3.14399	1.16669	1.544	2.02893		4.01635	3.20312	3.40461
ENSG00000270049	AC009061.2	1.75508	2.14311	2.66722	2.82424		2.97964	3.55755	4.14815	6.61819		6.87569	7.84952	7.31806	9.03348		8.70953	6.78681	8.37019	9.94937		8.42342	10.1773	10.831	10.9878		3.35775	4.21097	3.77267	3.48328		6.03594	5.71153	5.30764	6.7512		4.20834	5.57874	6.22192	6.33883		4.60462	6.25246	6.12667	6.74214		5.46031	4.60067	6.55248
ENSG00000260778	AC009065.4	1.49222	1.42145	1.40282	1.34417		1.74221	1.34244	1.99174	2.16603		4.22987	2.90402	3.16484	1.88629		5.02912	2.12567	2.15234	2.43		3.09432	3.93032	3.02781	5.35095		1.18754	1.19665	0.960108	1.21883		5.22957	4.13225	3.20341	4.52559		1.19316	1.43205	1.34075	3.24064		1.62646	1.50889	1.97396	0.94023		2.90833	2.53062	3.32702
ENSG00000261663	AC009065.8	0.765888	0.652723	0.634407	0.727993		1.17052	0.907356	0.910676	0.304957		1.06462	2.12645	1.36903	1.77617		1.53467	0.75312	1.18967	1.00736		1.37777	2.59811	1.8054	1.6536		0.900543	1.35593	1.15786	0.889708		1.11366	2.59189	0.875258	2.03576		1.30292	1.09598	1.38361	2.05861		1.39272	0.430682	0.696172	1.16932		1.12419	1.68029	1.54244
ENSG00000213318	AC009078.1	0.0296453	0	0	0.108539		3.48386	5.4789	3.88593	3.58055		3.08822	4.11022	4.39165	4.04721		3.32206	4.19181	3.59181	3.98007		2.00814	2.39311	2.80326	2.35418		1.23256	2.09681	1.67505	1.52548		0	0.224866	0.121496	0		1.45693	2.13703	1.32104	1.34226		0	0	0.147499	0.138446		3.02518	2.09365	2.98139
ENSG00000265408	AC009084.1	0	0.608453	0	0		0	0.541323	0	0		0	2.68492	0	0		0	1.56646	0	0		0	1.09464	0	0		0	0	0	0		0	1.44411	0	0		0	0.851375	0	0		0	1.60589	0	0		1.03276	6.62997	0
ENSG00000260060	AC009088.1	0.167195	0.360186	0.120027	0.153037		0.518305	1.03001	0.44797	0.384644		1.00711	0.989824	0.526124	0.665749		1.01349	1.43941	1.24598	0.847057		0.494372	0.624853	1.02472	1.14459		0.204455	0.437989	0.581884	0.498753		0.37926	0.93002	0	0.679688		0.547791	0.259194	0.335606	0.959986		0.941058	0.814831	0.797209	0.91095		0.994103	0.681223	0.602175
ENSG00000260038	AC009090.1	0.194516	0.658497	0.488741	0.534132		0.767455	1.67765	0.962163	2.68499		0.689225	2.45173	1.22419	2.58179		1.84833	1.79303	1.68339	3.53128		0.522869	1.35699	0.908319	2.48569		0.39644	1.3103	0.398217	1.45063		1.47078	1.47545	1.19579	1.93295		0.318652	2.03545	0.468537	2.36135		0.729889	1.89596	1.53236	1.51401		2.52827	1.40896	1.56282
ENSG00000261278	AC009094.1	1.52569	0.100615	1.05615	0.349123		1.84272	1.54412	0.808578	0.28205		0.810891	1.0614	1.58274	1.05384		1.33904	1.33623	1.10031	0.897182		1.31822	1.4662	0.381665	0.447625		1.39927	0.856444	1.13782	0.97526		1.15361	1.90122	0.893253	0.516857		2.27619	1.14036	1.37811	1.55536		1.22676	0.625947	1.42331	1.01787		1.08495	0.542692	1.22278
ENSG00000237718	AC009095.1	0.844892	1.35484	1.38865	2.23863		5.26339	2.79424	3.24438	4.37339		6.14493	4.73864	5.42498	5.81786		5.4202	3.06265	5.70841	7.65976		6.59817	3.19082	3.03687	4.93159		4.02394	3.39484	2.13023	3.03438		3.90029	5.32931	4.23718	5.54369		2.78637	1.86128	2.57067	3.80794		4.20483	5.47982	3.76121	4.46487		3.17275	1.52997	4.61992
ENSG00000260927	AC009107.2	0.160917	0.928556	0.04332	0.14729		1.15641	0.346966	0.795966	0.763538		1.36842	1.75166	1.22697	1.60187		0.751349	1.21744	0.638282	3.10814		0.583946	2.165	1.26803	3.24974		2.11535	1.53562	1.08712	1.66508		0.365018	1.22059	0.700708	1.1993		0.939112	1.49677	0.920562	2.53423		0.588718	2.05861	1.35107	2.39539		1.26828	1.05631	1.1034
ENSG00000259877	AC009113.1	1.34922	1.53518	1.92353	2.41775		0.77118	0.878015	1.31597	1.54106		1.6665	1.88349	2.26313	3.81581		1.40098	1.91859	2.54909	3.40573		2.57449	3.06804	5.25769	5.46385		1.18513	1.95213	1.72731	1.82816		1.65239	2.10448	2.96921	3.18021		2.29976	3.0822	3.61609	5.78907		0.802191	1.14111	1.43005	1.69726		2.04166	1.4625	2.69293
ENSG00000276259	AC009118.3	0.717906	0.490976	0.801692	0.462412		1.28135	1.76906	1.90706	1.92686		1.61103	1.76708	2.12392	2.05698		2.01252	4.07875	1.53406	2.45842		2.87321	1.47068	2.04866	2.91238		1.78829	2.23886	2.02493	2.11181		1.56816	1.29077	1.28041	1.80151		2.02543	1.94763	2.94611	3.71634		1.61629	1.58276	1.88517	1.08651		0.948555	2.28707	2.01104
ENSG00000239763	AC009120.1	2.35558	2.26544	2.16664	4.13253		7.21931	7.07439	6.37204	11.0077		12.2589	15.0138	17.2482	15.8002		15.1954	11.7017	16.6342	23.868		14.2468	9.46368	17.7886	14.6477		8.40151	11.6803	8.62	11.5284		8.68289	9.00822	6.08399	9.64248		7.8986	7.47464	5.55574	11.6412		9.94378	10.6087	10.8655	16.2719		7.93929	10.9306	13.1746
ENSG00000259972	AC009120.2	0.478749	0.500514	0.561018	0.831305		1.0119	1.56141	1.60195	2.57532		2.81393	3.001	4.32525	3.45219		2.51911	1.95795	3.02617	4.05732		3.61089	2.82064	3.13146	3.50877		1.25697	1.17774	1.2799	1.45701		1.36279	1.80502	1.18301	1.59323		1.62622	1.52256	1.38211	2.79965		1.9338	2.22046	2.94245	1.81658		2.65183	2.51796	4.39456
ENSG00000260884	AC009120.3	1.53844	2.92432	1.07194	2.07082		3.55773	4.46002	5.42756	5.38698		6.20463	7.25859	9.52885	10.9647		6.89411	5.83141	9.72443	11.9204		9.56005	7.71114	12.2813	9.85037		5.75449	4.62279	5.39122	5.26412		4.37927	7.0016	4.49696	3.31099		3.61356	5.99746	3.65118	2.984		5.45013	6.23751	8.04837	6.65632		8.07104	7.29245	7.44633
ENSG00000263080	AC009121.2	1.14629	0.264581	1.1021	1.12416		1.24603	1.43756	0.987193	1.3421		0.848585	1.71219	1.42698	2.14245		1.34811	2.06129	1.77147	1.78889		0.924381	1.65239	1.57714	1.79366		0.425526	0.735389	0.553149	0.686939		1.11437	1.70791	1.82461	4.3548		2.66583	3.21293	3.8458	5.50036		1.58992	1.23985	0.712909	1.69678		1.61331	1.09348	1.25896
ENSG00000247121	AC009126.1	0.942771	1.1662	1.96141	2.06937		0.804807	0.857094	1.46013	1.75302		1.3816	1.74101	1.79463	2.13472		1.18765	1.50437	2.48201	1.88967		1.19575	2.20297	2.38819	2.05526		1.27599	2.53821	1.05684	1.92495		1.70253	1.80513	2.51333	2.86513		3.7561	3.17137	7.01105	5.8921		0.999453	0.946325	1.58254	1.37855		1.84529	0.696147	2.40399
ENSG00000266801	AC009137.2	0.0724252	0.367772	0.155979	0.364606		0.55109	0.580029	0.53737	1.24964		0.885347	0.829876	1.31484	1.11235		0.925506	0.434574	1.04464	0.779718		1.2849	0.86615	1.33166	2.28072		0.309978	0.0406558	0.311367	0.4456		0.219049	0.439488	0.445233	0.834205		0.400428	0.884181	0.69781	0.392082		0.570703	1.09672	0.810782	0.845577		0.901304	0.393454	0.662154
ENSG00000275927	AC009152.1	3.75739	9.09665	1.66338	2.82778		2.75314	4.88667	0.567895	0.288137		5.23662	8.65855	2.00092	2.89728		6.36094	7.12307	2.89043	1.4277		9.35936	8.23816	4.31329	5.8304		1.93999	2.90601	2.41021	1.86808		8.77565	15.0103	2.09597	3.50751		0	0.242703	0.100561	0		5.07562	10.5074	3.58314	3.8019		13.0926	14.7421	6.21116
ENSG00000240861	AC009153.1	0.46799	1.16661	1.15907	1.15657		2.53225	3.80563	3.9353	6.94434		4.12896	6.97113	5.36952	6.06959		3.86422	4.7127	2.63256	9.30603		5.20803	6.08652	6.06431	4.86973		1.0301	1.41861	2.06944	2.14641		2.19391	2.48486	1.48643	2.91715		2.35745	2.99268	4.90358	10.6868		1.31704	4.10537	2.5613	2.18554		1.70836	1.94916	2.45049
ENSG00000228360	AC009220.1	4.22042	2.57173	6.27163	2.39507		10.3477	10.296	12.4212	11.3599		8.16493	7.9309	8.21357	9.60292		6.30587	11.8912	7.79189	7.05599		3.4034	4.54256	5.02548	6.35627		2.27081	4.16966	5.4951	1.60519		4.97819	3.32932	2.94043	2.51636		6.1187	3.92561	4.98125	3.07405		6.84132	6.25864	7.9794	4.92741		3.01123	5.73191	3.29731
ENSG00000229689	AC009237.3	1.03052	1.11073	0.98918	0.542049		1.17087	1.65463	1.35507	2.07577		1.14003	1.23424	1.61857	1.36868		0.710462	1.06565	1.04249	1.55327		0.64677	0.578568	1.037	1.07896		0.239489	0.596802	0.292111	0.683324		0.980165	0.877166	0.869522	1.36484		0.733322	1.34997	1.01086	1.39069		1.11281	1.36351	1.26442	1.46991		1.9459	4.0531	1.37972
ENSG00000236431	AC009237.8	1.04118	1.63985	2.3083	0.896954		2.58904	3.47122	4.54425	6.76324		2.86456	3.08784	3.20223	2.2297		2.52857	1.72563	1.50178	2.01688		1.18535	0.366228	0.536244	2.01254		1.19832	1.9253	1.12846	0.959177		3.61214	2.41573	1.88255	2.07483		1.80598	0.78331	1.91783	2.53193		2.41306	3.7737	2.13309	4.00433		2.8963	7.04263	2.2907
ENSG00000238072	AC009244.1	16.9144	15.035	14.1448	13.9173		14.9089	14.9651	13.5735	9.77991		12.3371	16.0822	14.8962	11.1569		11.7624	11.8767	12.7175	12.5349		13.7851	12.2392	10.7132	11.0865		13.0924	13.5352	15.1403	13.2851		23.6739	22.1111	15.8552	12.9231		17.5759	12.762	13.2195	11.6895		20.5597	16.4427	21.8225	19.6428		12.54	13.5226	10.9176
ENSG00000230383	AC009245.1	20.1963	15.8123	21.429	15.1092		29.9838	37.0604	39.3272	32.5241		24.2735	29.8374	30.349	35.3537		26.7349	32.4001	30.3735	27.831		18.5884	19.7654	16.9285	19.2827		13.4023	11.8209	14.9838	10.2419		16.4111	15.5644	14.954	13.7203		22.2332	19.9753	16.5077	17.3875		27.0698	28.797	35.5384	36.564		17.8504	20.3587	16.7861
ENSG00000278351	AC009248.2	1.46219	2.44686	1.47612	0.752832		3.86317	1.01338	2.59923	3.78435		3.20571	3.03673	6.23812	4.67859		4.2221	2.4795	2.7681	3.58818		3.5374	3.41537	4.4808	4.62957		0.44701	1.9494	1.45929	1.94236		5.52797	2.49548	3.83897	3.09591		1.45965	1.80632	0.990568	4.85738		1.95461	2.38595	2.84181	3.30757		1.36473	1.40665	3.19014
ENSG00000273576	AC009283.1	2.01533	2.55844	1.78263	2.23995		2.03856	2.26139	2.71469	4.90548		2.63957	4.20612	3.44964	4.25804		2.6178	2.61005	2.69922	3.87441		5.456	4.1425	4.22228	5.61717		2.11238	3.23229	2.25446	3.3414		1.63268	4.42222	2.98669	3.85256		2.78561	2.51057	2.9473	4.56953		1.21535	3.157	3.08872	3.2773		4.26957	4.46408	7.05906
ENSG00000235724	AC009299.3	0.513262	0.959601	0.594147	0.610737		0.759394	1.09087	1.38048	1.77119		0.94114	1.05861	1.4536	1.00727		0.6685	1.19842	1.24003	1.41393		0.579463	1.05501	1.12347	1.21222		0.219675	0.749109	0.252182	0.444973		0.504515	0.467183	0.512732	0.53902		1.16663	1.2532	0.649062	0.66939		0.780001	0.576215	0.446898	0.868902		0.958103	0.638991	0.863855
ENSG00000233868	AC009302.1	6.78513	3.8466	3.90957	3.81349		6.64228	6.08664	6.55052	5.23745		7.02267	4.56932	4.66787	4.33363		6.31863	4.84456	4.29241	4.74922		4.99166	3.47001	5.52386	5.2969		6.47763	5.27889	5.26381	5.79248		7.20053	4.96607	6.40308	5.16175		9.87209	6.36654	4.30093	6.26846		6.56601	3.85373	5.47843	1.59825		6.41929	6.14343	6.08464
ENSG00000273080	AC009309.1	3.53231	3.9135	3.80368	6.2816		4.43694	3.73042	4.74249	4.96285		4.45209	4.10527	7.32878	6.5446		5.55551	5.16051	5.53161	4.02652		3.90652	4.37524	3.44618	2.0727		3.94923	4.75885	3.53305	6.09644		6.1048	8.49728	6.15252	6.5644		6.81985	9.38733	7.29287	12.0199		3.35146	4.26856	3.01282	5.77364		2.55376	4.02064	4.06826
ENSG00000271081	AC009314.1	0.305425	0	0	0.13978		0.516445	0.282236	0.472114	0.790481		0	0	0.332688	0.694948		0.150114	0.0796803	0	0.386841		0.615747	0	0	0.209088		0	0.685799	0.937905	0.512493		0	0.231671	0.156466	0.620811		0.562882	0.97656	0.919606	2.02923		0	0	0.189953	0.534883		0.886875	0.898753	0.253852
ENSG00000233287	AC009362.1	12.5781	14.6745	17.0537	14.2342		15.9996	13.7364	21.8465	13.3175		15.6189	16.7054	14.116	18.0823		10.959	19.6885	17.4001	16.5103		12.5406	10.5981	7.60885	8.84555		7.13123	7.38163	11.0257	8.69807		12.8825	9.62746	10.4855	6.81771		14.5407	14.7573	12.532	16.0384		17.892	19.7035	20.1256	19.9584		10.7673	14.4945	11.2145
ENSG00000216895	AC009403.1	10.7717	9.60133	8.67347	7.47355		8.05753	8.83656	7.79439	7.97214		7.91687	9.30835	7.43155	10.9837		8.94796	9.26166	6.32613	6.81282		10.6773	12.7626	10.5301	16.1456		7.55587	10.3746	5.81089	8.45486		15.622	13.2235	8.2809	9.83068		19.2501	15.3464	18.8865	17.6211		11.5047	18.0045	13.5357	16.9722		11.7286	10.6022	12.1397
ENSG00000236533	AC009413.1	6.69026	6.01574	7.07896	7.02895		9.39438	12.1854	14.9638	11.8447		6.43138	8.46588	8.11125	9.1336		6.86234	8.86348	8.22335	10.2421		3.6593	4.60929	3.87117	2.54888		2.84563	4.44136	4.43048	3.77455		5.89442	4.41278	5.84141	4.25699		4.00272	4.39664	5.60522	4.00836		5.76302	6.98682	6.22322	6.38464		4.05429	3.73987	4.3034
ENSG00000111788	AC009533.1	1.33776	1.12652	1.17142	1.80307		1.96995	1.24977	1.53612	1.03996		3.09405	1.34756	1.80412	0.70243		2.01584	1.28477	1.82353	0.726155		3.07039	1.65919	2.47127	1.29823		2.82233	2.05479	2.40161	1.96515		3.2346	3.26716	3.66006	4.31278		1.88744	1.19645	2.02721	2.11981		3.34279	2.1877	3.33711	1.81072		1.78675	0.805274	1.83886
ENSG00000259564	AC009554.1	0.988995	1.18166	0.87704	0.851994		2.85274	5.4476	7.55382	6.92612		4.69986	6.33275	6.84387	5.62577		7.31983	6.86009	7.13249	10.3158		2.15805	2.52207	2.13933	3.0268		1.56509	2.35131	1.78649	3.18884		1.84751	2.02988	1.43055	3.07449		2.21579	1.48809	1.05098	1.31703		2.42309	3.03775	0.940719	1.83389		2.70286	3.21312	2.80446
ENSG00000276934	AC009704.2	0.816996	1.46424	1.24202	0.967754		1.46273	2.90144	1.48574	2.81933		0.919537	2.31283	1.04697	2.51505		1.2755	1.02809	1.24773	2.73913		1.08514	1.79607	1.76727	2.4346		0.940293	2.10425	0.767412	1.72033		0.944791	0.43744	0.837078	0.781477		0.767602	0.894032	1.1576	0.993377		1.29839	0.953588	0.478225	0.617201		1.55498	2.30621	1.23825
ENSG00000258056	AC009779.2	1.67296	3.14857	1.55898	6.4638		1.16961	0.911708	1.33278	0.832662		1.55603	1.84321	1.35504	1.72027		1.02781	2.16545	2.78426	2.09854		2.25714	2.86162	2.02814	2.70901		3.04899	6.33901	4.07036	5.86626		2.77318	2.53794	2.47223	2.87733		3.26105	2.59973	3.87471	7.66339		0.941623	1.31034	1.54068	1.12685		2.62911	2.54884	2.7542
ENSG00000258907	AC009779.4	1.25369	1.33287	1.26819	0.69547		2.50531	1.73191	1.69126	0.1311		1.13073	0.609436	1.87598	1.12375		1.49377	0.832535	1.20553	0.192471		1.40927	0.340754	0.332629	0.312092		1.20788	0.511824	1.91326	0.764965		1.37883	1.15267	0.934188	0.308882		1.30694	1.14845	0.732073	2.28103		1.28298	0.515771	1.32314	0.709676		1.0086	0.963136	1.38933
ENSG00000274275	AC009831.3	1.71414	5.34128	3.46093	4.90306		1.32846	3.60798	3.53286	3.08085		1.67026	5.15583	3.42311	6.82546		2.38704	4.54643	3.70864	7.32737		1.38231	3.73694	1.00055	6.35627		1.48476	3.28761	2.19325	3.83502		2.26817	3.79227	2.78077	2.70992		4.5631	5.39772	2.23648	4.63983		0.884401	2.38683	0.977234	2.50161		6.87358	9.76482	9.43862
ENSG00000234356	AC009945.1	1.2463	2.15749	1.84531	1.63984		2.89764	0.767782	1.92648	0.537598		2.64958	2.14208	3.84638	0.70894		1.6845	2.03211	2.92114	0.986576		2.76384	2.09598	3.00081	0.853191		0.571512	0.874509	1.53086	0.697082		0.471176	1.89068	0.798083	1.05552		1.33984	1.08679	1.68862	1.76341		6.48867	2.2777	0.968887	1.45507		2.84344	3.38529	1.94222
ENSG00000223960	AC009948.1	6.4398	4.77794	6.57221	6.14935		6.11163	6.55488	7.76981	7.65785		6.77755	6.98011	8.17321	7.14819		5.91961	5.73634	6.96226	6.73825		8.65524	5.19505	6.86768	7.38732		6.44181	8.4219	8.11685	9.64407		7.97507	7.93876	8.56564	9.69341		6.62909	5.53128	5.96712	6.43572		6.72027	6.60408	7.53393	5.05303		6.97442	6.34029	8.05272
ENSG00000238082	AC009948.2	2.14868	0.841613	1.89308	1.01316		1.65147	1.72482	2.33501	2.30308		2.38783	3.0589	2.36412	1.88893		1.85611	2.07236	1.92526	1.5669		2.41532	0.973356	0.456071	0.668612		1.79149	1.93717	2.35936	1.27464		1.96929	1.87676	1.10075	1.80874		0.839981	1.7412	1.2939	1.442		2.78525	1.46195	2.22722	1.17829		1.16141	1.12012	1.5694
ENSG00000225963	AC009950.1	0.504811	0.90718	0.669786	0.552824		0.525872	1.21064	0.847201	2.30196		1.19778	1.4874	1.21757	1.64089		0.646859	1.48629	1.1442	2.83153		1.11949	1.01068	1.65746	1.46873		0.562191	0.931088	0.376473	0.95798		0.667972	1.40856	0.979023	1.80787		1.83853	1.49878	1.25938	1.29544		0.405904	0.85668	0.639127	0.789342		1.05451	1.21613	1.20627
ENSG00000226266	AC009961.1	1.99401	1.69151	1.74345	2.06694		2.39188	2.47782	2.10753	2.58773		1.82973	2.01141	1.67077	2.34609		2.04384	1.67621	1.647	1.9859		1.42933	1.38852	1.59664	1.82008		2.05281	2.35347	2.5121	2.0304		3.01542	1.9908	1.78983	2.04385		1.72749	1.64468	1.42654	2.19754		1.81299	1.90441	2.24708	2.07932		1.11701	1.01844	0.906562
ENSG00000235325	AC009963.3	3.77319	1.94026	2.52014	1.18037		3.67462	1.94197	2.0672	1.48337		3.80775	1.86073	2.84405	1.3041		2.81695	1.79428	2.68673	1.87531		2.77314	1.07099	2.50909	1.0463		2.45303	0.643466	3.93071	2.29743		4.91148	2.10124	2.98509	1.16498		2.582	1.5549	2.12834	1.73943		2.58074	1.49637	2.13873	0.557629		3.24927	2.94065	2.50091
ENSG00000259659	AC009996.1	1.03087	1.37842	1.5694	1.13879		2.22396	3.50381	2.54956	4.17071		1.54923	3.46216	3.30412	2.34558		1.71217	3.28288	2.66616	3.06156		1.89194	1.54105	2.42763	3.30955		2.73853	2.7537	2.53249	3.06188		1.88146	0.808896	1.23831	1.54141		2.83883	2.06651	1.71247	3.70881		3.04117	2.19025	2.91823	2.44861		4.06981	3.63694	2.77721
ENSG00000233648	AC010095.1	1.61196	0.744135	1.73581	1.47546		2.99825	1.19166	2.19271	0		1.37079	1.47764	0.468228	3.11761		1.26763	2.85964	0.232505	0.816665		0	0.240973	1.12909	0		1.97119	0.361949	2.57403	1.80322		1.46261	1.22271	1.32127	1.3106		2.77272	1.49937	1.55311	0.634657		3.81063	1.01005	1.40354	1.5056		1.33735	1.89737	1.07182
ENSG00000258101	AC010173.1	0.207681	0.0737477	0.275244	1.3599		1.29662	0.64955	1.04703	0.68911		2.22459	1.0434	1.09049	0.945091		2.44976	1.28366	2.23512	1.0724		0.438015	0.14329	0.195823	0.590569		0.507924	0.358711	0.235477	0.607608		0.19327	0.0969414	0.638356	0.541198		0.333675	0.482934	0.404044	0.943469		1.4207	0.884229	0.973688	0.932579		1.13983	0.332685	0.570949
ENSG00000249249	AC010226.1	0.0381154	0.246334	0.533568	0.418652		0.950632	0.727911	0.61274	1.05224		0.263354	0.414904	0.664284	0.823896		0.543269	0.288367	0.302371	0.506896		0.553263	1.22505	1.26814	1.27856		0.326266	0.406524	0.515001	0.938027		0.403478	0.491492	0.331945	0.697266		0.163904	0.310214	0.688572	0.750334		0.386158	0.417952	0.426692	0.378253		0.932852	1.86358	1.9166
ENSG00000229738	AC010240.1	1.31486	0.933816	1.14359	1.62011		1.71023	1.24618	1.50089	0.436286		1.29016	1.27483	3.08479	1.03561		0.994217	0.817981	1.38591	1.02483		1.22345	0.755995	1.50546	1.03861		0.618412	1.02197	0.993893	1.35772		0.994191	0.920626	1.08811	0.75381		1.86401	1.29357	1.40085	1.19465		1.25242	0.211252	0.943557	0.944688		1.13282	1.41945	1.303
ENSG00000254887	AC010247.1	0.129388	1.02735	0.167195	1.208		0	0.318839	0.0320006	0.2679		0.11003	0.237213	0	0.529927		0.305248	0.499578	0.223952	0.524414		0.292154	0.696324	0.951609	0.637753		0.601245	0.72632	0.0635726	0.723698		0.2348	0.0785149	0.185597	0.525994		0.190765	0.12035	0.623323	0.127356		0.203913	0.648595	0.386259	0.392765		1.88929	1.80413	1.22596
ENSG00000267934	AC010300.1	0.397873	0.567711	0.525814	0.252443		1.43345	2.20042	1.85623	3.54172		1.39856	1.85986	1.62192	2.11923		1.17775	1.54518	1.85207	3.68215		1.09381	1.69648	0.997577	2.829		0.995193	1.81214	0.977438	1.6387		1.25806	1.29635	1.06083	1.32337		0.905465	0.988284	0.936587	1.02356		1.01792	1.60538	1.49032	2.30151		1.2641	0.96611	1.65721
ENSG00000254503	AC010319.1	0.719618	1.17547	1.13255	1.35114		0.951606	1.56867	3.628	3.78861		1.00031	2.70627	2.51905	5.18504		1.03385	2.07954	2.34206	3.45882		4.04729	2.78594	5.39594	2.14739		3.33942	5.71753	4.48763	6.87343		1.17195	1.51157	0.794023	0.900127		1.81363	1.24431	1.60003	3.814		0.706217	1.21399	1.00986	1.85267		2.5718	2.32223	3.61931
ENSG00000269481	AC010319.4	0.4367	1.11653	0.831982	0.491962		1.73245	1.07612	1.66162	2.95601		1.82111	1.88608	2.04909	2.52233		1.45291	1.59499	2.56799	3.31866		2.70893	3.31434	2.76472	5.42721		1.31451	2.33827	1.77428	2.66803		1.98119	1.78363	2.44368	1.82081		1.11436	1.24983	2.26561	1.5871		1.43696	2.66618	2.67418	3.09835		1.42135	2.28115	2.12193
ENSG00000269102	AC010320.3	0.675078	0.958885	1.23021	2.09139		1.05369	2.04742	1.54118	3.49439		1.43519	2.5586	1.9609	3.72194		1.22509	2.16759	0.449406	3.61744		2.34507	2.87227	2.36427	3.05727		1.27003	1.28261	1.78601	2.09125		2.59147	2.75724	0.851288	1.19625		1.33984	1.93207	1.56354	3.62905		2.33826	2.76578	2.45451	4.48648		1.4648	1.88072	2.28751
ENSG00000268375	AC010325.2	1.96412	0.659418	1.34592	0.898895		2.03797	0.989996	0.883216	2.31064		0.854108	1.32988	1.29663	1.11726		1.31638	1.81671	1.03018	0.452307		1.4399	1.46808	1.40702	0.61118		4.58529	2.00464	3.07056	3.09598		2.43018	0.541753	2.46976	1.45174		3.2907	2.07604	5.37616	2.8999		4.22101	0.372942	2.77623	0.938103		1.62951	0.646677	0.74203
ENSG00000269867	AC010326.3	1.74349	1.92533	1.28843	1.3768		1.99428	2.35875	2.62103	3.65709		3.05248	3.13373	3.22725	3.69479		1.98265	2.28315	3.35301	4.0268		4.02494	2.29972	3.47208	2.76156		3.26073	4.79756	4.28315	3.44178		3.36034	3.11169	2.06655	3.15008		3.86418	4.53122	2.01744	5.38384		3.30955	3.42733	3.65694	3.23293		4.25431	6.34534	5.22808
ENSG00000270804	AC010326.4	1.76076	2.17516	2.05626	1.79325		2.11765	2.96388	2.82138	4.9208		2.34616	3.58044	3.74582	5.3606		2.07208	3.44191	3.11199	3.83205		4.3997	5.0419	4.29923	4.21035		3.45716	6.04177	3.86866	5.049		2.40018	3.83742	1.90568	3.86459		2.68131	4.55576	3.55424	5.71192		3.48959	4.66177	4.25689	4.28516		4.23838	6.51168	5.62706
ENSG00000267649	AC010327.4	0.750683	0.978464	0.697405	0.754477		0.597334	0.87051	1.11032	1.75239		0.688438	0.995089	0.662704	1.22244		0.781315	0.698882	0.594459	1.37958		0.759669	0.90216	1.46918	1.6727		0.827974	0.512283	0.578563	1.07027		0.534218	0.669891	0.271459	0.359023		0.39786	0.650327	0.514093	1.04314		0.430806	0.522639	0.402792	0.635845		1.17232	0.75965	0.856369
ENSG00000277977	AC010332.1	1.43581	1.76751	1.54612	3.94267		2.02319	2.06391	7.10215	7.84505		1.27187	1.64521	4.86571	4.62821		3.52845	1.2486	3.79679	6.06185		4.63144	2.1464	2.51427	2.62114		3.80419	6.17926	4.40912	9.36928		1.44753	7.26061	5.14887	4.53982		2.0581	2.78233	2.30565	9.65726		5.11826	5.2481	4.76253	4.19084		5.95604	3.46672	9.94473
ENSG00000226432	AC010342.1	0.60876	0.53761	0.627028	1.01751		0.268528	0.717443	0.261843	0.365346		0.506427	1.0918	0.768812	0.782906		0.520349	1.25671	0.992588	0.871606		0.89645	0.474802	1.11235	0.57982		0.388394	0.416015	0.325112	0.236865		0.240155	0.240916	0.596606	0.358659		1.04062	0.49238	0.828799	1.2505		0.417127	0.386975	0.131689	0.309017		0.878352	0.431364	0.30798
ENSG00000240376	AC010343.1	114.548	127.837	153.868	115.15		166.515	181.83	217.543	173.958		109.445	156.837	140.852	171.253		136.287	155.696	147.39	136.249		83.148	86.1711	72.4414	71.1923		82.4928	59.7855	67.2691	56.1846		95.2626	88.7907	83.1455	70.4599		100.112	90.4053	82.9792	60.4428		147.433	169.881	173.604	224.604		75.072	82.531	73.3064
ENSG00000275506	AC010378.1	0.897713	1.53925	1.17383	2.40638		3.14432	2.05413	3.25106	7.41277		2.93092	3.67369	3.25949	7.36799		2.58428	4.1152	4.25446	7.9591		6.30852	5.65555	5.50198	4.47749		1.25459	2.37567	2.28414	4.30381		2.52118	5.05836	3.28493	4.43143		3.62401	5.517	4.63359	8.89923		3.32039	4.21878	5.6629	3.51861		4.52187	5.34134	6.60857
ENSG00000269560	AC010422.4	0.566153	1.04542	0.375169	0.916833		1.06777	1.87804	0.861674	1.578		0.601811	1.34734	0.822254	1.58547		0.342473	0.658969	1.00505	2.0409		0.632152	0.19531	0.457568	0.298137		0.266277	1.02677	0.695422	0.779476		0.790303	1.18921	0.937036	1.12127		1.01664	0.810164	0.891655	2.4005		1.27464	1.81923	2.05848	0.966068		1.22846	1.34067	1.37547
ENSG00000188242	AC010442.1	1.31755	0.867781	1.86157	1.07539		0.972022	0.847863	1.01701	0.564711		1.50757	1.0289	1.47477	0.840169		1.12189	1.15597	1.05308	0.584598		1.13693	1.14162	1.17563	1.05708		1.18015	0.923324	1.79362	1.43631		1.40867	0.954825	1.5219	1.70577		1.36101	1.19039	1.47563	1.56117		1.32256	0.850108	1.38832	0.578071		1.16968	1.01818	1.67399
ENSG00000214278	AC010442.2	0.0568929	0.210109	0.49011	0.156225		0.144301	0.140195	0.0703542	0		0.030238	0.228165	0.0826284	0.194177		0	0.074212	0	0.144117		0.458792	0.170099	0.149439	0.155791		0	0.0638734	0.279532	0		0.0860358	0.0863087	0.0291457	0.154188		0.279602	0.132297	0.137039	0.111998		0.128088	0.475318	0.31845	0.0664234		1.06201	0.618147	0.614721
ENSG00000269815	AC010463.3	1.02134	0.514346	1.64971	1.48726		1.84474	3.26039	2.46859	2.40306		3.257	3.29809	3.64094	2.05983		1.91665	1.79249	2.07581	3.17519		2.54575	2.01261	2.27625	3.87733		1.24894	4.01329	2.45206	2.64856		0.210616	1.19727	0.66592	1.50981		1.54005	0.809657	1.67736	1.59934		2.45622	2.37564	2.30983	2.43907		2.11837	2.73221	2.85533
ENSG00000214784	AC010468.1	28.0707	32.8155	41.639	34.0934		34.0373	42.4272	47.8174	44.9533		24.4024	35.4525	33.0522	46.5454		27.5651	35.7264	40.2835	37.3167		23.0948	26.5029	22.3884	25.7908		13.0981	18.7239	18.6709	14.2386		26.4236	21.637	22.7058	23.0615		26.39	30.9526	26.5531	20.6384		36.6844	39.5515	37.2131	47.7995		22.7936	24.0525	24.4407
ENSG00000249318	AC010468.2	0.0529961	0.782871	0.228271	1.1642		2.28509	2.15479	1.90053	2.74322		2.02802	2.06465	1.61635	1.98965		0.937697	1.46553	1.68168	3.42328		2.82063	2.45595	3.15527	3.12009		1.29612	2.49894	0.585869	3.49774		2.64472	1.44715	1.08598	4.59608		1.36737	1.66368	3.1275	4.90338		2.20733	1.99243	4.15294	1.29935		1.40697	1.1996	2.07023
ENSG00000267689	AC010525.2	0.47615	0	0.256365	0.435828		0.905765	1.75999	1.91363	0.82156		1.26535	2.45516	1.90173	1.35426		1.52115	0.372658	1.03018	0.753845		0.767948	0.355899	0.833791	0.651926		1.45565	0	0	0.798963		0.720053	1.08351	0.243927	0.806524		0.877519	1.10722	1.14691	3.28069		0.938001	0.994512	0.888395	1.11183		0.987583	0.862236	2.07768
ENSG00000270165	AC010530.1	0.652718	1.95855	0.966439	0.821485		2.58676	2.36238	3.43042	4.71603		3.33905	6.68444	5.74711	8.07557		3.28826	3.98037	4.47195	4.7536		3.02658	5.12269	5.5006	9.60702		0.548746	1.41981	1.0523	1.59722		1.4806	1.36152	1.25393	1.60313		1.95475	1.32808	2.11267	3.05171		1.92876	2.25797	2.43567	3.8103		1.79379	2.36395	1.93267
ENSG00000270006	AC010531.6	2.37333	3.47387	2.74266	2.11936		2.83852	1.14114	4.15178	2.89646		5.10714	4.04601	5.71682	5.00501		4.49518	3.50355	4.00767	2.27281		4.10785	5.01897	5.4737	7.05372		3.96401	6.62882	3.48405	3.3672		6.21517	3.24917	5.39711	5.25548		4.62284	4.37471	7.87788	12.307		3.19295	2.29717	4.96814	2.29782		2.40123	1.99164	3.89704
ENSG00000275734	AC010538.1	0.210066	0.420217	0	0.512738		0.828805	0.258822	0.562834	1.26859		0.744321	1.32386	0.30509	0.35848		0.894796	0.895111	1.11098	1.06425		1.3552	0.366367	1.10355	0.766971		0.599384	0.23584	0.51606	0.0783297		0.317671	1.2216	0.789175	1.42328		0.602219	0.732722	0.632489	0.861526		0.591177	0.548444	0.566134	0.163504		1.27805	1.14119	0.37829
ENSG00000277978	AC010542.5	1.76219	1.23425	3.14081	1.4461		2.51733	2.24606	3.60685	4.92775		4.1339	3.3421	4.67737	4.0096		3.58387	4.15339	7.6252	7.5424		8.13431	6.4495	7.66127	9.65089		0.371533	1.84196	1.11959	1.22354		2.2054	0.829648	2.80165	2.63493		1.11987	2.11952	1.39048	3.46902		2.46252	2.34797	1.43608	3.12155		4.28513	2.53084	3.83835
ENSG00000251374	AC010598.1	1.57753	0.832275	1.21338	1.8565		2.66746	1.66601	2.22948	4.2773		4.55156	1.03291	3.60035	3.33305		1.10764	1.88138	1.95034	3.42524		6.54247	2.02137	4.73561	4.3198		2.20467	0.506026	1.93773	1.0084		1.70401	0.683766	0.230902	3.66459		1.10755	2.0962	1.35709	4.88008		2.02952	2.58887	3.92446	3.94671		2.4306	2.85668	1.12385
ENSG00000253980	AC010609.1	3.79392	5.31069	2.24038	3.47264		2.51778	6.28293	2.32058	1.97088		2.38503	5.00165	1.36272	3.06315		1.76443	4.04423	2.23597	3.7202		3.81612	5.97648	3.21464	7.65211		1.79589	2.42741	1.35296	2.60119		6.90948	9.09745	4.63954	9.39764		6.56597	6.64042	5.4045	8.43235		1.88283	3.11003	1.77601	1.04783		5.51675	4.7279	2.84814
ENSG00000213976	AC010615.1	2.40808	3.21952	1.99795	2.03553		1.12365	1.57267	1.54588	1.61203		0.531531	1.28163	1.43335	1.04794		0.995993	1.47616	1.91698	1.56666		4.13849	2.47858	3.36423	5.09871		1.89878	1.99441	2.08508	2.73794		3.4625	12.0175	2.64254	3.8694		4.05803	5.12538	3.3281	2.73291		1.12578	2.34991	1.8332	1.16761		2.32535	3.96749	3.21546
ENSG00000268119	AC010615.2	2.96807	2.11562	2.2975	2.06438		8.56159	6.70813	7.99331	5.56481		7.993	6.16612	9.51232	4.61345		9.32024	6.12866	9.47949	3.33649		4.99069	2.704	3.56237	2.96445		9.39367	5.89979	9.3305	5.05601		3.88816	3.57203	3.36454	3.09899		4.0069	1.56288	3.42252	2.73941		4.09266	2.59088	4.78596	2.09602		4.43088	2.04207	4.48765
ENSG00000269161	AC010618.2	0.504615	0.65225	0	0.184753		1.10923	0.808257	0.686412	2.43789		1.82375	1.73462	1.53904	2.00931		1.38888	1.34279	0.800627	1.40608		0.488314	1.05609	1.23709	0.898169		1.23414	0.453224	1.05372	0.451588		1.5262	0.995177	0.517019	0.136758		0.867981	0.410696	0.60774	0.596026		1.13609	1.63365	1.88301	1.47287		1.17222	0.959472	0.964638
ENSG00000269439	AC010618.3	2.07754	2.75794	2.18878	1.78854		4.17753	6.54463	7.27681	10.8314		6.27898	9.45776	8.43218	13.2615		5.5415	7.01957	7.43477	12.2038		8.58507	11.1974	8.94752	15.7754		3.62538	5.56005	3.29678	4.07019		7.20053	5.99676	5.70697	7.04567		4.95329	4.9355	5.77514	8.41174		5.68869	8.17423	8.88395	10.3709		7.10873	7.77842	7.94298
ENSG00000267672	AC010632.2	0.644786	1.48827	1.06191	2.27394		2.53328	4.01894	3.07213	3.27215		2.86253	2.95528	3.74582	3.71093		3.05722	2.75079	2.07887	3.86715		4.09854	4.22412	4.15107	5.47865		2.04076	2.74656	1.93343	2.99122		2.75315	3.74004	1.90418	3.10947		3.16882	3.43972	2.07843	3.69595		2.15616	1.86166	2.00506	2.47981		3.20964	2.816	4.12966
ENSG00000277369	AC010654.1	3.07391	2.38713	4.67121	5.39054		3.49751	3.4334	5.29328	5.25422		11.2378	8.22944	10.7229	6.40591		8.81064	6.53536	10.5663	6.51311		9.86903	7.81612	9.40723	6.92267		3.33736	4.32189	2.96415	4.72407		5.16981	4.05309	4.41514	4.36002		2.96488	3.80779	3.18311	5.1181		4.10707	4.41022	5.10992	4.25965		7.98439	5.04616	6.75724
ENSG00000232383	AC010677.1	4.1692	4.16137	4.67151	2.78475		6.95446	8.8854	9.61462	7.38806		5.15045	6.26204	4.41862	8.58902		5.09512	9.70088	5.93227	9.34804		3.90731	2.94783	4.24231	2.23704		1.79129	2.15061	2.83739	2.14285		2.13001	1.88036	3.11717	3.35921		3.1842	3.1443	3.66414	2.38459		8.18149	11.1204	8.2694	11.5112		3.9731	4.08097	3.74617
ENSG00000241281	AC010683.1	0.921123	0.85044	0.925764	1.01174		2.07671	2.87512	2.2022	1.90719		0.522206	4.01074	2.14047	2.37533		0.845085	1.66612	1.59432	2.17777		1.38657	1.46879	0.645195	0.504466		0.450557	0.275771	0.150859	0.274776		1.11437	0.558952	1.25835	0.499277		1.05627	0.85678	0.147915	0.362661		1.5208	1.15434	2.97894	1.4339		1.42651	1.55681	1.42909
ENSG00000270933	AC010719.1	0.46611	0.172137	0.267691	0.0284426		0.893236	0.765726	1.3065	1.12593		0.726685	0.712116	0.947738	1.27268		0.885812	0.567468	2.46512	1.33815		0.801873	1.06841	0.870625	1.02109		0	0.31398	0.0763382	0.417129		0.469914	0.848529	1.08249	1.6422		0.0763571	0.0722586	0.149698	2.04925		0.909479	0.941092	0.386517	1.74141		1.21167	1.26608	2.09199
ENSG00000232713	AC010733.1	4.63088	7.69595	6.04632	5.24542		4.55141	10.2703	11.31	12.5846		5.66092	11.7401	9.66814	11.5906		6.77122	11.4167	9.51822	14.0768		4.94809	7.615	2.93958	4.67606		6.08758	5.78397	3.98177	4.79179		5.42734	4.65421	7.47292	9.805		6.75646	6.05729	5.64698	6.78023		7.68914	11.1232	7.99223	10.4078		7.15567	7.44243	9.23743
ENSG00000264577	AC010761.1	4.57016	2.4554	3.53108	2.19792		7.4221	6.23535	4.98098	3.87591		4.74821	4.37868	4.83749	4.40623		7.48732	4.80953	5.06494	2.55083		5.372	4.74763	4.83789	3.6766		5.74648	5.1309	6.08939	4.47695		6.2474	4.73959	3.46558	4.40852		6.5033	5.61386	9.29794	10.5216		6.65604	4.12559	4.59268	4.28065		3.42743	4.67564	3.81993
ENSG00000265205	AC010761.3	0.837317	2.87752	2.40439	1.5754		2.4777	1.71943	3.3364	4.49471		2.86795	3.62451	4.59407	3.8633		1.87477	2.52422	2.01287	6.42203		2.02567	1.59941	3.50267	1.52856		1.99094	2.61126	2.57125	2.60183		2.46211	2.68162	1.81112	4.03424		1.77174	2.54201	2.46506	4.34976		1.0473	2.6233	3.18238	4.18188		2.89447	3.41158	3.7503
ENSG00000254693	AC010768.1	0.213741	0.394679	0.874617	0.156513		0.4337	0.368691	1.11012	0.516312		0.272644	0.489826	0.807111	0.340435		0.252125	0.691443	0.801565	1.35359		0	0.0639045	0.97314	0.234117		0.67957	1.39181	1.05018	1.86498		0.258583	0.259403	0.43799	0.347563		0.945393	0.695838	1.6475	0.673228		0.384973	0.71429	1.1698	1.34755		1.45409	0.774107	1.7765
ENSG00000255092	AC010768.2	3.35698	4.64907	8.02329	2.73545		4.3957	5.19539	9.2138	10.2423		4.5693	6.70802	8.32405	7.87118		5.47293	7.32665	7.79446	10.9926		5.0841	4.10037	7.52728	5.15677		8.8109	11.3526	12.0687	14.0594		6.00521	2.79476	5.1173	3.71684		5.83465	4.5219	12.1784	3.34454		7.09705	11.7572	12.1195	14.3868		12.9405	6.22726	21.8447
ENSG00000253854	AC010834.3	2.0765	1.87151	2.15617	2.1948		3.00957	4.23363	6.41954	5.8861		3.3372	4.30546	4.73912	7.3965		2.40566	3.40512	4.84918	6.10542		3.98695	5.06275	3.72276	6.90458		1.90443	3.49692	1.79151	3.18011		2.2056	2.62511	3.14066	4.79019		3.64465	4.28253	3.92992	6.10731		3.61758	6.22166	5.99596	6.37834		5.20926	5.34937	6.34874
ENSG00000234936	AC010883.1	0.874835	2.96158	2.51212	4.27067		0.986177	0.574872	1.58668	1.81135		1.48789	2.67312	1.35527	3.11854		1.03194	2.34316	1.51421	2.95477		1.31689	1.83091	2.24684	2.63514		0.927152	1.89887	1.43278	2.54444		1.58756	1.59259	1.55365	3.00319		1.36148	2.37337	2.45844	1.26294		1.31307	1.52269	1.01563	2.31514		1.88708	2.16507	3.24778
ENSG00000179997	AC010894.1	1.5432	0.415561	0.969359	0.588548		2.66377	1.74293	1.66979	0.22189		1.29864	1.17884	0.840475	0		0.75847	1.04004	1.29842	0.244321		0.829639	1.24959	0.562982	0.352148		1.25807	0.577515	0.394907	0.287715		1.94474	0.390182	1.51525	0.522788		1.42202	0.299042	0.154881	1.13922		1.59241	0.604352	2.31942	0.450428		1.01357	1.63013	0.534426
ENSG00000236449	AC010894.3	0.564471	1.41291	0.587576	0.367409		2.00438	2.95967	1.25645	1.62325		1.52006	2.71653	1.65784	1.32004		1.09123	2.53616	0.95892	1.35839		1.99275	1.98769	0.900589	1.59723		0.421827	0.528108	0.408309	0.72265		1.80208	4.75736	1.46514	1.85276		2.48899	3.39089	1.39742	1.56804		1.08022	1.77503	0.826944	0.871383		2.21145	3.01541	1.298
ENSG00000269973	AC010969.2	1.55898	1.46588	1.84895	2.02536		3.59578	3.69116	3.66913	3.92949		2.55066	2.11562	3.54758	3.44915		2.64825	3.30243	3.64755	3.09377		2.49119	1.95464	2.25189	2.43942		1.62527	1.88738	2.61208	1.67162		3.38967	3.5857	2.64254	2.24883		2.22435	2.65626	1.81701	1.66178		2.1027	1.61308	2.22511	1.04008		5.08417	5.64616	5.38597
ENSG00000272789	AC010976.2	1.00805	1.76077	1.84827	0.548621		16.285	18.3281	36.7903	34.6921		24.6742	21.4154	40.4786	36.9464		8.70378	8.04584	15.4043	17.8746		36.7344	34.4151	66.028	41.6291		1.73242	0.948205	2.34256	0.792399		2.96642	1.7359	1.17239	2.28894		0.970729	0.570181	1.73905	1.52854		12.0836	8.621	11.9965	14.2184		2.32812	2.17077	2.40027
ENSG00000276256	AC011043.1	6.81035	3.44655	5.88735	4.42355		8.70828	5.55059	6.13322	5.18201		7.48658	4.83481	8.27835	3.58524		7.34935	4.52453	7.90116	3.99143		3.03593	1.65992	2.25921	2.91028		3.9571	2.70695	4.20865	2.56706		2.36683	2.14974	2.62207	2.56508		8.91311	5.41001	8.29128	6.11006		4.97602	2.0652	6.98473	2.58044		8.35239	1.94371	8.8861
ENSG00000264196	AC011120.1	0.520789	0.51517	0.881256	0.510736		0.723354	1.60416	1.19602	1.60461		1.18626	2.00334	1.18858	1.10033		0.877588	0.951055	1.23407	2.07307		0.599959	0.945357	1.82392	3.81988		0.545867	0.709978	0.959549	1.12354		0.787558	1.41082	0.914726	1.56264		0.319929	1.08127	0.358411	2.48981		1.13063	0.776962	2.22099	1.60694		1.2962	0.774665	0.772947
ENSG00000236015	AC011290.2	1.07177	0.937447	1.15411	0.619585		1.38304	0.90352	1.60438	0.583977		1.19923	1.03417	0.942145	1.5402		0.804011	0.735808	0.569539	1.10741		1.27369	0.168652	0.691449	0.424781		0.689796	0.569971	1.42042	0.694117		0.980996	1.0269	1.04032	1.41411		1.1782	0.950995	0.679369	1.27703		0.444496	0.883641	1.01739	0.362221		1.49757	1.22578	0.890796
ENSG00000272112	AC011374.2	1.94171	2.77056	3.42145	3.23142		1.75356	3.53421	4.58399	4.18785		1.68873	2.17432	3.01232	4.11684		1.73516	2.11834	0.76382	3.07414		1.85052	3.76028	3.01377	6.64629		0.431713	2.32859	1.73459	2.71511		2.26899	1.60672	2.62245	2.27237		3.68691	2.46284	2.17908	4.64772		1.88772	2.85733	2.36033	3.81265		4.10053	4.23536	4.43807
ENSG00000250069	AC011379.1	0.337633	0.453418	0.694093	0.21071		0.927723	1.02109	1.36643	1.66824		0.668856	1.08149	0.780122	1.79836		0.580804	0.912859	1.0736	1.29263		0.940577	1.33065	1.78714	2.41643		0.741297	0.913189	0.546682	0.824055		0.568604	0.826509	0.204415	1.07101		0.292265	0.67806	0.314216	1.42751		0.388711	0.769308	0.830392	1.17362		1.38147	1.7022	1.58169
ENSG00000254363	AC011379.2	0.045366	0.122164	0.175051	0.436005		0.386745	0.298109	0.64515	0.65882		0.3456	0.450512	0.631421	0.967721		0.330739	0.270238	0.425326	0.655992		0.621925	0.497331	0.708349	0.85406		0.272756	0.297105	0.287909	0.405988		0.400193	0.298229	0.325368	0.476427		0.148635	0.281314	0.245867	0.394438		0.157461	0.323743	0.239823	0.542898		1.29849	1.11931	1.59935
ENSG00000266983	AC011444.1	2.68812	1.64338	1.09527	1.76224		2.54909	1.29796	1.707	1.19088		1.42871	2.08118	2.16308	1.69441		3.42795	1.63002	1.51947	1.0122		3.98395	3.25823	3.18054	4.77467		1.42148	0.93801	1.78481	2.76324		5.43843	4.07799	6.17833	4.28253		5.40038	2.87202	4.89996	10.7981		0.940518	1.13809	1.4459	1.22992		3.04389	1.87476	2.35499
ENSG00000267589	AC011444.4	0.555318	0.666517	1.01657	1.27073		1.64323	1.23157	1.85412	1.14979		1.4167	1.14535	1.61303	1.13719		1.85595	1.9413	1.52185	1.4067		0.447816	1.16221	0.486212	0.836352		1.0186	0.249381	0.954958	0.559083		0.587843	0	1.25173	0.526749		0.272913	0.903924	1.33761	0.491935		1.75034	1.68181	2.76295	2.00986		1.29	1.10616	1.75389
ENSG00000269246	AC011445.2	8.05051	5.07904	7.07969	4.29845		11.3439	7.60459	8.95979	10.1864		6.1329	11.2232	7.98964	12.975		8.1773	9.03104	9.48299	13.5954		6.92484	7.622	7.28362	17.8196		5.08635	9.03827	4.77952	7.95499		19.276	16.4875	13.06	21.0908		17.4743	12.3243	17.2907	61.5434		7.24995	7.84687	5.50753	10.0257		7.23561	4.85942	7.13721
ENSG00000267220	AC011447.2	0.7382	0.378641	1.05989	0.750763		2.91253	1.71801	1.7243	0.849139		2.44127	0.65789	2.50163	0.746517		2.58005	0.941522	1.89291	1.24664		3.04262	0.367846	2.01082	1.23532		0.401203	0	0	0.642276		1.24037	0.995447	1.42865	1.11146		2.21705	0.095366	1.97569	3.39082		1.01566	1.19921	1.22429	0.670337		3.0622	0.519855	2.52238
ENSG00000267383	AC011447.3	5.60145	2.93194	6.61529	6.7477		9.19452	6.20285	6.90342	3.84855		8.61991	5.84799	7.74177	3.03936		10.3991	4.92806	8.45199	3.05651		8.75979	5.21821	6.53181	4.61537		10.2245	6.86171	10.5954	6.51977		8.91858	3.94771	5.17749	4.71304		6.71955	3.68492	6.90553	4.50875		6.66727	4.30341	8.60542	3.56782		4.86151	0.975545	4.80224
ENSG00000267771	AC011447.4	0	0	0	0.191411		0.353602	0	0	0.721641		0.444581	0	0	0.47582		0	0.545559	0.904886	0		0	0	0	0		0	0	0	0.467861		0.31624	0	0	0.283373		0	0.486281	0	0.41167		0.235406	0.218389	0.520231	0		1.04097	0	0
ENSG00000197813	AC011450.1	0.727132	0.8779	0.451728	0.588761		0.378312	1.65397	1.00293	2.41271		1.2783	1.44204	1.70593	2.60899		0.852212	1.44461	1.85556	1.91277		1.53358	2.8011	1.17534	1.6465		1.98354	2.57464	1.30538	3.56646		0.845846	0.678823	0.687697	1.97064		0.893378	1.85343	0.774685	1.56906		0.346302	1.34349	0.417439	0.620379		1.55455	1.7472	1.67359
ENSG00000267510	AC011451.1	0.974343	1.11124	1.11092	1.4689		2.229	2.68345	1.41751	2.67007		1.09663	1.64182	2.24749	3.58628		1.63383	1.55504	4.2161	2.97629		2.31095	1.88495	1.90691	5.33613		0.981214	1.67301	2.18242	1.41052		1.3001	0.956428	1.29191	2.0193		1.47878	1.53268	1.44957	3.27201		1.41941	1.25695	1.21195	1.13756		1.85446	2.4909	2.76291
ENSG00000271283	AC011458.2	0.224273	0.207064	0	0		1.23248	0.276327	2.21871	4.25663		0.834395	1.54189	0.651447	1.0206		0.330685	0.994656	0.323486	1.9884		0.904286	3.5203	0.589091	3.99186		1.37126	1.00716	0.275481	0.878088		0.339156	0.680463	1.37872	1.51954		0.688873	4.69367	1.89075	6.62251		1.13609	1.87372	1.11586	1.70198		2.60493	1.72603	3.72807
ENSG00000277744	AC011462.4	0.206791	0.429576	0.334017	0.236599		0.786745	0.828059	0.639299	2.67602		0.989168	1.48093	0.901	1.29393		1.77863	0.539483	1.41678	1.44053		1.16731	1.31381	1.2674	3.75148		0.189656	0.232164	0.825524	0.346988		0.781795	0.31371	1.05937	0.420327		0.50814	0.480866	0.747154	1.17037		0.814745	1.24176	0.771657	1.69002		1.88718	0.748935	2.53513
ENSG00000268764	AC011465.1	0.424615	0.588048	0.152412	1.94329		2.03429	1.91828	2.62541	2.56424		1.20362	0.32436	0.925035	1.2882		0.208695	0.66465	2.14359	1.88231		0.228277	0.846345	1.36317	1.7441		1.12502	0.953428	0.869278	1.26665		0.963181	0	1.30516	1.43847		0.521696	0.658258	0.767086	2.08973		1.11531	1.40422	1.93659	2.31348		2.40723	2.94751	1.76458
ENSG00000260160	AC011468.1	2.51037	2.22248	2.81432	1.63678		2.7911	3.81332	3.65717	5.81482		5.26384	4.57084	6.34293	4.38178		3.9888	3.55268	5.85293	4.92177		3.21685	2.36475	3.43244	2.87209		0.084104	0.0772159	0	0		6.08445	6.99062	4.93274	5.6385		3.29557	4.67802	4.3073	7.20971		1.66458	2.5139	2.78035	2.08776		7.1896	9.12293	7.5742
ENSG00000270248	AC011468.4	0.964814	0.681184	1.46674	0.623372		1.63141	0.978969	2.38619	2.74188		2.05116	2.47116	1.15397	2.45356		1.11576	2.16169	1.88278	2.80342		1.28148	2.20588	1.19259	2.25345		1.73503	2.16639	1.32453	2.72995		0.514953	0.947075	1.16298	1.76883		1.60378	1.45171	1.50375	3.35174		2.29995	2.1337	3.31791	3.04801		1.6009	2.46654	2.16985
ENSG00000275055	AC011468.5	1.11717	0.830884	0.568082	1.42023		0.60344	1.03235	0.422125	0.535442		0.989609	1.1023	1.03661	1.80055		1.46421	0.874352	1.02949	0.904009		0.950951	1.4845	1.90195	3.6965		1.29023	1.98588	1.44849	2.15229		2.01793	1.36525	1.97131	2.14462		1.06757	1.98445	1.4576	2.87123		1.32746	0.680569	1.5054	0.688388		1.00409	0.252878	1.21225
ENSG00000267174	AC011472.2	0.745504	0.594439	0.40139	1.11661		0.229196	0.50102	1.59237	1.28631		0.288166	0.504771	1.13195	0.925245		0.266479	0.459703	0.439893	1.37343		0.655838	0.658543	1.00877	0.742339		0.248629	0.684798	0.499486	0.720233		0.102489	0.308443	0.243037	0.367351		1.16575	1.26078	1.10192	1.33417		0.534045	0.424664	0.927303	0.949515		1.32134	0.736362	2.11235
ENSG00000267419	AC011477.1	4.26509	8.36556	6.45526	7.87977		6.92937	12.0599	11.7394	19.059		9.1301	14.4361	9.44861	15.3395		8.01793	10.768	10.2625	15.4344		10.9998	14.1034	13.9736	13.0785		11.4406	16.9249	11.009	17.2596		12.0972	12.9704	8.0753	11.9852		10.7461	14.3512	12.5932	15.6122		8.91652	14.0398	9.70577	15.8336		12.8658	11.6919	14.9474
ENSG00000267481	AC011477.2	4.91465	5.21234	4.47804	4.22164		6.75472	11.8312	8.66434	16.09		5.97433	10.3387	10.2126	14.48		5.69813	8.90273	8.72463	13.8221		11.219	7.68603	12.4899	12.7333		6.22562	11.7427	9.07069	10.6854		5.71704	10.6292	5.24204	6.72804		9.69225	11.2233	7.49743	13.6193		7.80213	9.08059	9.62428	7.62117		7.42296	6.96003	8.37905
ENSG00000267565	AC011477.3	4.95349	4.99881	4.65179	2.53061		4.48013	6.95481	7.12271	7.25491		4.59198	7.06188	6.52498	10.1569		4.07654	6.3412	8.97251	10.0675		5.29512	5.33848	6.75774	11.9082		5.98693	7.04858	6.08451	7.9252		3.74544	6.20395	5.72441	5.5416		6.72293	5.4245	4.85588	10.375		3.24194	6.49641	7.16447	5.11081		5.25649	4.85008	7.51604
ENSG00000269608	AC011487.3	3.58689	2.46008	3.08997	2.15749		5.54523	2.52538	2.91481	1.76826		3.37705	3.75771	3.86986	2.73991		3.22364	2.94096	3.54763	1.68741		2.4793	1.22561	1.97404	2.38536		1.12789	1.61079	1.95117	1.03177		3.09957	3.26487	1.78503	1.52759		1.63687	1.90648	1.35769	1.21047		2.42265	2.08699	2.03958	2.27335		2.72076	3.15487	2.17203
ENSG00000269765	AC011492.1	1.4738	0.952492	1.42832	1.21409		0.93452	0.726346	2.00476	0.508585		1.09663	0.591056	1.49833	0.33534		0.941666	0.615182	1.06288	0.746665		0.713094	0.991433	0.387117	1.00893		1.44178	0.330925	1.08618	0.329731		0.668621	1.00611	0.830513	0.199711		0.724301	2.22763	0.887493	0.580258		1.5761	0.692606	0.733278	0.344137		1.22272	1.60129	1.10244
ENSG00000243829	AC011495.1	24.7227	27.5595	30.8165	28.1954		41.2661	51.9597	51.9532	43.2743		30.9696	39.532	33.9433	46.0784		33.5617	45.4177	39.1564	39.6195		25.3857	26.5599	21.7853	25.5775		19.4905	18.0727	19.0408	15.3397		24.8844	22.3102	21.4209	18.6895		22.3174	24.5855	20.4404	16.1186		30.9623	33.3317	37.5248	37.4492		21.797	28.6105	22.6294
ENSG00000269397	AC011503.2	3.00212	1.65734	3.73268	1.68556		3.89882	1.73506	2.83218	1.44184		4.62231	1.50719	3.88816	1.42603		3.66598	1.68752	3.83913	1.2544		3.69383	1.61934	2.54723	1.25007		3.59545	1.42463	4.14379	1.88688		2.6678	1.43203	1.90263	2.32763		1.74919	0.665718	0.652307	1.15761		4.80793	1.74537	5.10087	1.78865		2.41365	0.532431	2.08362
ENSG00000242411	AC011506.1	1.25575	1.79178	1.80296	1.6022		0.514752	0.937701	2.54106	0.78789		3.03372	2.31093	1.76852	2.55422		0.187027	2.00533	2.0308	1.20492		1.3502	0.455084	0.799619	0.521006		0.372264	0.512663	0.233707	0.255406		0.230181	0.808189	0.623813	0.979728		0.701296	0.973358	0.687443	0.449462		1.02807	1.39089	2.83995	1.95481		1.26281	1.96388	1.32835
ENSG00000267406	AC011509.1	0.141538	0.914741	1.37171	0.647762		0.717985	0	0.525083	1.46528		0.902716	2.59488	1.64451	1.44922		1.53043	1.40315	3.06227	1.97195		0.684831	0.634759	0.991397	0.581367		0.8654	0.794523	0.347711	0.791656		0	0	1.74021	0.191795		0.347797	0	0.681854	0.27863		0.15933	0.739062	0.352108	1.15674		2.81822	0.897067	2.94097
ENSG00000267723	AC011509.2	0.29617	0.95705	2.073	0.948811		0.312997	0.821049	1.28186	1.85244		2.0857	1.90891	4.62403	2.48497		2.32904	1.25557	2.13593	2.67272		1.01505	1.21755	1.03725	1.46995		0.633798	1.49629	0.272845	0.57979		1.5116	0.22465	0.493106	0.351166		0.50034	0.43044	0.757978	0.473715		1.04187	0.734582	0.506541	0.994126		2.11929	1.74304	2.67699
ENSG00000258017	AC011603.2	0.526259	0.472744	0.413531	0.481694		1.47908	1.22671	1.24879	1.52155		1.55726	1.43418	1.61125	1.76377		1.6358	1.32839	1.18988	1.53125		1.46813	1.21195	1.76836	1.61633		0.695713	0.862291	0.978364	0.795536		1.57015	1.66144	1.20955	1.17569		0.629104	0.678022	0.787976	1.93197		0.704486	0.84666	1.39764	1.1458		0.908613	0.965855	0.721114
ENSG00000277672	AC011603.4	1.25698	0.773685	1.17308	0.767025		1.62951	0.516243	0.932638	0.867532		1.5143	0.4801	0.973643	0.476679		0.988475	0.349788	0.483477	0		0.40546	0.626356	0.586965	0		0.92226	1.22305	0.926393	0.937412		0.760345	0.762757	0.944446	0.794877		0.308874	1.36404	1.31202	0		1.50932	0.962648	1.98045	0.391347		1.11237	0.986357	1.46263
ENSG00000198923	AC011611.1	1.88526	0.76151	3.17203	0.754955		1.69352	1.74212	0.874249	0		1.503	1.62015	1.88242	1.47456		1.27406	0.245917	0.679813	0.298477		1.71034	0.352286	0.825326	1.29061		2.73765	0.396858	0.868395	0.790852		1.42549	1.43001	0.724351	0.319334		2.46106	0.273996	0.709544	1.73967		1.06112	1.35357	0.732813	0.275135		1.56409	2.13371	2.44832
ENSG00000231655	AC011742.2	1.38482	3.40949	1.63324	1.75043		1.33806	2.59999	1.95713	2.95832		2.10292	3.40025	2.58589	1.80055		1.23162	2.37411	1.99743	4.17613		2.33984	2.16876	3.92616	4.78526		1.29023	2.7393	0.567006	2.0655		3.59004	5.70226	1.28373	3.03821		4.37513	2.53018	1.74725	5.06283		1.26196	4.88956	5.08556	4.77343		3.06375	4.35864	3.6722
ENSG00000268573	AC011815.1	0.990575	1.50145	0.775766	0.562439		0.626994	1.42934	1.1529	1.14249		0.692591	0.813343	1.03861	1.31377		0.463427	1.24099	0.672366	1.5968		0.751824	1.25909	1.18732	1.79142		1.01699	1.62357	1.11264	1.72437		1.17756	1.97687	1.25373	1.70121		1.15848	1.79842	1.12283	2.15859		0.822899	0.702564	0.593007	0.970976		1.27448	1.86093	1.41328
ENSG00000274184	AC011815.2	0.195254	0.233292	0.321567	0.25231		1.22352	1.33023	1.40611	2.47718		0.610446	1.64507	1.21772	1.98616		0.440314	1.02476	0.414161	2.35665		0.666872	1.78566	1.00562	3.60115		0.238766	0.812371	0.606645	1.00216		0.312641	0.435601	0.694304	0.856009		0.239896	0.614287	0.663973	0.520036		0.426666	0.635717	0.571456	1.5421		1.11488	1.4975	1.62285
ENSG00000214917	AC011825.1	2.33319	2.31986	3.67204	4.38074		3.13594	2.6536	6.06642	2.89028		3.62482	6.16953	1.99842	3.94759		3.58725	4.27645	3.45163	4.69793		1.54381	2.05697	3.24759	2.21159		1.68262	1.47765	1.61668	1.47232		1.26659	2.3597	1.5937	1.62136		2.94014	2.78233	3.02617	2.00211		2.49178	3.24882	2.67892	3.9813		1.93571	2.76254	3.08286
ENSG00000265008	AC011825.4	0	0.40778	0.634139	0.359351		0.663845	2.41859	1.39578	2.96361		0.938978	2.92404	1.42547	2.95904		0.723593	2.22768	0.283135	1.989		0.633191	2.93447	0.429675	3.42674		0.540097	0.93663	0.180839	0.823456		0.593702	1.78675	0.905056	0.997498		1.02501	1.48352	0.531933	0.869467		0.110486	0.614999	0	0.343773		3.25714	4.35447	2.08019
ENSG00000226806	AC011893.1	168.919	242.164	127.958	235.858		68.4975	52.9144	57.4861	43.4926		51.0314	38.1393	37.2249	27.6703		42.9264	29.6541	35.8723	30.9473		127.352	64.145	81.6875	34.188		36.6628	42.7155	33.2899	35.4352		75.5215	40.8497	65.8946	30.0523		28.9635	29.4961	33.1809	22.9826		57.5506	40.593	35.3545	19.6488		35.8163	16.0957	30.742
ENSG00000259349	AC011921.1	0.35562	0.567118	0.73107	0.739784		1.96796	1.75264	2.07888	4.35095		2.74922	2.48194	2.06594	2.72172		1.68428	1.14704	1.95849	2.0883		1.82494	2.22313	1.01901	2.61156		0.751138	0.798507	0.277975	1.30193		1.76002	0.53949	2.15305	2.80374		0.873852	1.24042	1.44063	4.13676		1.23736	1.99197	2.21171	2.83086		1.7434	1.20013	1.45099
ENSG00000270553	AC011921.3	4.1152	2.90893	5.46996	3.76671		6.52352	6.81327	6.36111	8.76464		8.06527	5.37845	5.50978	8.19307		4.23479	3.25431	6.77035	10.5058		4.97783	5.76734	7.65655	11.3568		3.7742	6.06391	5.60768	5.17887		7.97345	5.26746	4.54576	10.8914		4.18705	4.03707	4.02691	4.49358		6.22488	4.29761	9.51764	8.78335		7.20169	6.69516	7.1613
ENSG00000228007	AC011933.1	26.611	20.7634	25.6964	27.0712		36.9878	43.1226	43.2803	40.9244		26.2116	33.1433	28.5663	33.9767		34.688	29.505	32.9593	32.8803		24.8417	23.8901	19.2473	26.435		13.7062	15.5063	17.1429	9.70703		21.8708	19.3073	20.0784	14.2084		25.854	24.4663	25.082	23.0612		28.6535	33.2278	33.0104	41.1155		15.5983	16.041	18.8721
ENSG00000259924	AC011939.1	5.70676	6.95843	8.89367	9.0805		17.9352	13.4989	11.1364	16.4525		13.7705	16.9683	17.2059	21.4771		11.9057	10.9932	13.4757	20.3421		21.1265	14.8663	14.0832	17.3413		7.21406	10.2457	7.86751	9.77777		16.0584	15.8536	12.1628	21.9594		14.4076	13.7463	14.326	25.2415		11.0863	17.2756	20.5165	14.2251		20.1768	14.2366	20.2734
ENSG00000261544	AC011939.2	0.433875	1.05153	0.817614	0.29785		0.275116	1.87102	1.74373	1.96512		1.7295	0.745725	1.26028	1.04892		0.533114	1.66956	0.938713	1.03037		0.962177	0.16215	0.854733	0.594044		0.663203	0.730664	0.53294	0.54602		0.738139	0.822756	1.05578	0.734917		0.732974	0.25223	0.849131	0.427059		0.732618	0.67966	1.6865	1.58299		1.03489	0.245526	0.540919
ENSG00000261542	AC011978.2	0.904082	1.40857	1.04655	0.961993		1.65293	1.37847	1.97047	1.9889		1.20128	0.880542	1.14891	1.73568		0.710957	0.843199	1.18992	1.66037		0.565025	0.591288	1.08841	2.2281		1.03646	1.3322	0.91617	1.74457		0.991213	1.69726	1.25051	0.872884		1.61064	1.52418	1.41549	1.93549		0.865065	1.59326	1.18078	1.17428		1.28448	1.22787	1.33377
ENSG00000239470	AC011979.1	24.4138	21.9635	31.361	30.0444		33.5615	36.9489	40.2339	33.0857		29.5784	32.9303	27.7796	35.9762		28.7696	38.7164	27.9353	26.2956		23.098	28.9527	24.4894	23.8854		18.8059	18.9922	19.0082	17.956		22.0209	18.5912	24.0783	22.5977		22.2605	20.9539	23.7308	17.9281		23.8038	29.9126	31.7422	38.7715		31.8971	35.3764	36.5884
ENSG00000271936	AC012073.1	1.99022	0.947764	1.84986	1.62993		2.60367	2.16822	1.65802	0.939826		3.13995	1.34428	1.82558	1.02486		2.84186	1.39915	2.20586	0.796028		0.743343	1.72248	1.17393	1.03261		1.97261	1.81105	1.15799	1.31238		2.37608	1.7162	2.08207	2.66852		1.85324	0.487158	1.81664	1.73213		1.91023	1.90342	1.90227	1.17404		1.14713	0.398337	0.940261
ENSG00000186076	AC012085.1	5.85617	3.02556	3.43077	3.80495		14.0838	8.07526	7.84215	2.46065		10.16	5.59765	6.16959	5.45421		9.57431	6.80771	7.13381	3.30509		5.57891	3.40198	4.8883	3.11582		5.04624	4.39449	6.59697	3.83555		4.1756	3.26822	4.35242	2.26143		2.68418	1.58756	1.64447	2.68796		6.25072	2.91528	5.09521	2.72779		4.60678	3.13194	2.69847
ENSG00000259773	AC012100.2	0.152712	0.140994	0	0		0.839223	0.564471	0.755382	1.18572		0	1.22489	0.665376	0.521211		0.600455	0.876483	0.220268	1.06381		0.738897	0	0	0.418176		0	0.600074	1.31307	0.0854155		0.808284	0.695012	0.547632	0		0.75051	0.621447	0.827645	0.375784		0	1.27585	1.13972	0.445736		0.886875	0.414809	0.253852
ENSG00000234327	AC012146.1	23.9445	11.016	17.1407	8.38943		24.6229	16.9394	18.1415	8.42195		22.743	14.9145	17.2894	9.19345		25.6161	14.9978	15.6452	6.97218		14.039	13.4585	10.4942	17.6728		13.4962	9.22463	16.6211	11.3451		29.4845	17.1133	16.0312	8.74551		38.3479	22.7007	28.4786	24.7694		19.9638	8.46744	13.6944	6.68021		16.2207	14.8543	11.9227
ENSG00000258034	AC012157.1	0.833975	0.598873	1.54664	1.39948		2.15443	0.970455	2.46366	2.87792		2.51175	1.48649	3.09535	2.37198		2.095	1.66804	2.94043	2.28862		2.46594	1.59302	3.97548	2.22026		0.849854	2.44478	1.08131	1.24389		2.17202	1.82747	1.89883	1.56958		2.33392	2.20865	1.22761	0.912082		0.938804	2.75798	2.59337	2.10964		2.22945	1.4263	2.88814
ENSG00000261131	AC012186.2	1.7355	1.33527	0.934416	0.926643		2.01751	3.11837	5.18649	3.36878		2.99781	3.64577	5.04111	5.75876		3.48301	5.54634	5.11077	5.58691		6.06463	4.32401	5.19171	9.10868		1.06113	0.974219	1.51	2.91211		2.07772	2.52312	2.00043	2.93967		1.42153	1.26115	1.48054	3.13177		2.93047	2.19002	3.23807	0.84426		1.73981	3.14273	3.06521
ENSG00000267800	AC012254.4	1.02032	3.14009	2.92989	1.94566		5.10392	6.39045	6.30869	9.24255		3.43451	7.79415	4.19861	7.06149		0.835798	4.03713	4.04713	6.56922		2.74267	2.79635	2.38226	4.07453		1.14372	2.67286	3.3421	4.08993		1.67155	3.61169	3.04909	4.95436		2.08933	3.55893	2.66248	5.27254		1.43572	2.48628	1.9037	2.48175		4.51466	3.77228	4.94686
ENSG00000272667	AC012306.2	2.21069	4.11613	2.34086	2.52936		0.186904	0.817139	0.546753	1.52575		1.37079	2.82863	2.24749	1.50903		0.86923	1.92244	0.956593	1.26		0.772519	0.771114	2.90338	0.908039		0.405502	0.165463	0.543092	0.865543		0.557184	1.67685	0.226503	0.848771		0.995914	1.92776	1.10937	2.39356		2.36415	1.61608	1.55822	1.33353		1.62011	0.867368	2.05177
ENSG00000268230	AC012313.3	0.721365	0.800245	0.475706	0.644922		1.14884	1.41931	1.27929	1.78498		0.879737	1.84536	1.08828	1.9849		1.12135	1.50845	0.895294	2.05396		1.15442	1.37095	1.29257	1.83752		0.670137	1.16772	0.748697	1.2636		1.03168	1.28945	0.595861	1.24272		0.900033	0.981757	0.747559	1.70628		0.742796	1.26725	0.71643	1.63871		1.78614	2.26321	1.5384
ENSG00000268543	AC012313.4	0.375148	0.562836	0.353474	0.17169		0.475756	0.346665	0.115978	0.161822		0.747704	0.591056	0.272423	0.320097		0.0921911	0.0734024	0.33819	0.475151		0.0756312	0.771114	0	0		1.20422	0.315883	1.03681	0.524572		0.141829	0.640254	0.576554	0.190633		0.288074	0.545224	0.677722	0.876981		0.580668	0.489722	0.524961	0.54749		1.16714	0.339669	0.428728
ENSG00000231848	AC012354.2	13.2426	11.3896	11.6574	11.015		17.7093	14.5791	11.5192	11.8155		17.5556	15.4623	16.3809	11.3996		20.491	17.576	15.6873	12.9462		17.7036	14.2263	11.9914	13.5123		12.1914	7.68809	13.2357	8.2236		18.2747	13.9023	10.7823	9.82525		11.6923	11.5331	11.3401	11.4486		19.6684	15.5123	16.6598	12.2865		16.5425	21.5185	15.1496
ENSG00000240401	AC012358.3	0.70563	1.19439	1.43262	0.800616		1.56602	2.16446	2.44507	3.55108		1.68766	1.8529	1.95357	2.65084		1.70516	2.01729	1.59028	2.39259		1.11435	1.36251	1.18415	1.77122		1.14152	1.29559	1.17372	1.5787		1.73401	1.28233	1.55891	1.72312		0.785682	1.46993	1.23934	1.46144		1.08392	1.42008	1.65484	2.20548		1.64649	1.47745	2.16265
ENSG00000272994	AC012360.3	1.46044	1.60314	1.24652	2.38401		2.08824	2.29695	1.9558	2.36892		2.03174	2.72222	1.82784	3.03972		1.75314	1.42219	2.11621	2.54021		2.59424	3.28992	2.30991	5.07728		1.7859	1.93431	1.5459	2.10802		2.60547	2.79751	2.4962	4.55994		2.16645	2.41011	2.39924	4.43837		1.82585	2.24911	2.06773	3.01731		1.78117	1.88903	2.18715
ENSG00000232693	AC012370.1	0.262781	0.768284	1.41485	0.400879		2.96225	3.66942	2.2747	2.87159		1.67599	1.2546	1.08134	1.19584		1.46375	1.41681	1.7688	1.05396		1.48337	1.83322	1.30378	3.17814		0.214227	0.245852	0	0.146979		0.794776	0.531531	0.80772	0.652828		0.807152	1.22212	1.58242	1.03461		2.76091	2.83577	5.61114	2.45441		0.944725	0.634475	1.23765
ENSG00000260103	AC012435.1	1.5292	3.1466	1.55807	1.81396		2.41181	5.17924	3.59549	4.25949		2.18679	4.69877	2.23089	3.6589		2.33228	4.30429	2.41338	5.13305		3.12992	3.27012	2.71382	2.4505		1.41716	4.08035	2.42586	3.24483		3.13175	4.84777	3.32328	3.80055		2.05575	2.4796	1.33792	1.21494		3.4274	5.87948	2.61007	3.49868		3.36799	4.51384	2.77565
ENSG00000261775	AC012435.2	0.2572	0.178098	0.48468	0.706258		0.978528	0.39612	0.636111	0.776613		0.888546	1.84193	1.68095	1.68251		1.1377	1.34198	1.11293	1.62881		1.45187	1.34571	0.675578	0.792333		0.943549	0.649704	1.02676	0.575431		1.16685	1.17055	0.988208	0.871314		1.18502	0.897127	1.16161	1.83541		1.80956	2.28311	2.15946	0.750713		2.24053	1.04794	1.44295
ENSG00000271976	AC012467.2	1.03345	1.73407	0.948344	0.921262		1.04089	0.763992	0.789013	1.3645		0.496733	1.06061	1.03108	1.25753		0.591854	0.933089	0.933262	1.28618		0.623233	1.3434	0.645195	1.75948		1.24178	1.79587	1.65577	2.1915		0.448465	0.886143	0.65373	1.54654		0.154576	0.334353	0.0649385	0.0353816		0.475459	0.722638	0.804818	0.524598		1.6626	2.38404	1.56105
ENSG00000271134	AC012498.2	0.811182	0.345663	0.26877	0.399802		0.422041	0.307526	0.462976	0.430657		0	0.428993	0	0		0.122674	0.26046	0.360008	0.395161		0.60383	0	0	1.36694		3.20477	2.31181	3.06584	3.00148		1.41543	1.13593	1.79011	0.930104		2.37661	4.42555	5.48599	17.7499		0.280968	0.130329	0.15523	0		1.50129	1.86441	0.933521
ENSG00000272564	AC012511.1	0.0516978	1.28873	0.445356	0.0946396		0.349664	0.509575	0	1.42721		0.109908	0.236949	0.300333	1.23512		0	0.134871	0	1.50601		0	0.463699	0.543171	0.141565		0.568967	1.21886	0.889025	2.31326		0.156359	0.156855	0.423748	0.280218		0.381105	1.08195	1.6811	2.4934		0	0.701862	0.257219	0.724296		1.28672	0.982978	4.03902
ENSG00000271843	AC012557.1	0.417897	0.596282	0.736369	0.486829		0.417551	1.1234	0.704694	0.72105		0.888434	1.13181	0.827637	1.42629		0.261409	0.43609	0.82195	0.962355		0.490179	1.59019	1.33052	1.76852		0.603939	0.341216	0.886635	0.807463		0.172353	0.403433	0.856339	0.926645		0.653471	0.662567	0.549054	0.598302		1.36851	0.476096	0.992356	0.399193		1.67049	1.27271	1.042
ENSG00000213293	AC012618.1	12.8456	14.2527	11.8911	9.33406		35.6297	47.0648	56.573	52.3969		32.0406	43.3178	47.4592	45.7654		32.6199	48.8865	43.4762	49.0237		9.5411	8.33814	6.31414	7.48251		10.3344	6.95786	8.37376	4.41175		13.2913	8.54708	8.42791	7.86361		8.86038	10.6775	7.53184	11.0356		16.8704	16.9453	14.6467	18.5495		13.789	13.3652	10.8171
ENSG00000234750	AC012618.2	0.601496	2.19612	0.382736	1.35137		0.947729	0.909537	1.08191	1.8398		0.988132	1.62906	0.873584	2.33286		0.322506	1.25536	1.02532	3.01272		1.58745	1.71662	1.53205	2.88241		0.735539	0.920861	1.04109	1.65157		0.661533	1.90794	0.532243	1.14851		1.71318	1.6848	0.395138	3.06788		1.2311	1.34198	1.02024	3.12824		2.24562	2.42599	3.99944
ENSG00000234773	AC012618.3	0.290727	0.423818	0.626126	0.308125		0.711516	1.20659	0.965017	2.27053		1.3988	1.12211	1.57784	1.13152		1.30857	1.17362	0.971097	1.74423		0.814394	1.09796	0.964603	1.65506		1.01041	1.16816	0.864579	1.40358		0.879301	1.34635	1.14446	2.11493		1.05279	0.960701	1.19785	1.12958		1.15406	1.69385	1.2752	1.60782		1.39642	1.73179	1.71689
ENSG00000259802	AC012640.2	1.21085	1.59365	2.91292	1.67426		1.11084	0.984013	1.21062	1.02239		1.3145	1.44648	2.09533	1.28963		1.2409	1.07537	1.04047	0.91365		1.24653	1.96416	2.3459	0.776016		2.14227	1.85112	1.26581	1.75798		0.506475	1.01616	1.10864	1.60589		0.917937	1.37789	2.48222	2.9669		1.94308	3.63215	3.04431	3.09809		1.13282	0.653136	1.54171
ENSG00000224291	AC012671.1	0.228693	1.05572	0.369393	1.25596		2.99691	1.12709	2.26243	0.789183		1.58012	2.3584	1.32857	2.73186		0.674403	1.90919	1.15451	0.724137		0.737684	0.341873	0.800932	1.25247		0.838969	1.02701	0.983183	0.255826		1.21043	1.04081	0.351471	0.309896		0.280979	1.19654	1.10172	0.4502		1.15847	1.79122	1.70677	1.86902		1.32813	1.03532	0.760306
ENSG00000271018	AC013244.1	0.481084	0.222084	0	0.220172		1.42357	0.296372	0	0		0	0.826866	1.04805	0.547317		0.709346	0.251013	0.346951	0		1.16386	0.539381	0.631823	0.329341		0.294146	0.540111	0.738661	1.21086		0.363758	1.09473	0.369682	0.325953		0.147769	1.67805	0	0		0.541555	0.376807	0.598401	0.982929		1.39694	0.762274	0.599775
ENSG00000271490	AC013244.2	0.901448	1.66455	0.970704	1.03139		0.762133	0.555337	1.95079	4.66614		2.39556	1.54937	3.27305	3.07666		2.65833	1.29345	1.30022	3.71067		0	2.69516	1.57854	1.54278		0.551167	1.26507	1.10727	3.2773		1.36321	2.73506	1.15451	4.27536		1.66132	1.0481	3.52843	4.21462		3.29797	2.35352	5.04574	2.89425		1.68273	3.06073	4.12079
ENSG00000231621	AC013264.1	1.37743	1.83695	2.58197	4.24932		1.81153	1.25714	8.26438	4.92936		1.6811	1.40295	5.92745	3.30826		1.70503	1.22445	5.81314	3.74769		2.22156	0.457584	3.39472	0.349246		2.24585	2.00464	2.13059	3.30999		1.62012	1.08351	3.08393	2.97262		0.18804	0.889733	0.798743	0.75322		0.287143	0.21311	0.253827	0.833869		1.56602	1.0624	2.92572
ENSG00000237953	AC013267.1	0.173875	0.240799	0	0		0.95552	2.0352	1.72012	1.65004		0.739303	1.09578	1.51516	1.78032		1.19641	0.408249	1.50475	0.660673		1.12172	0.779779	2.13132	1.66644		0.425245	0.390417	0.747514	1.55603		0.788823	1.0551	0.178149	0.824648		1.38858	0.808646	0.628225	0.684574		0	1.54345	1.51393	0.913508		1.15403	1.25945	2.81804
ENSG00000244251	AC013356.1	3.16905	2.50789	3.41252	3.16439		3.4448	4.25956	3.91888	1.77531		2.23118	4.76303	4.60258	3.88629		3.27695	4.55251	4.39287	4.32659		1.59308	2.461	2.23416	2.53575		0.603939	0.462063	0.758306	1.05891		3.36089	2.49744	2.86744	1.33849		2.83171	1.77053	4.1141	3.56488		2.45548	4.81386	4.45379	3.55577		1.57068	1.93774	1.40249
ENSG00000272148	AC013403.2	4.06215	3.03607	2.34334	2.87714		4.86534	4.88581	6.45852	7.00894		5.80873	6.64938	4.77592	9.95803		5.70432	6.61081	4.95236	8.32999		3.66575	3.68689	4.74218	3.97267		2.24715	2.44316	3.14823	4.49001		3.58339	4.69519	4.2611	4.39052		3.0896	3.37357	5.53296	6.14031		6.15145	5.35327	6.91745	6.21059		5.8576	6.08617	6.02899
ENSG00000257284	AC013437.1	0.280342	0.414127	1.20752	0.821125		0.853257	0.967146	0.346673	3.09573		1.37079	1.15641	1.14003	1.21196		0.826713	1.57975	0.485229	1.06522		1.80857	1.67634	0.589091	1.99593		0.411378	1.38485	0.275481	1.00353		1.69578	1.53104	2.4702	4.02678		1.23997	1.10823	1.14795	1.87638		0.694276	0.819751	0.836894	0.85099		2.09325	0.152297	2.00384
ENSG00000259545	AC013452.1	0	0.0716759	0.250792	0		0.82044	1.91304	1.82403	2.74598		0.66018	1.69014	1.63488	2.47299		1.41177	1.53924	1.95958	2.26153		0.876462	1.45068	0.475804	2.01955		0.1424	0.174317	0	0.781594		0.8805	0.47109	1.3522	0.84159		0.38153	0.586708	0.327244	0.687722		0.961306	0.486446	1.15878	1.22361		2.64071	1.933	2.29061
ENSG00000273240	AC013468.1	0.543432	1.54103	1.17036	0.675059		1.64088	1.57825	0.912017	2.87993		1.19658	2.31283	2.31139	2.51715		0.610496	1.11392	0.895807	2.90066		1.62771	1.45068	2.78685	2.86989		1.18667	2.74549	1.57342	1.65003		2.1132	1.35438	2.0283	1.57798		1.90765	1.53447	2.33746	3.4004		3.18979	2.47277	1.6416	3.94275		1.99663	2.42504	3.16169
ENSG00000236048	AC013470.3	1.36085	0.897449	0.942046	0.889724		1.01905	0.71859	0.841422	0.402523		0.743947	0.44552	0.959985	0.685636		0.859948	0.608613	0.729062	0.763315		0.658447	0.988111	0.442559	0.532351		1.02224	0.916696	1.57606	0.804651		1.14657	1.20919	1.31463	0.447844		1.07485	0.406863	0.889723	1.18639		1.11611	0.710589	0.45945	0.499344		1.25805	0.96812	0.710956
ENSG00000235128	AC013474.1	0.987757	0.858316	1.28263	1.01048		0.27018	0.536919	0.431107	0.501265		0.154407	0.332885	0.421932	0.264411		0.142787	0.257689	0.293323	0.367959		0.843397	1.21603	0.915709	1.63083		0.710516	0.848022	0.85644	1.52743		1.27406	0.572943	0.714379	0.905447		1.64192	1.28356	1.92438	2.48779		1.43895	2.54851	2.24045	2.10294		1.63897	1.23629	2.68022
ENSG00000260123	AC013565.1	0	0	0	0		1.57788	1.53299	1.73093	2.75058		2.06652	3.11864	1.75056	2.21173		1.56702	2.02871	2.07502	0.6402		1.50502	2.03435	0.544687	1.01147		0	0	0	0.0869893		1.05837	0.707818	1.67317	2.58169		0	0	0	0.0765416		2.14468	3.16719	2.56325	2.22435		1.48386	0.176022	2.16518
ENSG00000270091	AC015726.1	0.764875	1.28955	1.46822	1.15669		1.09652	1.51604	1.31597	2.40995		1.44935	1.25748	1.35236	1.39985		1.17682	1.33607	1.39103	1.68481		1.8236	1.69027	2.50406	3.77916		0.853993	0.709379	0.939517	1.52524		0.653773	1.76574	0.783676	1.21672		1.02147	1.58529	2.28294	1.53845		1.38512	1.45864	2.15098	1.51423		2.42793	2.37871	2.48761
ENSG00000263220	AC015727.1	0.634711	1.3813	0.439376	0.0829945		0.843258	2.56952	1.8501	2.73787		1.30118	2.02598	1.64611	2.32102		2.13912	1.1591	1.17706	1.78008		0.65808	2.10099	2.2229	2.11048		1.27511	1.93417	1.50358	1.01431		2.26247	0.481441	1.02192	0.55291		1.33685	1.42323	1.03743	1.78497		1.78623	2.74608	1.18424	1.95845		1.20362	2.13454	1.73333
ENSG00000267543	AC015802.3	0.895913	1.72953	1.0086	0.484572		0.860742	1.10385	1.20861	3.44299		1.03892	2.14647	1.36032	3.15043		0.560425	2.08231	1.40972	2.37263		1.44495	1.3393	1.42622	1.6727		0.697178	0.320039	1.00043	1.4122		0.923753	1.42091	0.458968	1.10366		1.40095	1.79924	1.61851	1.40293		0.595948	1.87125	0.86112	1.52145		2.06093	2.91288	1.6585
ENSG00000264112	AC015813.1	1.38986	1.46389	0.898845	0.59587		1.38104	2.05691	1.69896	3.18369		1.22692	1.739	1.1833	2.11737		0.463255	1.38785	1.38831	2.70629		1.17234	1.17618	1.30083	1.5147		0.786305	1.13442	1.1038	1.40733		0.833476	2.77495	1.50996	3.51238		1.74688	1.66241	1.16884	2.41764		1.03855	1.66419	1.64931	1.50145		1.29888	1.39583	1.67633
ENSG00000273669	AC015819.1	1.85558	1.87482	2.11124	1.37798		0.710404	1.81176	2.12145	1.75186		0.707105	1.60468	1.3729	0.876284		0.894796	1.09605	0.807982	2.03982		1.46813	3.50665	4.29157	2.25298		1.32721	1.80811	0.731085	2.27156		2.64726	1.16849	3.69477	4.50705		4.21553	2.76806	6.99955	5.27254		0.43353	0.438755	0.174195	0.163504		3.60177	1.74349	5.84894
ENSG00000278607	AC015819.2	0.501887	0.772291	0.405334	1.26331		0.459683	0.515313	0.413759	1.58761		0.489039	0.670929	0.971889	0.808895		0.863357	1.2657	1.62879	1.64216		2.49583	2.62596	2.27039	2.86319		0.306866	0.469556	0.924724	1.45037		2.34017	1.77656	2.95679	1.87026		3.18595	2.91768	3.12301	7.69822		0.376649	0.174711	0.208092	0.0976604		4.30266	1.93129	5.9095
ENSG00000270871	AC015849.3	5.04201	5.75302	9.52702	7.27087		19.5043	21.3327	22.5283	24.2112		24.7248	22.0738	25.4225	18.7237		20.7132	17.2488	17.5637	18.6762		19.4859	15.288	19.4907	14.6533		20.7072	20.0793	19.6314	19.5279		24.4567	19.8439	19.7866	30.9388		19.9285	15.7065	23.3158	25.8909		17.2951	19.7705	24.4354	17.1046		14.4434	13.6955	22.4951
ENSG00000270894	AC015849.4	1.43354	1.32353	1.36556	1.86728		4.6615	4.14392	5.18181	7.61065		5.50921	5.30687	3.28316	3.32453		3.30607	3.39464	3.41965	4.19002		4.9798	2.71996	3.47578	2.03824		4.11281	3.15696	4.19896	4.19408		4.16896	5.10226	3.05053	3.8104		3.04839	3.91046	3.25379	6.34959		3.84813	3.05175	5.00645	3.92671		2.60736	3.44459	4.76591
ENSG00000271268	AC015849.6	4.94608	4.25005	6.01161	3.94452		4.4301	6.6371	6.90362	5.57673		4.06032	7.18246	4.9075	8.9141		5.58398	6.43897	6.42774	8.3734		4.26502	6.14939	2.57261	4.29116		3.65294	3.62866	3.97007	3.06775		2.96225	4.90321	4.71643	3.4507		3.67021	5.18135	4.01057	3.90435		4.9614	5.0119	5.05579	5.14571		5.97238	6.51793	5.77969
ENSG00000263015	AC015853.2	0	0.304295	0	0		0.0796143	0.754155	0.465793	0.568676		0.300295	0.593454	0.341911	0.428528		0.55539	0.638735	0.271649	0.11927		0.987194	0.422314	0.824489	1.16037		0.230305	0.0528608	0.289172	0.10534		0.071202	0.142856	0	0.127604		0	0	0.113412	0.324409		0	0.540879	0.175697	0.164913		2.57813	3.36783	2.93501
ENSG00000278600	AC015871.3	1.35516	1.83885	1.34872	1.22161		2.92508	4.33868	4.31647	5.19016		2.5209	5.3995	4.24946	5.41943		3.32016	4.04428	4.07219	6.08544		2.61615	3.26897	2.71461	3.58437		1.74504	3.88427	2.34555	4.1344		3.97447	6.15193	3.39755	4.45176		2.58579	2.75735	2.59653	4.28457		2.31137	2.348	2.2092	3.04449		3.43252	3.96915	4.17256
ENSG00000265460	AC015910.1	0.269076	0.198743	0.115899	0.147774		0.515647	1.21561	0.887311	1.39281		0.324159	0.82218	0.833692	1.85713		0.546628	0.645816	0.67272	1.13601		0.405042	0.509508	1.13084	1.30171		0.153552	0.664599	0.176274	0.381267		0.434035	0.408199	0.477863	0.923701		0.418754	0.646558	0.712943	1.02408		0.181739	0.749342	0.334693	0.376981		1.02689	0.909545	0.834927
ENSG00000242660	AC015911.1	30.9497	46.434	62.4891	58.292		60.8876	72.233	80.5935	71.373		54.0935	53.7066	56.8356	79.5626		61.1386	61.1005	57.7329	77.2691		28.0781	42.7079	33.3516	44.4124		29.8408	26.2274	40.2097	23.4695		37.3528	25.2818	33.3875	36.2936		41.6821	33.9087	36.9163	37.4936		59.6301	79.2501	65.7042	90.6833		24.9365	32.3338	33.6387
ENSG00000267074	AC015911.3	1.64044	3.63495	0.0588825	0.175178		1.73365	2.08857	0	0.0943488		1.39501	3.3521	0.158833	0.155524		1.02127	3.01002	0.0788711	0.173145		1.01421	0.69482	0	0		0.0668672	0.0613907	0	0.0305846		4.09324	4.85281	0.89641	1.70425		1.24289	0.222521	0	0		1.2311	4.19724	0	0		3.03952	2.32697	0.0454482
ENSG00000267369	AC015911.7	1.35688	3.84775	0.104366	0.0443562		0.102427	0.955319	0	0.0836139		0.12878	2.24885	0	0.110263		0.142906	2.50319	0.139794	0.122756		0.781575	0.434657	0.0848587	0		0	0.0544058	0.119049	0		0.366416	2.02168	0.0496511	0.262668		0.565624	0.30989	0	0		0.981922	2.63161	0	0		3.29675	2.28159	0
ENSG00000274213	AC015912.3	2.06776	2.09384	1.72384	2.19792		1.24066	1.15057	2.88695	2.76214		1.55987	0.764297	1.74374	2.0489		0.917937	1.28771	0.962091	1.01379		0.860631	3.68938	2.68646	3.92701		1.4682	2.47124	0.573524	3.58156		2.92522	1.72022	2.87035	6.05588		1.63904	5.58384	4.90034	23.8325		0.675777	0.417952	1.24452	0.700881		1.10677	1.75142	1.21966
ENSG00000227790	AC015922.1	0	0.015666	0	0		0	0.209063	0.125897	0.556265		0.0901836	0.29164	0.0492871	0.32817		0.0833965	0.221334	0.146845	0.53728		0	0	0.0297129	0.023232		0.0829974	0.2667	0.166739	0.493512		0	0.154447	0.156466	0.643804		0.041695	0.177556	0.102178	1.21921		0.152807	1.59482	0.274376	1.36692		1.87229	5.16207	3.56803
ENSG00000274400	AC015967.1	0.146296	0.180093	0.262559	0.401721		0.247373	0.300419	0.723643	0.504845		0.103673	0.335263	0.424946	0.832186		0.575226	0.508882	0.140675	0.988234		0.707851	0.801894	1.02472	0.867979		0.23853	0.547486	0.479199	0.327306		0.29498	0.147958	1.09921	0.660808		0.299573	0.113397	0.411118	0.239996		0.274475	0.509269	0.242629	0.569343		1.17327	0.441534	1.33752
ENSG00000253550	AC016065.2	3.55504	5.40604	4.8415	4.01963		8.39805	5.21754	8.21053	9.29112		4.22352	7.66776	7.13731	12.7282		4.7793	3.73708	4.97687	7.54864		3.96297	5.62705	7.69003	24.1939		4.53906	3.46298	3.33928	6.66702		4.03206	4.67933	3.32103	10.414		5.90942	9.11776	7.80754	13.1734		3.53109	4.36779	5.33237	7.14141		6.28917	7.33701	5.25771
ENSG00000267521	AC016168.1	0.5144	0.118732	0.31158	0.765113		0.0543627	0.237672	0.596354	0.166417		0.205049	0.29471	0.186772	0.877829		0.126412	0.100649	0.649212	1.14016		0.414819	0.144183	0.394087	0.352148		0	0.0360947	0	0.251751		0.194474	0	0.329403	0.740617		0.158002	0.149521	0.271042	0.221515		0.28953	0.235026	0.559861	0.300285		0.880207	0.349313	1.28262
ENSG00000267568	AC016168.2	2.73086	3.36174	4.87531	4.53875		1.05314	2.09555	4.11757	4.17457		3.56491	2.41546	5.49697	5.39607		3.55564	2.86224	5.97747	6.09844		2.74309	3.40198	7.215	4.59174		2.40204	1.45228	1.94202	3.51041		4.34707	3.12528	6.8477	8.14764		0.67693	1.08623	2.30803	2.26355		3.37075	3.85258	6.25727	4.50281		11.9641	4.40294	15.7488
ENSG00000267374	AC016205.1	0.817687	0.269622	0.880507	0.435319		2.70883	1.22336	1.3207	0.417498		2.46565	1.21419	2.12066	0.275281		2.60816	0.779274	1.87743	0.126815		2.38189	0.636128	1.02276	0.0799675		0	0	0	0		0	0.0126578	0	0		0.789357	0.25223	0.301467	0.0328507		0	0	0	0		2.67893	0.468387	2.15674
ENSG00000270964	AC016355.1	1.31733	1.4539	2.55989	2.85506		1.01133	1.67905	1.5354	1.75044		1.14277	2.2555	1.47341	2.68731		1.3098	1.84081	1.98744	1.70685		2.14905	3.37268	4.13632	2.19754		3.36992	2.19295	2.19469	2.23585		2.2898	1.53903	3.2269	2.3596		1.15342	1.54925	2.79013	3.87501		1.10793	1.43898	1.24306	2.54567		1.78383	1.24758	2.69318
ENSG00000227540	AC016394.1	6.46981	4.35461	7.84437	9.31234		4.59307	4.62466	4.4889	4.30336		7.00854	5.03656	5.27205	5.47826		7.25784	3.69784	5.84133	4.56638		5.49614	7.05077	5.23226	6.7958		8.66652	7.01412	7.85605	8.53573		16.1696	11.3509	13.0553	15.3257		10.5886	9.41729	13.5616	18.6427		5.47619	4.87403	7.46393	6.57337		6.37149	4.33755	7.86078
ENSG00000253372	AC016405.1	0.61565	1.59996	0.810271	0.834837		1.88924	3.34321	2.98888	3.89495		2.22989	3.31816	3.11293	4.28028		2.17414	2.81965	3.35465	4.6497		3.30979	2.42015	2.99464	4.02731		2.50949	2.96955	1.65248	4.92288		2.17236	2.04089	1.70545	2.50276		4.31432	4.4274	4.2291	7.18198		0.975385	1.30969	2.66606	2.47581		3.46188	3.75746	3.60081
ENSG00000243744	AC016546.1	1.15309	1.38862	1.51161	1.83556		1.10205	2.84146	0.867955	2.24909		1.81193	0.919137	1.01938	2.62369		2.16838	2.24963	1.44625	1.65097		1.13202	1.12419	0.702329	0.411854		1.71659	0.788002	0.800562	1.45815		1.06142	1.36901	0.924604	1.4946		1.35513	1.74872	0.966083	0.296082		2.25745	2.09427	1.62137	4.33144		0.956654	1.54336	1.70843
ENSG00000267422	AC016582.2	2.26936	2.17005	2.54844	2.38876		1.4938	1.83742	2.60586	2.48921		3.51505	4.662	2.87215	4.72099		2.46975	4.02586	4.13834	3.59287		3.37251	2.83514	3.26427	2.28595		1.54612	1.71067	2.0309	1.99462		2.27971	2.72957	2.60748	2.3503		2.44964	1.69621	2.08889	3.73349		2.11668	3.16558	2.52032	2.04391		3.38895	2.80324	3.70497
ENSG00000264281	AC016596.2	88.0877	77.7564	94.8552	98.8784		110.453	97.1662	133.954	119.126		97.748	96.1603	95.5185	127.639		123.155	164.28	109.886	90.0845		65.7555	95.6478	75.5623	64.3776		62.2289	69.4943	83.3437	52.9313		79.6559	58.2385	63.421	66.5382		92.1395	78.8897	94.9788	83.7748		107.2	116.544	108.828	146.275		59.9957	55.7759	62.0831
ENSG00000239983	AC016687.1	3.02483	1.21423	3.75288	2.82887		4.61436	7.12971	7.72501	2.94994		2.23676	4.82222	4.58412	5.68558		2.84408	3.39668	3.60416	5.08044		1.69688	2.35922	1.84237	0.720258		0.482466	1.18121	0.323086	0.441354		3.38099	1.99512	1.61697	1.78212		2.10058	2.3701	2.37587	0.90614		3.84918	4.53235	4.25322	3.83863		2.18219	2.38153	3.82576
ENSG00000233741	AC016691.1	2.8102	2.54267	3.87341	2.98378		3.32626	3.60095	4.44816	3.58811		3.9431	5.28087	2.77535	3.70863		2.54139	2.63929	2.91842	3.1322		1.63166	2.10049	1.18104	1.4621		1.6495	1.1989	1.65689	1.25745		3.05979	1.8758	2.99445	1.3709		2.83122	1.76439	2.97837	1.54899		3.79613	3.9326	3.35568	3.80592		3.40393	2.95154	2.14883
ENSG00000225392	AC016700.1	1.93436	1.09903	1.44206	0.817177		1.63541	1.46666	0.368007	0.513475		0.790841	0.340994	1.51274	0		2.04771	1.31983	1.28772	1.50769		1.4399	0.667311	0.781679	0.203727		1.6376	1.16937	2.5588	1.33161		0.787558	1.35438	0.609817	0.806524		2.55943	1.98954	0.896026	1.17167		1.5075	0.932355	0.925411	0.347446		2.90102	1.68405	0.494686
ENSG00000231414	AC016700.2	53.7156	85.8617	86.3631	92.4772		60.1328	76.8163	82.6175	119.126		50.6138	82.5206	62.8866	89.2117		87.1738	75.9292	63.313	94.2306		36.9575	71.6247	56.0203	67.4335		32.3881	47.7773	31.985	38.1172		39.6029	39.7286	47.7182	61.0942		48.9948	66.0874	57.1665	57.1192		92.6276	114.68	84.2124	154.787		42.0957	38.2617	46.6242
ENSG00000229267	AC016708.1	0.484507	0.569327	0.794453	1.58241		0.856495	1.07182	0.531061	1.13997		1.04175	1.1608	1.26342	1.76638		0.88758	1.08014	0.794136	1.85493		1.77597	2.09057	1.19551	1.82426		2.46417	5.36537	2.74573	4.28666		0.899213	0.567967	0.631803	1.5966		1.01468	1.57476	1.37923	4.20536		2.2932	1.60995	2.09561	2.31411		1.90934	1.00698	1.94026
ENSG00000235225	AC016712.1	5.83378	6.12317	9.58827	7.58807		5.91863	7.41478	10.4794	11.4432		5.80954	9.71021	5.44036	7.8246		6.76068	9.48406	7.61732	9.48887		3.86259	2.84578	5.05403	2.52233		0.826022	1.24097	1.58402	1.44257		5.57184	3.26055	5.28508	6.74024		4.75323	5.56907	3.40206	5.1377		7.81136	8.33693	4.81214	9.03358		3.77006	5.33765	5.15495
ENSG00000223427	AC016716.1	2.754	2.60321	2.50662	2.01062		2.88276	3.63558	4.09485	2.82846		2.30014	3.53131	2.57128	3.31965		2.03035	2.49755	2.55362	2.53305		2.32662	2.94069	1.37787	2.06489		1.76405	2.87106	3.02037	1.5037		2.37984	4.17793	3.02325	2.39907		2.05436	2.78272	2.44813	3.16253		2.25132	1.84891	2.60997	2.64117		2.80164	2.40449	4.0057
ENSG00000228925	AC016722.2	0.822234	1.41317	1.68908	1.2389		2.08548	1.97939	2.87827	3.07749		1.93629	2.37711	2.75578	2.69117		1.66622	2.75889	2.49965	3.02811		1.89737	2.49614	2.25941	3.91422		1.17562	2.3291	1.49165	1.61317		2.16163	2.55229	1.56824	2.6912		0.839262	1.36781	1.64537	3.5361		1.5379	1.58526	1.51051	1.78702		1.41679	1.51185	2.5969
ENSG00000270820	AC016727.1	1.21797	2.70754	2.02461	2.81412		2.02947	2.44767	2.98305	3.48891		1.99858	2.12726	2.11239	3.5112		1.9644	2.04839	2.18316	3.27997		2.4793	2.61621	2.4641	3.09233		1.57615	2.80119	1.59774	2.30165		2.93267	2.97785	3.51352	3.73351		2.1938	1.71858	1.78018	3.48011		2.24961	3.39599	3.26529	4.21076		2.30545	2.90148	4.5308
ENSG00000228305	AC016734.1	1.24225	1.04862	1.07015	0.584769		2.10053	1.66177	1.18505	0.918602		1.99959	0.935387	1.85573	1.53441		1.77933	1.68523	0.972683	1.03394		0.572438	0.424467	0.621518	0.583144		1.25867	1.03604	2.52861	0.952892		0.912453	1.45379	0.654574	0.961909		1.35184	1.60941	0.940417	1.64196		1.31849	0.963718	1.05955	0.828769		1.11896	1.47826	1.29798
ENSG00000218175	AC016739.1	835.575	892.713	1124.01	915.451		1421.98	1661.69	1844.24	1490.83		1054.91	1314.07	1193.42	1443.18		1130.15	1501.64	1212	1355.81		485.493	387.535	315.517	260.791		479.585	398.384	469.999	360.217		796.473	628.748	745.886	634.924		750.679	660.321	756.028	572.516		1058.99	1095.56	1121.02	1325.66		479.325	447.327	503.961
ENSG00000273302	AC016747.3	0.322801	0.758622	0.758401	1.26244		2.23292	2.27787	3.22971	3.59498		2.30834	2.08476	1.96052	2.97132		1.96154	1.92925	1.26981	1.67256		2.08249	1.35993	1.02774	2.61162		0.968898	0.75776	0.97324	1.51005		0.798795	0.845847	0.721604	1.1532		1.47825	2.28601	0.954251	1.96415		1.28833	1.47102	2.1901	1.43898		1.9477	1.54107	1.5122
ENSG00000270195	AC016773.1	3.76259	2.27137	3.80233	0.662301		8.93154	3.95834	7.05086	6.19243		8.39909	5.57155	6.13717	3.98425		10.6405	4.42474	9.10076	4.91221		6.62857	4.67284	5.62575	5.82526		4.77804	2.92448	2.48861	3.04343		10.9422	5.26892	7.26534	8.47152		4.80064	2.75943	6.13499	8.97383		6.61396	4.11073	6.9482	4.22393		7.85202	3.61639	9.16527
ENSG00000271204	AC016831.5	9.61951	16.733	5.41697	7.32678		20.1848	38.0473	4.61169	14.6934		12.5718	35.3702	5.75372	25.9322		11.8083	32.2668	5.19471	29.709		17.5383	14.606	12.4098	13.1548		0.752958	8.50418	1.17017	7.4338		22.6814	43.7619	6.08261	25.4406		28.4908	60.6905	4.23958	17.1415		20.8726	44.4422	11.9075	24.9848		22.1976	33.1349	17.0139
ENSG00000264269	AC016866.1	0	0.585371	0.910311	0.354647		0.804056	0.824579	0.871154	0.911633		0.486745	1.7355	1.48355	1.88343		0.692482	1.24973	1.62577	2.00758		2.386	4.26512	4.9961	3.85813		8.91611	10.0445	8.56667	9.45662		0.159799	0.213742	1.62402	1.28873		0.692428	1.80197	1.18781	3.77905		0.475813	1.02998	1.79634	2.3852		12.0983	1.56272	21.4299
ENSG00000234624	AC016894.1	0.447826	1.10256	1.20558	1.77624		1.70377	2.48295	2.39973	2.18929		1.50743	2.82225	2.0596	2.12283		0.953777	2.57026	2.26076	4.06495		1.68529	0	2.09118	1.1241		1.09525	1.08934	1.46687	1.00192		2.14453	1.81165	1.3765	2.42735		3.02617	1.21492	0.898907	2.42435		1.93245	2.26044	3.24935	2.87564		2.10536	1.08126	1.11662
ENSG00000227505	AC016925.1	2.95996	1.15066	1.17429	1.28335		4.21475	1.34362	0.577943	1.74719		2.89798	0.535521	1.81006	0.70894		3.98154	1.21927	2.69644	1.18389		2.51258	0.698661	0.818402	0.426596		1.90504	1.57412	2.10494	1.21989		2.12029	1.41801	0.47885	0.633311		4.01951	1.81131	1.50099	2.76012		3.33202	0.732117	3.10044	1.09131		1.80946	1.69264	0.906372
ENSG00000230732	AC016949.1	1.92564	2.12572	2.05104	1.18782		3.89313	3.53308	4.11544	5.74222		4.49432	3.90929	4.65103	4.14337		3.41539	2.8613	3.74357	5.43462		5.53629	4.22409	3.18874	6.7059		2.22678	3.50135	3.23945	4.40186		3.16525	3.77859	3.47414	4.45297		4.19175	4.16145	2.82333	5.39773		3.22797	3.4318	4.47802	4.03212		2.74368	3.12697	4.61008
ENSG00000276136	AC016957.2	0.027373	0.555995	1.20851	0.876923		0.694278	0.505894	1.38784	1.4169		0.814716	0.43911	1.27217	1.77507		0.726494	0.599857	1.18446	1.04009		2.25154	2.16876	1.72559	3.44798		0.769879	0.768289	0.638837	1.43917		0.496735	0.581362	0.757237	1.18696		0.874414	0.954785	1.78022	3.55648		1.41743	0.829004	0.510722	1.34225		2.61162	1.73489	2.5936
ENSG00000224959	AC017002.1	2.2659	3.21101	3.00742	2.29106		0.712823	0.649259	0.781962	0.454609		0.588149	0.754754	0.535725	0.779352		1.24317	0.61863	0.798066	1.0345		0.59492	0.512034	0.830478	1.04615		1.06323	1.0649	0.485454	0.795789		2.86877	1.71873	1.80869	3.4275		2.29838	2.20565	1.93566	2.72305		1.18638	0.963045	0.688229	1.23045		1.63943	1.45521	2.18987
ENSG00000225744	AC017002.2	0.234468	0.541189	2.87197	1.09989		0.0495579	0.216666	0.652375	0.707973		0	0	0.468228	0.300091		0.115239	0.122337	0	0.445454		0.094539	0.438133	0.307934	0.160512		0.0358398	0.329045	0.360004	0.262286		0	0.177848	0.450433	0.436867		0.936242	0.477071	3.07093	2.79826		0.26394	0	0.364556	0.273745		1.28872	0.902245	4.38472
ENSG00000224442	AC017035.1	0.145727	1.32623	0.47077	0.76221		1.09125	2.33416	1.49315	1.18537		1.54906	2.7671	0.967531	1.25527		1.08459	2.33538	1.14105	2.74224		1.34305	0.622424	0.36455	0.570069		0.20366	0.74792	0.460288	0.558916		1.19632	4.0425	0.959847	1.72083		0.844071	3.3645	0.927689	1.70077		0.70305	0.717453	0.181264	0.534723		1.24356	2.80855	1.60917
ENSG00000271947	AC017076.1	1.20479	1.07526	1.12437	0.992488		4.61763	4.05742	3.87362	1.66302		3.75663	2.94506	2.09973	1.50772		4.14501	3.31073	2.43286	2.79757		0.388624	0.660383	0	1.64955		0	0	0	0		3.58314	4.44744	1.97505	3.31959		1.77629	1.40079	0.677135	0.790577		2.26038	2.72609	1.04901	1.68794		3.03195	2.90893	1.13487
ENSG00000259985	AC017100.1	1.68781	1.09997	1.04772	0.3635		1.34302	0.880749	1.5224	1.4047		2.78614	1.63817	2.27825	1.46837		2.67405	1.7302	2.09076	1.40838		1.88949	1.51386	0.904046	2.20213		0.728446	0.691079	1.07318	0.888496		1.71159	1.71702	1.15964	1.21082		1.29301	0.66952	0.884836	0.664517		0.670574	0.663575	0.815059	0.695485		1.08727	0.898931	0.874693
ENSG00000233538	AC017104.3	7.88728	4.33904	6.73298	5.76052		4.07701	4.68273	4.1945	4.79485		3.99653	5.33824	2.73023	3.301		3.93679	2.72933	2.71147	4.14084		2.76826	2.01603	3.43498	3.80481		3.64809	2.33993	4.31701	3.5658		10.4443	13.1432	10.3003	14.3428		4.36828	4.18133	5.9062	18.8654		6.21048	3.41426	6.96405	5.24838		3.25485	3.66317	2.47953
ENSG00000266184	AC018371.2	2.44072	2.06565	1.91642	1.81515		2.08501	0.563853	1.85495	0.52641		1.7026	1.31094	2.73244	1.12805		2.24924	1.4592	1.94357	1.19145		2.5013	1.86233	1.33562	1.11391		2.05194	2.14077	2.46711	0.682575		2.49909	2.31417	2.24023	0.861293		1.78051	1.77362	1.16356	1.97696		2.2896	1.11515	0.790603	0.65303		2.1093	1.47326	1.64823
ENSG00000256897	AC018410.2	0.342476	0.456728	0.0819529	0.174152		1.96249	0.328195	0.517623	0.52526		1.41574	1.26447	1.10532	0.432918		0.97254	0.436805	1.48194	1.20492		0.675101	0.853282	0.399809	0.260503		0.372264	0.170888	0.747864	0.340542		0.575453	1.38547	0.545836	1.39225		0.514284	0.309705	0.274977	0.374552		0.899559	0.556356	0.283995	0.488702		1.1681	0.275633	0.75906
ENSG00000229839	AC018462.1	0.657429	1.13225	1.12998	0.486033		2.4157	1.8537	1.75104	3.09763		2.39217	2.96977	2.29523	3.22189		1.88901	1.68874	1.62298	3.79509		2.40611	2.75938	1.72685	2.54459		1.36051	2.02976	2.00332	1.89514		2.73403	3.03039	2.72026	2.70686		1.77081	2.66064	1.49221	3.06129		1.0674	1.66361	1.77703	1.59416		1.97194	1.64839	1.74434
ENSG00000241556	AC018475.1	18.5199	23.2285	23.4368	23.8967		19.7515	22.2033	23.5192	22.6525		15.6005	24.6528	19.9374	20.0474		19.775	21.0973	18.1444	23.2671		13.0427	16.865	15.9093	15.0363		12.5749	10.3681	10.7918	9.32553		12.2293	9.54185	11.559	13.1229		16.437	12.4786	14.8498	14.2982		24.5004	30.7055	24.278	36.3092		12.5073	12.9266	13.8991
ENSG00000234149	AC018511.2	0	0.680352	0.264504	0		0.103836	0	0.911255	0		0.522206	0.844366	0.71349	1.25753		0.241453	1.21755	0.177147	1.86666		0.594245	0	0.43013	0.672622		0	0.137885	0.603435	2.33559		0	0.558952	0.755012	0.832128		1.20717	0.571187	0.591662	0.725323		0	0.513042	0.916598	0		1.01893	0.444804	0
ENSG00000264920	AC018521.5	1.80347	2.73014	2.70601	3.23706		1.11266	1.74162	1.99579	2.45764		0.736888	1.70036	1.1012	1.6143		1.21912	1.61353	1.51546	2.27736		1.13553	2.00785	1.76398	1.74998		1.37753	1.78762	1.39701	1.67212		1.40869	1.30635	0.937775	1.43842		1.36409	1.67498	1.88504	2.02036		3.96889	3.74987	3.30091	4.62218		2.12079	1.38283	1.94008
ENSG00000255074	AC018523.1	2.90154	3.93461	3.90557	2.73882		3.44969	5.75349	7.064	11.2644		2.79513	4.67535	3.5556	7.11779		2.04999	5.55894	4.05431	6.94804		4.60656	7.45511	5.8748	5.95901		2.49479	3.30844	2.61734	6.49158		3.70223	7.08406	3.20511	7.67931		5.40308	4.32239	3.71291	8.434		2.85797	6.24969	3.6655	5.7695		4.77685	7.42984	7.72464
ENSG00000260558	AC018557.2	0.649598	1.03957	1.53891	2.06124		4.10073	3.36155	7.17613	7.02388		3.63669	6.20278	5.47198	6.60201		4.85293	4.74514	5.68423	10.641		3.07322	2.6543	5.46008	8.77545		1.21802	3.11168	3.19168	4.0209		2.16117	3.74477	3.94902	5.45758		2.97963	2.61829	3.54666	5.88242		2.4375	3.25628	4.52485	2.78086		4.05996	3.2545	5.54307
ENSG00000254273	AC018620.1	0.244985	1.63985	0.395709	0.336358		1.39808	0.905537	1.36328	1.79649		1.69269	0.350891	1.24531	1.11485		0.602039	1.37412	2.03181	1.00844		0.790236	0	0.965239	0.670847		0.449368	1.44398	0.225691	0.890665		1.4819	2.97321	0.627516	1.99184		0.902988	0.78331	1.69654	1.20568		0.275779	0.255844	0.152363	0.429036		2.03249	3.49359	1.62894
ENSG00000229413	AC018638.1	0	1.03908	0.605955	0.450685		0.475756	0.779997	0.347934	1.21367		0.672934	1.28958	1.22591	2.48075		0.41486	0.403713	0.913112	1.69272		2.38238	1.68243	1.97078	2.40768		1.1182	0.710737	0.518406	0.472115		0.212743	1.1738	0.792762	1.23911		1.03707	1.96281	0.254146	0.969295		0.791819	0.293833	0.349974	1.31398		1.634	1.01901	1.40311
ENSG00000230715	AC018638.2	1.78556	1.48901	1.92274	2.53061		0.486971	1.56128	2.42172	3.08085		1.46943	3.43194	2.67692	3.01432		0.905897	1.4125	1.66158	1.45905		4.08746	4.21912	4.03447	3.23334		0.77478	1.55198	1.5565	1.15979		0.696826	3.05828	2.06551	3.04398		2.90147	5.08966	1.80361	3.34494		1.10226	3.18805	3.58224	3.90036		2.4371	4.53717	4.35643
ENSG00000241493	AC018638.3	0	0.324713	0	0		0.446021	0.866663	1.73967	2.42734		0.747704	0.402993	1.02159	0.800243		0.172858	0.367012	0	1.55909		0.283617	0	2.15554	0.963072		0	0.789708	0.216002	0.393429		0	0.533545	0.360346	0.476582		0	2.04459	0	0.692353		0.197955	0.367291	0.874934	0.205309		1.02125	1.11454	0.292315
ENSG00000243302	AC018638.4	0.908307	1.67722	0.565119	1.5704		0.853257	1.84034	2.52101	4.35338		1.71647	2.42847	2.69699	3.81194		0.813486	2.81195	1.80505	3.04226		2.14858	2.41392	2.65091	1.43707		1.35755	2.24346	1.68595	3.04822		0.396812	2.69463	1.59242	3.1728		1.31437	2.62845	1.50719	2.96026		2.93111	2.76139	3.43963	2.80434		3.83483	3.72823	3.90888
ENSG00000243679	AC018638.5	3.07855	5.5141	3.48082	4.62128		3.07127	5.1586	5.82466	7.3303		4.25418	6.59647	3.44278	6.79464		3.26826	4.88311	3.72995	9.47505		10.3772	10.6309	10.3505	16.1436		4.36694	5.28811	4.68903	6.16441		4.60896	8.1263	4.00587	8.42679		4.95496	8.44735	5.6357	7.57548		5.47553	8.26259	6.50979	7.8355		7.63674	7.69322	9.33934
ENSG00000271553	AC018638.7	0.458412	0.538663	0.628256	1.41135		2.92436	2.72135	2.83438	6.36359		1.90483	1.83843	2.87494	3.3899		0.819292	1.38074	2.67485	4.51292		1.20983	0.934474	1.02166	2.36791		0.458646	1.31004	1.27973	1.70156		0.882292	1.73857	0.555076	1.80708		0.870429	1.04175	1.35514	3.11745		0.586401	1.06627	1.34774	1.43532		1.36568	2.75447	3.46369
ENSG00000229677	AC018644.1	4.08637	14.2355	5.3076	11.8379		8.79738	7.7339	8.02268	12.7931		7.38884	6.46837	8.32103	8.09974		6.66712	6.90196	8.74996	10.7782		6.38679	5.6679	8.26225	14.4199		5.30611	8.60796	6.00259	8.85965		7.96339	11.248	8.8916	15.5274		6.46991	8.17984	7.66127	11.7763		10.0062	10.6028	11.5806	14.7062		10.2406	12.1296	12.43
ENSG00000271122	AC018647.2	3.12813	2.44416	1.68423	1.5682		1.44851	2.0088	2.11867	2.28863		1.38058	2.50144	1.82207	2.47732		1.33101	1.56871	1.84144	1.876		2.25516	2.95777	1.89687	2.2701		2.81148	4.66604	3.31286	3.57346		2.38196	2.52367	2.37262	1.93969		4.24395	4.76156	3.5411	4.24858		4.39234	4.28262	5.22461	4.20062		2.05417	2.30687	2.14517
ENSG00000273306	AC018690.1	0.630366	0.547759	0.678795	0.203642		1.22264	0.959421	1.1922	2.04734		0.945977	0.764785	1.66946	0.674966		1.78602	1.00606	0.748771	1.31501		1.4353	0.831473	0.779181	0.609228		1.0429	0.4163	0.728749	0.788115		1.28971	1.63132	0.379918	1.30641		0.637813	1.25027	1.74167	1.82489		1.12701	1.00682	1.47593	1.29876		0.922901	1.54438	1.01703
ENSG00000237039	AC018738.1	240.745	320.854	368.864	330.334		295.869	384.736	435.899	427.211		245.332	335.382	314.81	440.888		347.149	403.944	319.821	386.119		190.396	214.645	219.689	132.876		261.008	236.777	197.55	228.38		215.296	192.335	186.865	233.662		265.23	274.769	339.067	220.426		304.85	475.243	365.86	662.033		235.771	270.719	294.812
ENSG00000250015	AC018752.1	1.57753	1.76858	0.242676	0.412555		0.5716	0.416503	1.11474	0		0.718667	0.516457	1.14557	0.256389		0.110764	1.23466	1.62528	1.14175		0.726941	0.336895	0.197317	0.617114		0.275584	0.126507	0.276819	2.14285		0	0.683766	0.461803	0.458074		0.138444	0	0.542835	0.443644		0.25369	0.706055	1.82207	0		2.89803	0.816194	1.12385
ENSG00000267004	AC018761.1	0.478604	0.441878	0	0.876148		0.606956	4.12782	1.18369	2.89028		1.52624	1.64521	0	4.62821		2.3523	2.24748	3.45163	2.12165		1.92977	1.78867	0.838089	0.327643		0.87789	2.41797	1.76365	1.07078		1.08565	0.726061	0.490368	1.29709		0	0.278233	2.59386	1.17771		1.07753	1.24955	1.19063	1.67634		1.19121	2.1667	1.39226
ENSG00000268047	AC018766.1	0.863267	0.442791	0.361507	0.658469		1.66244	0.709088	1.95713	0.744751		1.78429	0.549536	1.53238	2.07336		0.89572	1.20113	1.86773	1.09339		1.2376	1.86406	1.09177	2.5609		0.410528	1.13072	0.294549	0.85839		1.30547	1.30961	1.22845	2.53455		0.589243	0.501854	0.519843	2.50191		1.56564	0.751277	0.536892	1.28785		1.03451	0.564506	1.91333
ENSG00000224207	AC018797.1	0.728229	1.42874	0.392088	0.74988		2.46273	4.03763	3.7147	5.65427		2.32228	1.77317	2.11529	4.14244		1.43167	2.32729	1.44427	4.38117		0.880881	4.49061	0.159401	0.87243		0.890513	2.55494	0	2.03657		0.825944	1.79522	0.373065	2.59037		1.45393	1.79924	1.09631	6.09271		1.53706	2.85191	3.51003	2.44438		0.981774	2.63743	4.00987
ENSG00000246560	AC018797.2	3.12827	3.39791	4.95383	3.39272		4.97846	5.73293	5.91645	4.67187		4.58276	5.84363	5.57419	5.35338		6.92529	5.44533	7.5455	4.79456		4.96057	5.65891	3.36042	6.26269		3.47179	4.66312	3.09987	3.47002		5.80405	5.98199	4.4172	6.02016		7.55779	5.37938	6.26873	7.89189		2.39698	6.31425	4.5451	4.87998		4.14382	4.14151	4.30428
ENSG00000269894	AC018809.1	0.293826	0.891347	0.2712	0.537889		0.780738	0.724047	0.934324	1.4485		0.758521	0.288581	0.609627	1.52813		0.330087	0.284716	0.968702	0.850632		1.15088	0.815736	0.735032	1.89654		0.102659	0.471254	0.206237	0.892151		0.253907	0.63678	0.172028	1.70639		0.515721	0.878471	0.404427	1.57		0.425263	0.876717	0.939803	0.637088		1.21885	1.14016	0.941962
ENSG00000269982	AC018809.2	0.479668	0.975414	0.411908	0.744715		0.539005	1.12215	0.713296	1.40383		0.832586	0.93227	0.881831	1.63021		0.411821	0.817353	0.954592	1.77646		0.979269	1.69734	1.50979	1.27192		0.393516	1.22019	0.641397	1.58257		0.587645	1.14217	0.889602	0.954411		0.895193	1.5178	0.855573	2.23516		0.943224	1.02088	1.14041	1.68715		1.31475	1.63276	1.50386
ENSG00000235978	AC018816.1	0.612315	0.411148	0.599416	0.305706		0.988305	1.57745	1.37672	0.800381		0.670603	1.08431	0.916244	0.569957		1.33146	1.59743	0.776133	0.705035		1.91526	2.05261	1.23469	1.5751		0.431109	0.833265	0.296291	1.01707		1.7397	1.63262	0.798466	1.25717		0.478742	0.388325	0.335204	0.347007		1.42034	3.31355	2.14642	2.83789		0.985215	1.89842	0.231328
ENSG00000231409	AC018868.1	16.2854	19.7302	23.488	18.2788		26.7896	33.4119	34.8099	33.4395		23.8126	29.6373	25.5786	29.0907		24.9904	31.2589	21.4702	25.3866		10.9341	12.5581	11.3554	16.1429		13.0662	9.18317	11.586	8.49057		13.261	14.421	14.3452	12.4819		16.0252	19.2776	17.3061	19.221		31.439	29.4742	33.8225	31.1444		12.3495	14.6785	13.7193
ENSG00000259250	AC018904.1	2.78376	3.04464	3.59716	2.66563		4.30879	5.75164	4.55459	5.9116		2.13965	4.95637	2.488	4.33637		2.4838	2.68149	4.26231	3.47158		2.69384	5.50593	5.62463	4.63234		3.40412	5.86598	3.73501	5.89272		4.92214	5.52248	3.15935	7.42835		7.78757	8.26587	10.2127	5.94376		2.07305	2.6388	3.14298	3.25009		10.6238	9.61663	17.0503
ENSG00000259476	AC018904.2	0	0.0731853	0	0		0.2569	0.0325553	0.359419	0.319132		0.463432	0.817454	0.613999	0.661328		0.129865	0.130971	0.381113	0.535457		0.234384	0.434492	0.624631	0.0361769		0.0323109	0.0296646	0.0162278	0.0591151		0	0.0801684	0.0406082	0.107414		0.389564	0.153606	0.429603	0.234068		0.0892318	0.234548	0.230062	0.323913		0.964537	0.179428	1.05413
ENSG00000272711	AC019069.1	0.644302	0.418011	0.487537	0.0159389		1.14834	0.750934	0.409142	0.480733		1.14764	0.259391	0.455231	0.0396219		0.770276	0.49972	0.376753	0.110277		0.702128	0.65079	0.121972	0.619892		2.1933	1.56401	1.90367	0.720745		0.158001	0.317005	0.0535248	0		0.984164	0.485916	0.692084	0.514201		0.666483	0.345524	0.15162	0.30496		0.924609	1.49784	0.419723
ENSG00000271825	AC019080.3	0.10456	0.482682	1.29482	1.62699		0.486203	1.93242	1.09905	2.61595		1.05588	1.79713	1.13893	2.02224		0.925025	1.00928	1.28192	1.39054		0.674548	0.703381	0.45774	2.07581		0.319652	1.70214	0.513735	0.643309		0.632479	0.475864	1.01774	2.1253		1.22042	0.850991	1.51114	0.617504		1.17703	0.600571	0.650289	0.610377		1.30121	1.79875	1.30357
ENSG00000271996	AC019080.4	0.288096	0.683971	1.15228	1.09247		0.695919	1.06489	1.17057	0.923163		0.65623	0.801699	1.25525	1.45151		0.84958	1.54614	1.06854	0.625531		0.331892	0.184575	0.360348	0.845249		0.100656	0.0462063	0.202215	0.368316		0.124477	0.998977	0.168673	0.613473		0.707927	0.669929	0.793079	0.20255		0.555958	0.0859618	0.307158	0.96102		1.0585	0.670755	1.09463
ENSG00000231822	AC019097.1	2.05279	1.72032	2.55057	2.57272		2.10934	2.02339	3.1243	2.12516		3.15562	1.99029	1.69709	1.58089		2.825	2.32341	3.05199	1.84		4.27856	2.17171	1.10605	1.64312		1.50615	1.41825	2.59908	1.73109		3.00879	2.20387	4.433	2.48212		3.76378	2.38674	2.35819	2.08271		3.44845	1.38521	2.31768	1.10615		3.77297	3.1454	3.8848
ENSG00000272777	AC019131.2	0.933828	1.13314	0.775726	1.1478		1.08275	0.788962	1.12179	1.65729		0.397057	0.825441	0.503749	1.15345		0.629443	0.682136	0.615738	1.35172		0.602442	1.47575	0.560652	1.53427		0.326266	1.55763	0.524364	1.07447		1.41217	1.29523	0.874772	1.08464		1.21289	2.26456	1.70307	4.7271		1.20138	1.53249	2.02442	1.55751		1.32813	1.28035	1.37489
ENSG00000224331	AC019181.1	0.149757	0	0.241893	0.137075		0.253225	0.0922577	0.18519	0.258394		0.159189	0	0.543748	0		0.147208	0.117207	0.216005	0		0.60383	0.335808	0	0		1.46504	1.09285	0.827777	1.67525		0.226468	0.68156	0.306876	0.405864		0.183996	0	0	0.884426		0.505743	0.781975	0.186276	0		0.931832	0.271187	0.684582
ENSG00000229852	AC019205.1	0.961951	1.09086	0.900743	0.746502		1.603	1.32264	1.53867	1.38916		1.50787	1.37381	1.78686	1.51073		1.38069	1.24933	2.05107	1.39054		1.64702	1.5266	1.75772	1.10233		1.90086	2.03083	1.96932	1.64141		1.85	1.65495	1.65694	2.04973		1.90557	1.56015	2.2751	2.60724		0.910236	0.695206	1.0448	0.49644		2.10796	1.69777	2.38697
ENSG00000275381	AC019206.1	0.218469	0.302556	0.470506	1.14982		1.33911	1.0767	1.62096	1.13085		1.74171	1.0639	1.50714	1.8641		1.12744	1.22539	0.709005	1.31435		1.32132	1.30636	0.573844	1.71993		1.20219	0.613185	1.47593	0.794263		2.06486	0.994276	0.839395	2.73839		1.00657	1.84157	1.84181	3.44059		1.53706	1.08373	1.63047	1.65793		1.31407	1.23629	1.13487
ENSG00000255358	AC019227.1	0.546172	0.924478	0.980221	0.87486		3.42474	3.19646	3.60214	5.41867		3.04799	2.86836	2.84242	4.45312		4.42924	2.27979	3.21678	5.13058		3.3033	2.72158	2.86922	5.2969		3.17245	3.9857	2.5717	4.58229		3.71675	3.79758	3.12442	5.30408		2.23681	2.96345	2.96005	6.31671		2.15189	3.51735	4.01955	2.44438		3.2474	4.24461	3.63158
ENSG00000231699	AC020550.1	0.712034	0	1.38013	1.17313		2.40797	1.75459	3.16982	3.93139		1.05963	2.44763	2.48189	0.972075		0.559934	2.15479	1.64323	1.80368		1.14839	0.212884	1.74559	0.974889		1.39313	0.639518	1.04953	0.955815		0.861414	0.64811	1.75089	1.73675		2.44952	0.662296	1.8866	5.74696		0.320614	2.67694	4.78262	0.831311		3.07181	1.03151	3.07737
ENSG00000229056	AC020571.1	6.52891	9.14855	10.2502	3.71518		13.9096	19.2386	41.0294	30.7299		8.93616	9.61616	23.412	14.6255		12.0689	16.8067	30.689	19.3743		4.23996	2.95826	4.1482	2.6501		0	0.129734	0.0532277	0		6.94625	7.77906	5.54983	2.34881		4.25927	10.0095	0.487099	0.582921		6.48779	10.8309	14.7149	12.041		1.74963	4.82593	0.252115
ENSG00000257243	AC020612.1	1.11556	0.594207	1.61709	0.746184		1.01571	1.53308	1.53869	2.44304		0.547303	1.42575	3.17806	2.09897		1.39181	1.2089	0.928302	1.41294		0.692004	2.43735	1.95347	2.81979		1.10182	1.83049	1.26487	1.05593		1.23281	1.62726	0.703375	1.16283		1.68691	1.34693	1.18852	2.15385		2.07688	2.10598	3.20216	1.70319		3.06132	1.74818	2.95989
ENSG00000273855	AC020658.5	0.105033	1.06671	0.226205	0.192277		0.355202	1.29411	0.649424	1.54043		0.502417	0.541579	0.228817	0.238987		0.567851	0.931646	0.302993	1.66289		0.4235	0.942085	0.183924	1.00665		0.513758	1.35608	0.51606	2.52613		0.555924	0.318678	0	0.640475		1.03238	1.03802	0.632489	0.620299		0.472942	0.603288	0	0.674453		1.39423	2.13974	1.22217
ENSG00000259463	AC020661.2	3.64444	3.83068	3.2603	4.15694		9.19622	8.3589	7.4188	7.73934		6.97316	5.71783	9.28312	8.80268		5.56654	5.20732	6.55059	7.03042		7.14386	3.93939	7.36364	8.59786		3.70241	5.60235	7.36912	3.70051		6.18959	7.48509	6.08933	9.04125		7.0954	6.91012	6.55008	9.98895		7.38458	7.61198	8.78738	6.15331		6.51232	7.05643	6.43092
ENSG00000259617	AC020661.3	1.02134	1.41445	1.6997	1.95469		3.65023	4.11838	2.75563	2.72347		2.36873	2.02141	2.15759	5.07034		2.64681	3.12474	1.741	3.41039		2.0965	2.49841	3.57696	1.97044		1.64634	2.03271	3.13635	2.3889		1.61472	2.67626	2.47342	2.1389		2.22451	1.83522	2.06875	4.29536		1.41102	3.49074	3.81121	2.98108		2.88868	4.2034	2.97109
ENSG00000275056	AC020663.3	2.04251	2.8876	3.25333	4.2649		7.1952	7.52352	9.26122	7.37879		8.97862	10.8974	11.4641	15.1283		8.13559	7.46	9.8509	10.9947		10.0199	7.98326	10.3202	14.1574		4.63112	5.20729	5.5927	4.9743		4.60098	6.55218	4.27263	5.65084		6.16917	6.33279	6.09856	13.3819		5.53257	8.08781	8.33634	8.24697		4.88949	9.11186	8.02834
ENSG00000224722	AC020688.1	3.77572	2.7304	2.40343	2.46856		3.91555	2.88749	3.72607	1.82926		4.0926	2.94107	3.32262	2.05255		2.63276	2.32912	3.59489	2.49711		3.68975	1.94632	2.08448	2.24099		5.11751	4.11369	4.20374	2.99611		2.75645	4.28888	4.07815	3.52854		3.67918	3.82771	3.13609	2.27012		3.45469	1.70932	2.8225	1.38978		4.32067	3.21654	3.89565
ENSG00000213757	AC020898.1	34.7152	41.1738	45.386	47.8656		34.1129	49.2775	49.2025	51.0944		29.8474	41.0961	38.8956	50.8698		35.6321	49.1227	46.754	51.9636		26.9245	33.3774	27.4253	37.3542		18.8633	22.6497	21.8462	16.1011		27.1187	28.5023	31.2471	31.3745		32.6505	33.9843	37.9023	28.5378		46.8813	54.0268	48.0236	67.9413		25.7424	30.257	30.2752
ENSG00000273654	AC020904.2	4.97406	4.12326	4.27633	3.95314		6.0367	7.87485	9.82171	12.2506		8.74116	12.9617	11.1274	14.0559		7.01868	11.923	11.6488	16.7322		5.24038	2.77841	3.51215	2.2701		4.56189	3.85801	5.7813	4.00862		3.88232	5.05085	5.47992	3.82309		5.68416	4.52401	4.29969	7.0017		6.54756	5.13869	5.62155	5.58875		6.2344	5.43585	5.20105
ENSG00000268289	AC020908.1	0.497406	0.0765396	0.0892701	0.227642		0.911157	2.55356	0.820129	0.286079		1.05747	0.854921	1.44482	0.282943		0.570432	1.03812	2.27191	0.419999		2.13928	0.495716	1.01618	0.113505		0.101375	0.372291	0.610978	0.741894		0.877565	2.01223	2.03853	1.68506		0.814839	0.674714	0.6989	0.897587		2.42636	0.779182	2.06235	0.58073		1.16923	0.675546	1.03354
ENSG00000269066	AC020908.3	0.608847	0.0351329	0.368788	0.139322		0.739956	1.35967	0.28234	1.11618		0.606744	1.26447	1.32639	0.735961		0.673297	0.953028	0.658638	1.4459		1.16608	0.284427	0.999524	0.208402		0.558396	1.83704	0.514156	1.36217		1.266	1.84729	0.857743	2.32041		0.935061	0.486679	0.641614	1.16111		1.5421	2.3049	2.31929	1.42168		1.01025	0.689082	1.13859
ENSG00000274104	AC020910.4	3.18094	4.24653	2.96244	5.03623		0.581479	1.74777	4.73093	1.63171		1.37079	2.80752	1.99777	4.01011		2.66202	2.64656	3.22407	3.70222		1.66389	4.17687	4.06473	4.88491		1.57695	2.36474	1.84802	1.29832		3.05523	5.08646	3.65551	8.27135		3.96102	6.59721	7.19609	8.8852		2.95173	3.86064	4.43786	4.31605		2.74603	2.21846	2.71528
ENSG00000268056	AC020913.1	0.422042	0.606132	0.353474	0.429224		1.58585	1.09777	1.68168	2.9128		1.74464	1.45077	2.17939	1.65384		1.70553	1.61485	2.63788	2.19757		1.05884	1.05152	1.14962	1.99035		1.20422	1.36883	1.61282	1.94092		2.05652	2.91671	1.44139	1.77924		2.07414	1.52663	1.24249	2.44632		2.32267	2.88936	1.51655	1.31398		1.75072	2.84472	2.80622
ENSG00000269836	AC020913.3	2.22838	1.37159	1.79969	2.03967		4.39598	6.63517	7.34836	4.48572		7.89576	5.10673	8.09098	5.70413		7.84915	7.7513	6.69615	9.64318		8.38599	3.88642	7.80428	13.4753		2.95205	5.21207	9.58014	7.06283		6.17806	9.5782	7.03973	7.54907		9.81066	7.77271	6.93309	11.5152		10.452	10.0843	12.704	6.72099		6.16252	13.2827	8.33448
ENSG00000268201	AC020915.2	1.51935	2.68863	2.68135	3.82439		2.74749	2.13199	2.45293	3.85947		2.42256	3.4335	2.26793	2.54477		2.69659	1.98187	4.56556	4.65054		7.75976	5.80439	4.50815	6.12514		3.92231	3.83798	4.0954	4.5323		4.4676	3.90555	3.89174	4.63238		4.6668	5.29957	4.26965	3.78025		6.03366	6.30272	6.87698	7.0462		5.49725	4.70016	5.43705
ENSG00000268516	AC020915.3	1.7915	1.65402	1.92913	1.7967		2.46399	2.16506	2.57578	2.3368		1.8861	2.39653	2.58943	2.1259		1.91268	2.07075	2.50982	2.41019		1.99076	2.0246	2.88194	1.49049		2.07543	2.03055	2.42165	2.33965		2.67029	2.18462	2.57326	2.62507		2.14843	1.70423	1.68273	1.47649		2.10353	2.16631	2.45227	1.86143		1.92721	1.88594	1.58873
ENSG00000267519	AC020916.1	1.59634	1.71545	0.422699	1.05395		0.586314	1.17688	0.420698	0.451534		1.36306	2.02405	1.12121	1.72679		0.926068	0.662235	0.679429	0.696053		0.970757	1.36923	1.42059	2.68726		0.51202	1.30742	0.69111	1.33198		2.86915	2.8187	0.938445	1.22343		0.73951	1.38442	1.19766	5.60244		1.29619	1.95406	0.846329	1.94013		6.07915	10.3189	2.44694
ENSG00000240418	AC020917.1	0.389904	0.575975	0.279906	0.785149		0.923008	1.53728	1.25361	1.92855		1.29864	1.13181	1.0193	1.5969		1.14981	1.92589	1.16227	1.21814		0.712695	0.466295	0.682765	0.747378		0.127145	0.671207	0.287358	0.639707		0.550321	0.8281	0.21306	0.52835		0.702605	0.997338	0.626115	0.332609		1.02413	1.14012	1.06697	2.09401		1.18609	1.50626	1.36108
ENSG00000267703	AC020917.2	0	0.374109	0.373999	0.953713		1.07668	0.641892	0.357912	1.19854		1.10757	0.33164	1.4292	0.658554		0.284505	0.543654	0.751439	1.39302		1.68048	0.778806	1.11501	2.21915		0.212357	0.38993	0.995442	0.971308		1.05045	1.40505	0.593089	2.58852		1.35129	0.269213	1.39432	2.22209		1.36841	1.81356	1.08003	1.41924		1.92098	1.20546	0.817898
ENSG00000267254	AC020928.1	0.077066	0.227687	0.0331947	0.338591		2.74957	3.96904	4.02168	5.07952		2.78527	4.99808	4.40992	7.38232		4.9998	5.32387	3.73491	6.77409		0.0994354	0.345619	0.242912	0.569786		0.18848	0.432609	0.189325	0.500015		4.63839	5.40134	4.40599	5.11709		0.965795	1.30821	1.07666	1.28954		1.97797	3.46073	2.56903	4.01293		5.03825	5.47056	6.00817
ENSG00000259797	AC020978.1	0.433875	0.851235	0.292005	0.347491		2.52189	2.00466	1.4084	2.62016		3.51666	3.60434	2.99316	3.20845		3.41193	2.71658	2.03388	3.2285		2.01183	1.54043	2.5642	2.15341		2.18857	1.15688	1.19912	1.63806		1.64031	0.905032	0.388972	0.367458		1.59922	0.945861	2.22081	5.33824		2.1368	2.662	1.41666	2.15286		1.48484	1.17852	1.71291
ENSG00000260891	AC020978.3	2.11938	3.58738	2.87993	3.1408		6.99671	5.59563	6.92653	10.5352		10.2452	8.26837	12.8254	11.9984		10.5158	8.63595	10.117	11.6322		16.2771	11.089	14.9335	14.9925		4.01094	4.98546	4.15288	5.19326		5.41801	6.50693	3.46403	6.70116		7.00584	6.21911	8.69068	9.03973		4.08992	4.32126	6.6533	5.24341		7.24263	4.75167	11.9531
ENSG00000262514	AC020978.6	0.175999	0.324987	1.09501	0.590681		1.10772	1.54203	0.79802	1.28217		1.2888	1.77018	2.38571	1.69083		1.63393	1.56112	2.62318	2.42729		2.42855	1.28627	3.76681	1.6868		0.406526	1.03188	0.408348	0.612516		0.709741	1.03832	1.12202	0.980467		0.888978	1.52337	1.57797	1.57836		1.2988	0.63309	1.53242	0.410963		1.28169	1.25712	2.53553
ENSG00000263276	AC020978.7	1.1368	1.08503	1.95201	1.86312		2.46773	2.29973	2.5931	4.86391		4.65398	4.40945	6.2137	5.18199		3.8054	3.27833	5.25145	6.0123		11.5954	7.01581	12.7645	5.91037		1.85039	2.46633	1.9719	2.19966		3.69379	4.26483	3.95856	4.57973		3.09542	2.71493	4.19063	4.85381		1.96278	2.02946	3.5064	2.11641		4.72206	2.12813	5.00514
ENSG00000230580	AC021016.1	15.0554	15.1911	18.0691	14.3351		14.0291	21.5935	23.7475	22.0361		15.6567	21.4169	14.4869	21.8476		18.6479	24.1742	17.3455	24.2048		9.17142	8.2918	8.97832	5.48835		9.23371	9.41941	10.1911	8.34259		12.6877	11.3137	11.0318	10.2322		15.4623	12.302	13.5851	8.76286		21.4602	23.5111	20.0602	30.8013		12.2972	13.7159	13.1718
ENSG00000261338	AC021016.2	0.940733	1.11969	1.36695	1.12043		1.07324	1.00546	0.546619	1.31026		0.614447	0.506496	0.72429	1.23788		0.646193	0.709652	0.817402	0.990526		0.74948	0.694681	0.873282	0.698321		0.554397	1.20885	0.570803	1.00163		0.685598	0.859716	1.32385	1.41299		1.23937	1.30462	0.66887	1.38335		1.04622	1.12447	0.986864	1.08509		1.40108	1.7651	1.53551
ENSG00000177406	AC021054.1	0.716754	1.55421	3.06604	2.29319		0.800563	1.10997	1.11403	0.782868		0.922663	1.74805	1.94825	2.0498		1.84865	2.13408	2.57982	1.92391		2.37563	2.72293	3.40839	4.42058		2.20326	3.9718	2.31814	3.66323		1.73027	0.917757	1.7854	1.16729		1.82589	1.95725	2.92231	2.15532		1.58409	2.23184	2.16751	1.90396		3.33876	3.07217	3.85309
ENSG00000240950	AC021074.1	23.689	21.8712	24.8772	20.911		22.7252	24.4884	27.2534	21.4491		21.322	22.5218	20.0251	22.0275		17.9871	26.117	20.8924	20.4824		11.4737	12.0053	9.37521	9.13777		14.9325	9.71602	16.9362	8.61441		13.5309	12.5724	15.2541	13.1184		23.6986	23.7056	23.5396	16.5673		29.9278	27.7644	32.2482	30.3117		18.2843	17.8296	16.2449
ENSG00000230551	AC021078.1	1.62077	2.1044	2.21707	2.04692		5.40617	7.34536	8.72171	10.4997		4.49714	6.45227	6.52309	7.83128		3.79936	4.67991	5.08647	7.70744		3.25995	2.78453	3.90658	5.26255		2.28764	4.20358	2.86906	4.34476		2.49572	3.0011	2.92466	4.15216		2.96554	3.122	2.81632	5.19073		3.23448	3.71927	4.04206	4.27725		3.782	3.50202	4.19544
ENSG00000248925	AC021087.1	1.1117	1.51906	2.72941	2.07582		1.05268	2.19156	1.70467	1.30434		0.661761	1.73241	0.387499	2.17537		1.31134	1.09049	1.47521	1.85862		2.2233	4.12147	2.80326	6.75811		2.12073	3.7443	2.13023	2.68617		3.49681	3.03569	4.69279	2.28979		2.62247	2.11979	3.48111	5.69003		3.60414	4.2724	3.53996	6.33389		1.69705	2.29496	3.47418
ENSG00000230747	AC021188.1	0.878303	2.05623	1.45245	0.660367		0.424323	0.154594	0.310319	0.811846		0.700215	1.47365	0.546688	0.856477		0.894191	1.03111	0.542931	1.03297		0.252956	1.03163	0.43943	0.558321		0.805523	0.915634	0.732073	1.05269		1.75513	1.85587	1.60695	2.21031		1.61867	3.0271	4.08007	10.1888		0.282487	0.62241	0.468208	0.366226		1.11904	0.937244	1.72071
ENSG00000262477	AC021224.1	4.27951	3.90111	5.19162	2.82627		8.88503	10.8459	12.2924	8.27192		7.22665	8.62791	10.2671	9.67575		6.15029	13.779	8.28229	8.19905		6.42159	4.65638	6.49788	3.07801		2.94781	2.79761	3.85931	2.12093		4.7923	3.86244	6.10529	4.07403		4.59238	3.5271	3.62091	2.1328		8.11037	7.89183	13.2404	12.8389		4.83132	4.21811	5.11022
ENSG00000259397	AC021231.2	12.8463	8.95408	10.0667	8.00386		15.1085	12.1452	9.59439	5.92536		11.7963	10.4933	8.45119	6.65627		13.4091	10.2366	8.53072	7.16876		11.0774	11.2181	6.34766	4.65837		11.1596	10.2813	12.2251	7.96774		16.2049	11.1913	6.64617	5.86		11.7984	9.98208	8.53999	5.28939		12.1702	8.06934	8.30588	4.2693		8.73199	11.545	8.19282
ENSG00000271543	AC021443.1	0.110011	0.812553	0.236925	1.10764		2.51125	4.33742	2.99289	3.41668		2.92349	1.3866	3.35526	1.62703		1.18953	2.87	1.58677	2.22938		0.532286	0.986734	2.69698	2.71121		1.07621	0.247018	0.675647	1.35369		0.831815	1.33513	1.91616	0.894439		1.75712	1.02326	2.78235	5.95555		0.495356	1.8382	2.32625	1.02752		1.00396	0.59764	1.64583
ENSG00000240975	AC021723.1	0.360579	0.416137	1.26192	0.7426		1.67669	1.38834	3.67864	1.86646		1.24569	0.929623	0.65461	1.23067		0.708887	1.50511	1.43025	1.37009		0.872329	0.943305	0.947121	0.370268		0.551167	0.607232	0.221455	0.5042		1.09057	0.547013	1.29305	0.366459		1.10755	0.94329	0.977104	2.57313		0.608855	1.12969	1.56979	1.47344		1.04703	1.22429	0.89908
ENSG00000259584	AC021755.2	0.214929	1.46347	0.0867904	2.36073		0	1.35717	0.697679	3.4303		0.656838	2.83215	0.819399	2.90366		0.184862	1.54196	1.08502	5.2743		1.16992	2.65071	2.25818	3.05307		0.0657063	3.67982	0.990011	4.68836		0.325024	3.09752	0.578056	10.7761		0.462119	0.87463	0.485348	1.82464		0.0302431	2.63735	0.267341	2.38386		2.40723	2.87038	2.52324
ENSG00000275636	AC021755.3	0.356329	1.36294	0.274075	2.23648		0.473408	1.50526	1.44782	6.32385		0.432881	2.97472	0.961099	4.05386		0.450341	2.04513	1.46845	8.31709		2.29879	3.72874	3.03072	5.64538		0.933721	4.11479	0.687797	4.9541		1.07771	1.54447	2.4513	14.0717		0.875594	2.60416	0.613071	3.00627		0.229211	2.87067	0.569859	4.51679		4.73	6.68304	4.78088
ENSG00000272800	AC021851.1	0.901032	0.554594	0.554432	0.746184		0.634817	1.61238	0.663228	1.55466		0.615716	0.762037	1.0282	0.683387		0.822435	0.794741	0.464151	0.380406		1.07261	0.384845	0.93917	0.469965		0.760784	0.867073	0.975005	0.935939		0.908385	1.0089	1.05506	1.13376		1.10704	0.199546	0.49091	1.41478		1.35239	0.694527	1.01402	0.701313		0.907718	0.505029	1.39079
ENSG00000254314	AC021915.2	0	0	0	0		0	0.0900783	0	0		0	0.0837718	0.212362	0.207937		0	0.190731	0.316354	0.416692		0	0.27323	0	0		1.16222	0.820799	0.583717	0.368026		0.110559	0	0	0.0495345		0	0	0	0.791573		0.0822993	0.381751	0.0909381	0.0853567		2.15324	0.330976	2.76479
ENSG00000240919	AC022034.3	0.339929	0.941533	1.41189	0.977877		1.23169	2.51296	1.98169	1.34062		1.08401	2.00316	0.493696	1.7679		1.28884	2.40708	1.19074	1.72217		0.939852	1.3067	1.02043	1.46274		0.653214	0.436157	0.775439	0.651874		1.10155	0.884032	0.995099	1.11867		0.954623	0.846922	0.935766	1.14716		0.929311	0.760708	1.51009	1.92767		1.93384	1.45096	1.37229
ENSG00000225349	AC022080.2	1.74201	2.17125	1.54757	1.75394		0.699575	0.6439	0.161564	0.150285		0.0925863	0.349311	1.012	0.49546		0.171237	0.0227231	0.188447	0		2.24765	0.520828	2.59289	1.25217		1.49115	1.90686	2.6747	1.80254		0.0658585	0.132135	0	0.118028		4.12006	6.93703	2.72742	8.57323		0.686342	0.500288	1.19175	0.610148		3.10727	3.39111	5.2123
ENSG00000267169	AC022098.1	0.553714	0.874463	1.09052	1.04032		0.850044	0.529627	0.594632	0.829683		0.805437	1.10197	1.17454	1.17701		0.773468	0.714671	0.725101	1.21808		1.45708	2.31988	2.4368	2.32425		1.2384	1.34146	1.10076	1.55667		1.1789	1.30422	1.23169	1.60925		1.46804	1.55866	1.82513	1.07569		1.46807	1.83369	1.90311	2.0585		1.59576	1.84047	2.53119
ENSG00000271717	AC022146.2	0.066702	0	0	0		0	0	0.0824843	0.115089		0	0.229289	0	0.0758851		0.0655669	0.174014	0	0.506896		0.107579	0.997131	0	0		0.489398	1.87215	0.573524	1.11924		0	0	0	0.542318		0.163904	0	0.160667	0		0	0.139317	0.248904	0		3.04363	1.75142	3.76985
ENSG00000268970	AC022150.2	0.756923	0.765396	0.815075	0.791799		0.975151	1.06583	1.11431	1.92792		1.37931	1.23902	1.46576	0.98415		1.48808	0.959133	1.03978	2.14565		1.39518	0.808233	2.52468	1.43115		0.881525	1.09259	0.70838	1.16929		1.09014	2.1872	0.812458	2.14906		1.06283	2.01157	1.60617	2.2351		0.608619	1.46802	1.30017	0.925802		1.25595	0.587432	1.07848
ENSG00000269825	AC022150.4	5.18364	3.54426	4.16886	3.60327		6.13279	5.93488	5.55344	5.04857		7.95329	4.85629	6.40394	3.49573		7.00222	4.38443	6.65383	3.71629		9.16218	4.55683	4.55284	5.53496		6.74744	6.46934	8.52967	5.63454		8.44287	9.80501	6.81419	8.74716		7.73067	5.83742	7.50925	8.11862		6.8995	3.9409	5.61641	3.35905		5.49742	3.95545	5.56835
ENSG00000254802	AC022182.2	0.135112	0.0997955	0.232788	0.766757		0	0	0	0		0	0	0	0		0	0	0	0.0684516		0	0	0.141958	0		3.63488	3.61022	3.28605	3.02285		0	0	0	0		0.398408	0.251349	0.162724	0.638351		0	0.0564406	0	0		2.24189	2.47115	3.09942
ENSG00000255397	AC022182.3	2.11021	1.06809	1.82248	0.980461		3.6859	1.84771	2.94066	1.33072		2.96045	1.87791	3.65594	1.32832		2.66395	2.17413	3.66172	1.23461		2.95422	1.24901	1.31302	1.46661		2.50187	1.69567	3.43411	1.48584		2.41361	1.69001	2.53523	1.34991		2.10572	1.4198	2.08993	1.62369		3.58127	1.3312	2.97122	1.03801		2.32836	1.07655	1.96756
ENSG00000213399	AC022210.1	1.40503	3.86462	1.32385	1.33963		1.26213	2.01966	1.70128	2.47478		2.2714	2.64969	1.99809	1.86488		3.22262	3.05458	2.15324	3.26254		0.944198	1.61905	0.922637	0.881703		1.3244	0.953027	1.54606	1.01508		0.486921	0.621684	0.689793	1.26928		1.18681	1.66764	1.86844	4.14888		2.27361	2.69007	2.73072	1.94797		1.18996	0.821598	0.705536
ENSG00000265800	AC022211.3	1.5088	1.12513	0.999825	1.22168		2.6003	2.07349	3.94687	4.00511		2.46742	3.85664	4.63546	3.82916		4.05007	2.02866	4.60361	4.26299		3.18218	2.16876	2.03236	4.21103		1.1354	2.73634	3.20764	3.7002		2.45718	2.20087	2.19992	2.20181		2.13895	1.07954	2.44615	4.68377		2.67833	2.36352	4.33092	3.79411		2.84054	2.31187	3.42447
ENSG00000241400	AC022215.1	0.384734	1.00643	1.10478	0.821692		0.4337	1.5801	0.713648	0.553191		1.36322	0.808212	1.67631	0.875404		0.126062	0.903336	0.739906	2.92375		0.827347	1.05442	1.01057	0.614557		0.156824	0	0.157527	0.28692		1.35756	1.55642	2.69364	2.43294		0.472697	1.26742	0.386133	1.95657		0.649642	0.468753	0.319037	1.12296		1.54276	1.16116	1.43896
ENSG00000253736	AC022217.3	0	0.48707	0.142021	0.784676		0.0557526	0.487498	0.326188	0.568907		0.140195	0.680051	0	1.95059		0	0.722555	0.190232	2.50568		0.638138	0.69006	1.27023	2.07662		0.403198	1.40667	0.243003	1.10652		0.89751	0.200079	0.40539	2.77014		0.405105	1.45677	1.19131	2.59633		0.296932	0.48207	0.656201	0.461945		1.14891	0.656781	2.19236
ENSG00000269954	AC022239.1	0	0	0	0		0.817705	1.07817	1.93642	2.38399		1.4687	0.105546	1.73913	0.681159		0.814903	0.720917	2.19219	0.933332		1.18849	1.17044	1.20974	0.945874		1.23903	0.310242	0.848581	0.309123		0	0	0.0471882	0.624096		0	0	0.221873	0.770655		1.29613	1.10625	2.17692	1.34428		11.6923	2.04332	11.7135
ENSG00000250983	AC022296.2	1.14912	1.06094	0.247481	1.26217		0.194306	0.849501	0.85261	1.18964		0.732898	0.526684	0.333786	1.04586		0	0.839404	0.994478	1.74653		0.370668	1.37426	0.402448	0.314667		0.562081	0	0.2823	0.257092		0.347551	1.04596	0.470948	0.31143		0.84711	0.801641	0.553585	0.791751		1.03485	1.20006	0.28587	1.0733		1.14403	1.24853	0.955087
ENSG00000272832	AC022296.3	0	0	0.0620239	0		0	0	0	0.496911		0	0.461992	0.334614	0.262114		0	0.210372	0	1.53201		0	0.602732	0.706032	0		0	0	0	0.128865		0	0.349518	0.118029	0.156101		0	0	0	1.19057		0	0.240608	0.286579	0.26899		1.24244	0.834422	1.00533
ENSG00000275580	AC022306.2	1.00455	1.3912	0.888562	1.28071		1.33462	1.67975	1.90772	2.41421		2.55514	1.84991	1.92791	1.95917		1.79858	1.66602	1.39719	3.77155		1.15726	1.17991	2.13602	2.94727		1.00905	0.64446	1.14578	1.24414		1.68189	0.870824	1.02924	3.20864		0.925667	0.583988	0.777756	0.670951		1.777	1.04908	2.27591	1.17283		1.81566	1.91654	2.89242
ENSG00000224195	AC022400.1	0.573787	1.68559	0.16851	0.907158		1.32303	1.34966	0.903064	2.43006		1.77433	1.61378	1.36365	0.830814		1.07677	0.816499	1.95618	1.38741		0.757162	0.857756	1.00476	1.85689		0.893015	0.468501	1.4096	0.700215		0.157765	1.42438	0.587891	1.55505		1.0895	0.545836	0.75387	0.821489		2.52493	0.762645	1.4923	0.243602		1.29828	1.22796	0.9538
ENSG00000229990	AC022400.2	0.14645	2.56903	1.02506	1.74262		0.990532	1.71419	0.724404	4.04301		3.50265	2.51712	2.12697	3.16563		2.80717	2.55982	2.11235	3.3388		1.41719	0.547321	1.5387	1.80462		2.14903	2.71291	1.16927	2.86694		1.32881	0.44434	1.95065	2.18296		1.6194	0.510825	1.94017	2.45054		3.9566	1.68236	2.82353	2.13728		1.57951	2.32049	2.49528
ENSG00000270808	AC022400.4	1.0551	2.39788	1.04877	1.04004		1.78408	4.59998	3.41243	7.70213		1.89802	5.30091	2.82901	6.00182		2.95189	3.26076	2.80957	5.13985		4.4506	3.7612	2.55822	5.77843		3.17596	2.64248	1.59509	3.26849		1.59557	4.3094	2.41155	2.85949		2.59267	3.77463	1.85722	3.91446		3.19773	2.88182	3.12957	6.25402		4.17478	6.02585	6.34098
ENSG00000272140	AC022400.5	0.954197	0.575331	1.30011	0.730797		1.25125	0.791775	1.22813	2.11679		1.17989	1.09336	2.17773	1.7502		0.976243	0.508028	1.26396	1.38121		1.41333	1.3391	1.2276	1.75971		1.00015	1.48666	1.17207	1.19811		0.471176	0.915799	1.03751	1.71522		1.22021	1.2	1.00848	1.49507		0.569951	1.4439	1.18689	0.86395		1.80946	2.34502	2.49252
ENSG00000258452	AC022404.1	0.51016	0.392511	0.183118	0.0778264		1.22206	1.04761	1.15659	1.02695		2.25955	0.389708	1.60535	1.35426		1.58802	1.24219	2.4528	1.18461		2.19414	1.39817	1.93559	2.56114		0	0.286378	0.313322	0.190229		0.771486	1.41888	2.0908	1.72827		2.5072	1.87833	1.74085	7.19743		0.765715	0.177591	1.9037	0		2.11625	0.153971	1.13071
ENSG00000242615	AC022415.1	5.23309	5.08582	5.37151	4.22971		1.00906	0.810675	0.586579	1.02966		0.406629	0.245462	0.533354	0.504834		0.391068	0.311368	0.0882815	0.329466		1.0365	1.53257	1.71485	1.27796		3.16222	4.5524	3.40193	5.18641		5.3915	5.19969	4.81301	3.81517		5.45195	6.84944	5.9524	7.53054		0.585644	0.335574	0.26646	0.0714588		5.49681	6.276	6.77854
ENSG00000248878	AC022447.4	0.38262	0.588766	0.686693	0.700437		1.34787	1.25714	0.630869	0.440122		1.08458	0.584561	0	0.580396		1.2537	0.931646	1.28772	0		0.617101	0.762641	0	0.61118		0.935773	0.286378	0.313322	0.499352		1.3501	2.3218	1.30675	1.20979		0.940199	0.444867	0.768023	0.878756		0.933216	0.599371	0.634568	0.29781		2.16916	0.57739	1.16605
ENSG00000227040	AC022483.1	3.43886	2.11665	3.52672	1.72371		2.11132	2.57248	1.41751	1.13019		1.69717	1.17273	1.24861	1.6767		1.93162	2.00789	2.18481	1.29629		3.10328	1.52999	1.57714	2.18602		2.40297	2.66579	2.86632	2.19821		2.60019	1.98738	3.14588	1.16498		3.62151	2.57034	1.9229	3.30425		2.81117	2.09492	1.98596	1.33831		2.81905	3.3731	2.3478
ENSG00000259767	AC022558.1	1.78949	1.46336	1.2663	1.59116		2.11811	2.33083	1.7071	5.55775		2.22829	1.87472	2.15344	3.95539		2.46266	2.96116	1.47492	3.95021		2.63876	2.06367	3.49173	0.980042		1.37549	1.54984	1.88407	2.1162		1.85564	1.62884	2.09541	1.45494		1.19354	2.73453	2.9557	3.72407		2.53243	1.81542	2.73465	3.16374		3.2662	2.73128	4.07953
ENSG00000259805	AC022558.2	0.0923566	0	0	0.056357		0.390416	0.303447	0.647184	0.371827		0.458142	0.352752	0.447114	1.01569		0.242093	0.67464	0.577255	0.935807		0.744777	0.552257	0.646907	0.210752		0.0752921	0	0.151259	0.447695		0.186221	0.280217	0.0630845	0.0834335		0.567361	0.286351	0.630308	0.393925		0	0.803754	0.497807	1.11422		0.893933	0.668976	1.2026
ENSG00000259356	AC022710.1	0	0	0	0.0238592		0.793371	0.5781	3.51352	2.56363		0.0969791	0.0597362	0.719299	0.25207		0.115304	0.0680034	0.206787	0.231106		3.88879	1.94835	6.57295	0.820855		0.749074	1.78516	0.75243	1.60376		0.37448	0.514072	2.88439	4.50358		0.528433	0.363687	2.98239	2.32197		0.616205	0.299442	0.972695	0.0608664		2.10853	0.377621	5.0588
ENSG00000267766	AC022726.1	0.897093	1.34591	0	0		1.4221	5.11205	1.52536	0.773934		2.14559	5.65358	0	0.25515		0.992056	4.50521	0.646971	0.284058		1.62771	1.84397	1.17818	0.153533		0.548505	0.755373	0.275481	0.752646		2.71324	1.02069	0.459572	1.36758		3.03104	5.21518	0.135053	1.3245		1.26232	3.39611	0.557929	0.261843		2.79099	4.77197	0.186404
ENSG00000244527	AC022795.1	3.28841	5.04523	4.99913	4.55917		4.00675	6.6733	5.3223	4.67262		4.16378	4.37751	3.93311	3.57609		2.85216	4.84456	3.20857	5.87999		2.72981	2.02418	1.60896	1.7877		1.6558	1.4116	1.42562	1.73109		2.48643	2.64105	2.57648	2.6212		2.67369	2.02414	2.38791	2.18957		5.66151	4.24221	5.65426	5.98475		5.49652	6.65538	5.54667
ENSG00000253273	AC022826.1	0.547868	0.905164	0.434707	0.527866		1.82841	1.31453	0.998418	1.99011		1.71647	1.91634	1.54951	2.5916		0.736956	2.00101	1.49728	1.64348		1.4882	1.42249	0.85839	1.5792		0.775742	0.582716	0.779218	0.935432		1.39538	2.23095	1.15221	1.99277		2.19652	1.47515	1.42385	2.15705		0.843952	0.572153	2.11615	1.0773		1.10045	1.95811	1.12641
ENSG00000253833	AC022868.1	4.27439	5.15223	4.47492	4.51015		1.00383	2.56009	1.46826	1.94622		1.89316	4.28554	2.15552	2.22881		1.75069	3.71705	1.7982	1.20307		3.73417	3.37239	3.11872	3.6577		3.62981	2.99927	3.20855	3.91819		1.5262	4.59312	3.10211	2.0916		2.18819	2.69196	1.64447	4.03194		3.07412	5.76581	3.61833	2.70314		6.74764	10.8579	4.78619
ENSG00000263924	AC022960.1	1.13393	0.923753	0.287306	0.610534		2.76328	1.31494	2.06211	1.38107		1.91438	1.22288	2.42187	1.29005		1.24577	2.29699	2.40523	2.28103		0.96821	1.59541	2.10245	1.82652		0.978797	0.973519	1.63864	1.04462		1.41217	1.41665	1.09347	1.80773		0.327809	1.39596	1.36567	1.37874		0.750863	0.417952	0.580775	0.856633		1.27279	1.32866	1.16422
ENSG00000260747	AC022968.1	43.4311	34.571	33.0259	27.4475		40.4486	36.9469	40.524	27.637		34.1643	33.8788	26.8479	35.131		33.6581	36.3616	26.5877	37.4484		35.0658	27.7915	22.5307	26.0291		27.0365	34.4916	35.4146	30.4311		38.9941	28.5217	31.2083	22.8436		37.6817	30.3469	23.6551	22.1757		29.2042	30.4386	29.5261	28.327		39.91	38.2776	31.9509
ENSG00000253720	AC022973.2	0.042281	1.09302	0.865058	1.04491		0.571947	1.14608	1.15027	1.2402		0.404496	2.18013	0.736883	1.25065		0.166246	0.595643	1.2197	1.66011		1.02288	1.64336	1.25866	1.0999		0.361923	0.949375	0.31161	1.46622		0.575453	1.02627	0.909727	0.515647		0.519478	1.27815	0.203687	0.873954		0.33317	1.01557	0.473325	0.296183		0.947108	0.842211	1.82737
ENSG00000254263	AC022973.3	0.596461	1.19317	0.69581	1.1374		2.73152	3.91947	2.39717	5.31727		1.32089	2.05035	1.94911	3.78873		2.34525	2.54158	1.72064	4.59571		2.32481	2.30344	1.82782	3.19855		2.43127	1.17188	0.976867	2.66891		2.63082	2.94078	0.611123	2.69417		2.19849	3.17853	2.03534	3.6204		1.17501	2.28397	3.64775	2.14717		2.43301	3.01529	2.89185
ENSG00000234428	AC023051.1	1.98735	2.4954	5.33582	2.11011		8.04263	10.8392	12.6156	15.2249		6.76007	7.46917	9.00537	9.55633		6.17317	5.65475	5.50369	9.49793		5.684	2.93129	5.15051	5.94994		0.907287	1.63621	2.47367	3.40882		5.81036	3.53747	6.5973	9.8744		4.36255	3.78949	3.63811	5.92057		3.07237	3.45908	3.13119	2.81526		4.17693	2.73509	4.25058
ENSG00000223722	AC023157.1	5.02356	2.71887	5.16079	4.54529		0.878728	0.426864	0.571234	0.597777		0.49103	0.264652	0.670894	0.262766		0.227038	0.482046	0.333142	0		0.558768	1.20846	0.606676	0.474349		15.1811	10.8909	17.0932	15.5669		4.71528	3.15349	4.02297	2.66033		2.69586	2.48402	1.8081	2.04606		0.715001	0.482412	0.143646	0.13483		7.23368	6.79654	5.32711
ENSG00000256843	AC023157.2	7.07893	3.49585	10.1046	2.26028		8.07266	1.01418	3.25725	2.8405		7.52477	4.52724	4.7819	1.87291		9.06219	5.06789	3.32433	3.9617		9.29298	5.16811	3.45934	2.254		7.64989	5.17511	7.48195	5.15643		9.95819	6.24361	4.21682	3.5693		5.86568	6.50788	5.35328	1.6204		6.11554	4.47001	5.93838	4.61289		4.37058	8.34718	5.3363
ENSG00000276900	AC023157.3	2.62361	3.34604	2.78926	4.90463		2.82907	5.38302	4.94906	8.11379		4.20691	6.522	5.42498	9.99154		3.55154	4.46057	4.58597	6.42068		5.14586	7.66129	5.39239	6.46891		2.55575	5.17962	2.78569	3.03438		4.53913	4.89083	4.62445	8.25528		2.64979	4.43347	4.99406	18.2956		3.5666	6.38538	5.69713	7.9563		3.59702	4.21749	4.37044
ENSG00000254780	AC023232.1	8.87768	6.01574	8.50728	6.18761		10.8109	10.8378	9.1653	3.09166		9.95627	9.51912	10.8826	8.80268		6.64504	7.56431	9.04568	6.39578		8.27564	10.9579	3.8508	4.9066		4.58146	4.11479	7.60328	5.19326		9.7302	10.2553	5.34071	4.52502		5.80394	4.26135	1.96183	4.1687		12.2857	8.59075	7.80073	5.22997		10.5411	13.2001	9.07099
ENSG00000263657	AC023389.1	0.644786	1.86034	1.17167	0.811502		3.20268	6.60379	5.3821	7.37051		3.64116	5.49498	4.85786	4.99735		3.16907	4.64691	5.23137	6.89061		3.50976	5.24117	4.72807	3.69679		5.37149	5.06729	3.31654	5.049		3.0471	4.46288	4.21155	5.13319		3.81248	2.90502	3.05769	3.72861		4.08282	4.924	4.91239	5.08139		3.24308	3.79474	4.28728
ENSG00000265713	AC023389.2	5.88207	7.38306	7.66882	8.96584		18.9673	18.3279	18.6655	22.9822		19.5844	16.5155	24.2164	18.5548		17.6087	14.9268	23.8047	29.2768		25.481	21.3651	26.4739	20.4		11.7702	13.7533	10.1808	16.3955		16.3935	23.6726	18.2294	26.6128		14.842	15.7127	14.0512	20.9576		15.979	18.3015	26.2123	17.7645		18.6126	12.082	21.9796
ENSG00000267193	AC023421.2	0	0.11727	0.376131	0.0581302		0.08054	0.0391243	0.117802	0		0.0337541	0.0727703	0	0		0.0936414	0.115978	0.274808	0.160875		0.153642	0.284817	0.11121	0.13043		0	0.641705	0.156018	0.284173		0.04802	0	0.162674	0.172117		0.0780284	0.0738402	0.382435	0.312554		0	0	0	0		1.52798	0.201257	2.08499
ENSG00000270175	AC023509.4	0.599027	0.857243	1.48361	1.6449		0.911609	1.43922	1.44449	1.18861		1.75108	1.4071	1.392	0.749647		1.7665	1.10956	1.72804	0.91045		0.724596	2.23872	1.521	1.84537		3.03995	1.44593	1.58197	2.14431		1.94763	0.999622	1.87194	1.05525		0.919979	1.88049	1.62325	1.47404		1.48351	1.03221	1.0804	1.15397		1.19275	0.705086	1.54342
ENSG00000275488	AC023509.5	0.431455	0.239008	0.743364	0.605541		0.753869	0.779674	1.49392	1.38963		0.794957	1.51609	1.1697	1.43984		0.593759	1.47078	1.0372	1.27509		1.25255	0.773981	0.554052	0.590732		0.492431	0.968786	0.494637	1.35141		1.39192	1.65815	0.589414	1.59806		0.883499	1.00329	0.866048	0.679484		0.712343	0.781006	0.787116	0.570896		1.09772	0.442737	1.02799
ENSG00000256211	AC023512.1	33.7253	26.499	42.0267	33.1685		39.8791	30.3193	39.1739	18.0591		33.5253	24.3056	26.7537	29.4775		29.1732	22.8393	29.6563	21.4461		36.6872	25.66	27.1254	25.6034		22.8674	30.6039	29.3694	26.903		36.7206	30.9798	29.2162	15.9478		30.3483	21.7964	20.1126	14.9723		29.9003	24.0469	34.659	20.312		27.0922	24.5128	26.7934
ENSG00000225885	AC023590.1	0.086131	0.0397608	0.015458	0.0525581		1.56562	2.317	1.79292	3.54193		1.12919	2.5331	1.75129	5.04643		0.691433	1.48303	1.96702	4.81817		3.91276	3.36915	4.60016	2.92852		0.895263	1.70835	0.846377	3.09926		0.477586	0.936426	1.26489	1.94523		1.35806	1.7692	2.0055	3.54654		1.11501	1.99387	2.71408	3.67042		1.63162	0.480908	2.56521
ENSG00000253175	AC023632.1	0.185698	0.114299	0.26662	0.736549		0.470998	1.67786	0.918545	0.854423		0.32899	0.780194	0.719198	0.774635		0.669307	0.645941	0.357128	0.862399		1.198	1.20294	1.30071	0.423752		0.227081	0.48646	0.304131	0.553948		1.12328	1.40856	0.63421	0.922664		2.43365	1.36742	2.46013	1.70596		0.348401	0.840362	0.615954	1.44537		1.2325	0.95277	0.823158
ENSG00000253704	AC023632.2	0.3633	0.898452	0.824339	0.427545		0.515579	0.463609	0.754115	0.694009		0.717194	0.847434	0.697238	0.782351		0.395381	0.500975	0.411725	0.739518		0.544088	0.872838	0.772503	0.444122		0.571193	1.23819	0.605628	0.841837		1.07917	0.76766	1.0901	1.42415		2.21587	3.13786	3.20346	3.35882		0.628056	1.21951	1.30727	1.83297		1.3671	0.634387	1.14312
ENSG00000254315	AC023632.5	0.189102	0.872956	0.458168	0.173088		0.359724	1.74745	1.28615	2.44711		0.603037	0.595872	1.09857	1.0219		1.06883	0.962005	0.340945	1.79633		0.762473	0.706724	0.331139	1.68292		0.231243	0.424609	0.17421	0.423076		0.786413	0.573751	0.968752	0.576558		1.33594	0.989398	1.25261	1.95438		1.22401	1.62925	1.3525	1.1039		1.13743	0.941698	1.02161
ENSG00000249388	AC023794.3	0.527552	0.405892	0.520742	1.00599		0.260179	0.324999	0.70674	1.06196		0.186926	0.453367	1.21314	2.10064		0.561789	0.229383	0.570695	1.16932		1.34718	5.38904	2.46347	3.12998		1.55903	1.72749	0.486005	1.27864		0.265929	1.20048	1.39634	1.48932		1.51239	1.53344	1.95904	1.60107		0	0.183646	0.546834	0.0513272		1.31304	1.71161	1.53465
ENSG00000250654	AC023794.5	1.88704	3.40739	3.66842	4.55503		1.08714	1.66661	1.3836	2.56442		1.4201	2.16225	1.45521	1.88086		1.1819	1.50739	1.51747	2.0305		2.47787	3.79455	2.95351	3.33819		1.69494	4.18091	1.76407	4.35262		2.7274	3.49606	3.28512	3.68854		2.97504	4.17449	4.74649	5.7037		0.26318	0.976625	0.519296	1.34529		2.2583	1.85978	3.31725
ENSG00000250966	AC023886.2	12.0297	10.9502	15.934	16.4907		20.5799	13.9868	16.6221	11.8886		20.8921	16.6963	20.4243	15.8063		20.2635	18.3292	21.0986	16.3095		16.0316	17.73	19.3841	12.295		18.3709	14.2032	15.6089	16.2368		17.9356	11.3096	19.1536	11.0971		16.0291	16.2194	22.3784	13.0637		14.4955	14.6273	16.7898	17.3418		16.7745	10.0227	14.8334
ENSG00000242327	AC023906.1	22.5462	21.4311	27.9201	20.7776		37.9502	43.5627	57.1556	39.609		26.853	33.4671	30.8844	40.6322		28.7609	32.6981	29.7114	36.3443		19.6691	21.2184	17.5869	19.9247		8.89776	13.6342	15.6723	8.99936		20.9996	22.0767	18.4803	18.1922		22.3496	21.9841	16.7242	20.9815		26.9953	26.7028	32.6333	30.3313		20.4482	22.9192	22.4018
ENSG00000271870	AC024060.1	5.02776	4.29489	5.31284	4.25792		9.45492	7.3526	6.50791	11.6748		8.59103	7.26856	9.75885	9.30161		5.91217	5.51633	9.28515	8.98662		14.1717	14.1189	10.7789	13.832		10.2853	13.2412	8.88845	11.9844		9.4507	10.1935	10.0138	10.315		8.19787	8.35881	8.3189	7.77006		9.83844	9.86333	11.1049	8.55813		12.1629	7.23257	11.3648
ENSG00000267904	AC024075.1	2.76337	3.17934	3.5708	4.1248		7.61993	9.63805	10.2516	13.6438		6.55268	9.49912	10.62	11.5596		7.0625	8.20736	9.44329	12.0615		6.58241	9.4059	8.63569	8.73115		7.53817	9.49819	7.31085	7.1336		5.85043	7.35236	7.84051	9.33264		6.11129	8.35361	4.55693	8.4528		9.33216	10.0339	7.50905	8.53723		10.4754	13.0105	14.4166
ENSG00000269044	AC024075.2	16.2155	18.9868	19.5655	23.5544		21.2903	25.3768	29.3281	44.048		23.1332	25.5322	28.3111	30.3163		20.2924	18.1219	31.7988	37.6431		33.7522	28.8108	38.826	24.0788		20.5421	23.955	26.9638	27.6234		22.6392	27.0858	27.9646	28.1019		20.2327	22.8111	26.5326	27.563		30.3697	37.16	32.0875	35.3064		41.8757	41.2778	52.9012
ENSG00000269427	AC024075.3	0.871005	0.723751	1.26619	1.51477		1.65689	2.5756	2.42346	3.30628		1.75914	3.2935	3.98477	2.92322		2.22608	1.84057	2.70108	3.2544		2.59885	1.04166	2.74541	1.90807		2.66277	2.3469	2.94217	1.89997		3.35879	2.11416	1.47249	1.35732		2.03328	2.53176	2.88477	2.5291		2.30415	4.0023	2.65435	3.81343		3.68537	3.66713	5.03132
ENSG00000230649	AC024084.1	0.612192	1.60144	3.02145	1.86783		1.42335	2.57713	2.46039	3.78505		1.6811	3.79965	2.1487	3.13414		2.35695	3.32731	1.69243	4.07076		1.48104	1.9066	2.14403	3.70201		0.311924	1.08823	0.313322	1.48379		2.46875	1.70265	2.24761	2.55783		0.0626799	0	0.122884	0.0502146		0.631715	0.586051	0.634568	0.774307		1.43905	0.508103	1.27205
ENSG00000255968	AC024145.1	1.82703	2.18459	4.80561	1.67231		2.96273	3.5796	5.37052	5.52963		4.32993	4.39288	4.34999	5.79273		3.20914	4.87581	2.89447	6.41109		2.995	2.82079	2.30772	4.71595		2.1243	2.45472	1.1037	2.17782		3.12526	2.58993	3.25288	6.61558		3.31193	2.99486	2.16434	3.06601		1.82067	2.50232	1.93727	2.93737		2.43519	2.25085	3.83366
ENSG00000264304	AC024267.3	2.02385	4.57603	3.29124	3.96956		2.93326	4.52916	4.85219	2.70808		2.94159	4.16474	4.439	5.49776		2.47661	5.02127	2.14468	4.18505		3.06427	4.93952	2.74839	4.52404		3.53551	4.68344	4.46456	4.20451		3.49777	4.01013	2.28519	6.66028		5.98805	7.97171	5.32259	9.55374		2.13876	3.32131	3.08251	2.74865		6.61347	6.73142	6.55679
ENSG00000259308	AC024270.1	0	0	0.123741	0.157772		0.388612	0.212375	0.142102	0.0991363		0.12215	0.329177	0.834465	0.784397		0	0.329766	0.745859	0.436633		0.556002	0.343566	0.301836	0.157334		0.421561	0.451541	0.2823	0		0.347551	0.174327	0	0.62286		0.141185	0.334017	0.553585	0.113107		0.646783	0.120006	0.28587	0.268324		0.905692	0.416178	0.286526
ENSG00000244313	AC024293.1	159.689	154.751	190.78	157.302		190.614	228.569	244.68	218.592		148.69	198.146	174.181	209.726		169.434	237.242	173.186	222.153		125.468	140.821	121.86	134.656		92.5081	92.3625	108.095	82.748		126.313	109.036	106.593	107.754		120.721	116.083	116.54	90.8401		207.729	210.334	214.517	255.063		115.509	127.368	117.461
ENSG00000254065	AC024451.3	3.76009	3.24012	2.64533	1.239		2.71273	1.60604	1.36393	0.692027		2.93107	2.81486	1.6747	1.59703		0.936347	1.20329	1.30163	0.825485		2.02146	0.599571	0.702329	0.823707		1.28745	0.844288	1.90903	1.45815		1.9712	2.20563	2.10604	1.01904		2.64867	1.51556	0.845322	0.838899		1.58022	0.680639	0.561243	1.28772		1.78853	1.54336	1.33341
ENSG00000254653	AC024475.1	0.537144	0.850159	0.908932	0.84284		3.76279	6.00361	6.02558	6.55381		3.95604	5.09969	4.90362	5.28161		3.96003	4.70443	1.88156	5.8314		3.89844	2.92514	4.50144	2.73162		2.76813	4.4798	3.06331	4.42071		5.8601	4.19075	2.75174	5.667		3.77116	3.47952	3.8815	4.87165		2.59141	2.12361	3.10204	3.49398		5.06116	3.36967	3.28455
ENSG00000253558	AC024568.1	0.523817	1.02414	0.541941	0.667482		1.32859	1.50592	2.36241	2.72914		1.46299	2.50676	2.25247	2.24351		1.50433	1.60771	1.43701	2.56274		1.70622	1.48934	0.719421	2.08126		1.0927	1.30302	0.845277	1.39023		1.39789	1.40233	1.36804	1.73974		1.09787	1.34943	1.13803	1.12216		1.59555	1.70547	1.66083	1.58288		1.1674	1.19034	1.35732
ENSG00000267277	AC024575.1	0.612641	0.691325	0.806311	1.18383		0.374082	0.335482	0.968041	0.939614		0.361792	1.36498	1.28522	1.20036		0.635672	1.20759	1.08002	1.20704		1.37234	0.86496	0.655602	1.63101		0.998889	0.573175	1.37963	0.685328		0.463231	0.413067	0.209233	1.38363		0.710893	0.474872	1.02478	0.938027		0.689649	0.49762	0.635033	1.11264		1.52482	0.924501	1.10325
ENSG00000266941	AC024592.1	0.782437	0.662196	0.140425	0.895222		0.71664	1.12471	1.77387	4.16261		2.1486	1.12068	0.662884	2.37376		0.897309	1.05464	1.50475	1.98202		1.8929	2.14439	1.37013	2.76748		1.6744	1.75688	1.44163	1.45878		2.07066	3.06638	1.06889	1.94381		0.801106	1.06135	2.35584	4.5567		1.10098	2.0428	1.78428	2.74053		2.32609	2.65664	2.65547
ENSG00000263781	AC024619.4	25.1956	16.8193	22.3062	14.6575		24.5933	15.386	20.1658	10.393		23.5811	17.0022	17.923	14.4576		20.3623	17.5922	14.0916	14.793		18.4818	13.1773	11.834	8.85051		20.9295	20.7823	27.3393	16.7631		18.6621	12.9266	15.6545	6.37052		20.0358	15.6295	14.5088	9.83317		17.0341	9.51238	11.9694	12.2639		14.0168	16.8269	13.6759
ENSG00000247903	AC024896.1	8.15026	4.78395	7.68794	4.33434		6.82907	7.32668	9.02013	7.49484		8.52805	9.50583	10.3822	8.10164		8.43228	6.65676	8.09108	7.94687		7.91635	7.05166	7.33533	9.60049		4.57681	3.3125	4.57495	4.12568		7.0095	6.52059	6.41923	7.19417		6.41098	5.11396	6.27338	7.7354		6.17116	5.6585	6.81893	5.81566		5.46231	6.19214	6.30478
ENSG00000243517	AC024940.3	35.4313	47.3535	55.9721	60.1636		53.5961	69.8479	80.6663	77.1941		41.9381	64.6066	56.243	72.9925		52.6756	67.4721	60.3317	69.7157		29.5299	43.1748	30.7873	36.5014		28.4319	27.8665	22.2547	25.7949		28.5571	32.7153	37.5973	38.0983		37.8376	41.3736	45.3017	37.9663		44.0675	63.7632	57.9362	75.8463		33.5265	36.0341	40.1773
ENSG00000256176	AC024940.4	1.17531	1.89896	2.1357	2.21879		4.71992	1.99113	6.90362	8.11161		3.43565	4.62932	5.54761	6.01702		2.31061	1.95469	8.26424	6.8848		5.33128	2.63545	5.91701	3.92238		1.07792	2.88643	2.88732	2.0543		1.77735	5.34896	1.95682	4.37973		4.15155	3.07465	5.3081	9.03784		3.63836	6.59729	5.39081	3.51624		3.16902	1.86227	3.35792
ENSG00000253945	AC024995.1	9.235	10.1394	16.395	10.0522		21.1021	28.2923	29.0132	20.6715		16.4495	20.8776	18.1249	20.7289		18.8917	19.2741	17.6404	16.4387		11.674	7.4624	8.30429	10.2521		6.40954	6.16482	10.1173	5.58415		15.4753	11.738	12.5308	11.1613		8.58647	10.157	8.41687	6.38752		20.5107	26.8478	22.3532	19.5242		9.73247	10.8475	11.4097
ENSG00000274591	AC025031.3	1.45077	1.1065	1.4943	1.32791		2.13314	3.26412	2.49605	5.00638		2.68198	2.60193	1.46576	5.16679		2.04612	2.79747	1.36471	3.19565		2.23811	1.5087	1.98818	1.64089		0.925601	1.98285	1.93698	1.9757		0.953875	0.669831	1.29255	1.70948		2.01495	2.12682	0.911609	2.54553		2.13017	2.89841	2.98143	2.50387		2.19791	1.88468	1.83491
ENSG00000270039	AC025165.5	0.722874	0.889872	1.16762	0.955729		0.305578	1.48442	0.595942	0.55434		1.32336	0.460165	0.699911	1.05084		0.394763	0.544803	1.10058	0.661245		1.29541	0.600349	1.12518	0.824776		2.30813	0.901742	1.33189	0.898488		0.728774	0.731086	0.493762	0.544194		1.38156	1.96111	1.54774	1.22539		0.994569	0.419398	0.99906	0.750194		2.13236	1.38174	1.03473
ENSG00000177738	AC025171.1	3.91874	4.89589	6.56315	6.25035		6.90115	8.18754	8.97016	13.2784		9.09331	10.7766	11.625	12.5021		9.14659	9.90142	11.3647	14.3198		9.64175	10.7565	10.9502	11.1646		7.70803	9.07994	7.23049	8.99121		8.10739	8.31019	7.91054	10.1798		7.08886	9.6554	8.46513	11.4402		7.1989	9.98731	8.7946	11.4283		7.60907	8.0701	10.7829
ENSG00000215068	AC025171.2	2.10945	2.68178	2.1363	2.15301		2.05237	2.70219	2.11169	2.41202		1.8152	3.06932	2.26127	1.98084		2.32863	3.57271	3.35653	2.72477		4.34723	6.00652	4.632	3.18616		3.3882	4.85871	3.28	4.76626		6.65848	6.7558	5.60051	5.01365		4.4944	6.53059	5.48434	5.05071		2.11076	2.50018	2.08243	2.01325		6.01418	5.61615	6.19205
ENSG00000251131	AC025171.3	1.04938	1.39515	1.3108	1.69051		1.02915	2.6376	2.43962	4.78005		1.69552	2.64532	2.80429	3.39054		2.06305	2.75956	2.17958	6.06075		2.50486	3.95318	2.94013	3.44825		1.53988	2.63902	1.95925	1.97212		1.77735	1.97402	1.72028	2.5027		2.16603	2.14737	2.12324	4.37948		1.79555	3.15618	2.87162	2.30332		1.98499	2.54636	2.68633
ENSG00000272144	AC025171.4	5.40955	10.5416	12.1516	10.1667		14.7515	27.9443	29.0883	47.9312		18.6412	33.0754	30.2671	45.0223		15.9743	22.5108	25.0386	43.7208		17.9857	20.8797	24.4971	31.4778		10.2479	14.5361	10.2394	13.7396		12.9414	19.7763	12.6524	19.4375		11.3587	19.0492	13.4039	29.2852		15.2737	20.5367	22.3647	25.5477		17.3633	14.3526	22.0199
ENSG00000272382	AC025171.5	0.933538	1.25791	1.27695	2.56345		0.810594	1.92738	2.05924	2.61203		1.15325	1.87917	2.85823	3.9325		1.06646	2.11949	2.03796	3.70695		2.19742	2.45164	2.96018	3.62722		0.678774	1.9262	0.960741	1.38299		1.41174	2.64105	1.57691	1.84624		1.11598	2.28816	2.15748	3.77483		0.738458	2.97745	2.00854	4.24186		1.94672	1.75903	2.87294
ENSG00000250764	AC025178.1	0.278325	0.282664	0.899123	0.534986		0.470622	0.514386	0.516268	0.912434		1.27217	0.605939	0.808451	0.696615		0.547177	0.348529	0.521882	0.634531		1.25689	0.832138	0.926018	0.647822		0.578593	0.437464	0.170937	0.342481		1.38895	1.52003	0.826982	1.39546		0.649722	0.388325	1.10617	1.178		0.375972	0.755721	1.14245	1.46227		1.15455	0.730807	1.31857
ENSG00000230829	AC025181.1	2.06455	2.62737	3.3648	2.04294		2.87769	17.9437	5.86511	2.8883		1.95733	2.74926	3.16054	2.09487		2.41337	2.96962	3.29979	1.90817		1.70988	1.16779	1.07481	2.52112		2.2517	1.81671	2.33033	2.37192		2.61582	1.77763	1.77228	2.49518		1.7139	2.53018	2.55367	3.84456		3.76876	2.38916	3.12326	4.16935		2.17577	2.87973	2.4116
ENSG00000266501	AC025198.1	3.76715	3.37578	2.68449	2.18044		4.68375	4.23196	4.65849	1.62498		5.00551	3.93567	4.02296	3.78158		4.1387	3.20851	3.11635	3.71885		4.37813	3.06421	3.97742	5.15784		3.65822	2.73665	3.74267	3.34649		6.28328	4.7064	4.76793	4.42915		3.5394	3.15618	2.00162	2.23569		3.61705	3.18202	3.8589	3.62206		4.78	8.17606	3.54545
ENSG00000276523	AC025287.3	0.185328	0.171106	0	1.0178		0.391715	0.685027	0.916711	0.319769		0.83725	0.265444	0.807483	1.26506		1.09304	0.797757	1.13607	1.46706		1.04616	0.969665	0.649059	1.20528		0.396598	0.208067	1.08131	0.207316		0.28026	0.913735	0.379766	1.00453		0.910798	0.323216	0.111601	0.957686		0.312935	0.580628	1.03735	1.13596		1.11473	0.880952	0.885696
ENSG00000256325	AC025423.1	2.11021	2.29209	0.801999	2.21555		1.67914	2.52352	3.45375	3.85518		2.44103	1.92014	4.23659	5.50756		2.8064	3.14119	2.50658	3.3016		2.9029	1.85562	4.02126	2.97419		2.42867	2.85688	2.05838	1.66629		3.75429	2.82465	2.79798	3.78462		7.01546	4.61837	5.15766	10.9351		1.95626	2.65746	3.1652	3.0434		2.57458	2.07922	2.83717
ENSG00000259563	AC025430.1	0.419499	0.344274	2.10806	0.810613		2.20682	3.04376	3.11254	5.22755		3.17099	2.77725	3.99404	2.81049		2.19926	2.69953	3.02537	3.54216		1.87939	2.09037	1.1427	3.1909		1.70995	1.30825	2.06113	3.59774		2.11461	2.26274	1.4327	2.40014		1.14536	1.73421	1.01046	3.30328		3.30561	1.26561	1.73933	1.36048		2.20421	2.78538	3.71909
ENSG00000270558	AC025449.1	4.82675	2.79536	3.3548	4.29752		4.52597	2.7032	3.25571	1.58993		4.38446	2.36311	3.82371	1.6973		3.96822	3.34265	4.11389	2.50094		5.87393	3.60777	4.14925	4.38571		4.07801	4.38445	7.81528	3.73051		4.71131	4.59312	3.55169	2.25949		6.30768	3.06109	3.17082	2.59142		4.0504	3.20772	5.51258	3.17627		5.0602	3.73459	5.43407
ENSG00000249774	AC025458.1	19.8563	17.2998	25.5979	21.8866		23.5263	23.4312	28.0128	20.9906		23.7824	22.5919	22.1365	17.3402		22.4049	23.5662	17.9505	18.7735		21.1995	11.7061	12.9778	12.2531		16.2445	12.2452	22.3289	10.6368		28.5473	18.2434	22.78	12.885		20.4446	14.6324	17.683	17.7551		40.7692	28.6222	38.2652	31.672		29.5829	25.0685	28.8229
ENSG00000244604	AC025518.1	1.47167	0.741132	1.15254	1.65319		3.61958	3.04955	5.04604	2.53926		2.9154	3.60255	2.91462	3.72909		2.2357	3.83935	3.28054	4.06685		4.63922	3.80002	2.57706	2.10655		2.69945	1.72734	2.62938	1.57145		1.41624	1.42074	1.02808	1.3597		2.71222	2.48886	2.90034	2.63374		1.80726	1.25747	1.33131	2.2649		1.38745	1.15079	1.44557
ENSG00000236913	AC025750.2	0.980075	1.42874	1.3331	0.849864		3.13999	1.90666	2.67909	1.78005		1.86428	1.59585	1.87291	3.87318		1.31833	1.61485	1.63684	1.568		2.07986	1.38801	1.26458	1.27125		0.189234	0.521207	0.760328	0.634732		1.56012	1.40856	1.84978	1.18828		0.69714	0.959594	1.11824	1.32009		1.3936	1.29287	2.6948	1.14425		1.36945	1.82147	1.4148
ENSG00000254310	AC025755.1	0.500985	0.925083	0.0899123	0.45856		0.282373	0.205754	0.413015	0.864411		0.355025	0.382698	0	0.379972		0.49246	0.522794	0	0		0.269334	3.12052	0	0.685929		0	0	0.205125	0.93404		0.252537	0	0	0.226291		0	0.194162	0.201122	0.575301		0.469965	0.697589	0	0.194969		1.31619	2.49482	0.555188
ENSG00000250280	AC026124.1	1.0609	1.03529	2.76203	1.19846		0.00567686	0.0165461	0	0.023171		0.0142749	0	0.0195038	0.015278		0.00660032	0.0175172	0.0193698	0.0340179		0	0	0	0.05516		2.28263	2.44999	2.17739	3.00449		0.101541	0.0916765	0.0963148	0.109185		2.56567	2.16252	3.44497	4.41488		0	0.0140244	0	0		1.55422	1.18551	2.24906
ENSG00000233912	AC026202.2	0.518132	0.765396	1.07868	0.916892		0.846909	1.48958	2.00761	1.3708		1.50542	2.25604	3.41137	3.301		2.20703	2.25286	3.089	2.84375		1.72702	3.09823	2.66143	3.16868		0.633596	1.24097	0.806152	0.850087		2.45509	1.41485	1.69878	3.2765		1.10343	1.08436	1.04003	2.00597		1.32206	2.30869	1.246	2.01642		1.97737	1.84524	2.78482
ENSG00000174977	AC026271.1	3.2201	3.22738	3.93106	3.37298		3.68331	2.6945	3.83295	3.06028		3.82561	3.63052	4.27657	2.99735		3.26687	2.42587	4.04849	3.38056		3.99925	3.26923	3.49784	5.49337		2.86378	3.90519	4.7168	3.48657		3.54151	2.63843	3.72269	2.84677		3.30046	2.54269	3.02788	4.30512		3.0821	2.19394	3.76975	2.31201		2.94297	2.99352	3.23454
ENSG00000255972	AC026333.1	0	0	0	0		2.80356	8.17139	0	0		6.16856	0	0	0		8.14903	0.8651	1.19574	0		1.33705	0	0	0		2.02751	3.72291	0	0		0	0	2.54816	3.37012		0	0	1.99686	1.63198		1.86643	2.59727	3.09352	0		1.37556	0	1.37805
ENSG00000274191	AC026333.4	0.938732	0.669721	0.689218	0.976406		3.75182	2.83896	3.6936	1.39884		5.53356	3.2758	4.77179	1.74759		6.20765	2.15957	5.47755	0.54044		4.12913	2.36012	2.09214	2.74582		4.17428	2.29944	2.83027	1.52743		3.29087	2.91292	2.66683	5.3195		3.66977	2.13329	2.56949	6.6779		6.62858	1.78244	6.52823	1.44471		4.63746	0.772684	2.80171
ENSG00000276115	AC026356.2	0.633298	0.596634	0.862878	0.224769		1.497	1.49688	1.40646	2.51992		1.6074	1.9104	2.74054	3.13191		1.6897	1.20709	2.0506	2.68463		1.70928	0.637586	1.24477	2.15887		1.39081	0.798062	1.15891	1.05542		1.58314	0.686241	0.781286	1.47114		1.25447	0.676217	1.10517	0.699678		1.77498	1.55219	2.26674	2.05217		1.06154	0.912765	1.37499
ENSG00000262380	AC026401.2	2.12279	2.13033	2.28588	2.8723		4.13567	5.629	5.76373	9.4753		5.83745	11.3159	8.17677	10.1327		6.98581	8.95714	8.58652	11.6314		11.0154	4.69107	9.29312	5.11787		5.07885	8.9631	5.89519	6.29799		6.55993	8.61097	5.81569	8.31698		6.46363	5.41918	5.61344	8.85744		7.27277	9.92782	6.14193	5.76497		4.47946	3.2591	6.98068
ENSG00000250322	AC026402.1	1.50197	1.51278	3.67583	2.4996		9.58158	3.02822	2.53275	3.06273		6.24113	3.44203	7.3374	4.19422		3.08705	4.70207	2.95419	2.76705		5.28529	2.2453	1.67371	6.35627		21.8732	38.7839	16.7719	47.5031		5.36863	5.79995	2.93788	2.40534		1.84537	3.17513	3.78228	2.68796		3.38153	7.98534	5.77457	4.30424		4.75783	1.60718	4.53947
ENSG00000229119	AC026403.1	245.578	254.848	269.783	219.956		397.421	505.782	518.627	479.798		293.331	367.857	324.782	352.972		333.597	447.26	339.347	331.871		149.623	140.094	114.915	102.455		164.056	124.118	172.04	105.274		171.11	161.507	180.347	171.773		209.4	193.037	220.616	155.364		297.351	350.471	316.427	380.605		116.265	136.504	107.843
ENSG00000184188	AC026410.1	2.48778	1.90758	1.11243	1.09996		2.06766	1.79236	1.19928	1.12769		2.15143	1.4253	1.31665	1.29522		1.22272	1.85906	1.42924	0.9079		1.90418	1.04006	1.03372	0.230927		1.75312	0.544403	2.43429	1.08488		1.33906	0.703639	1.08006	0.971345		1.76141	1.12759	0.914093	0.95458		1.73251	1.34306	2.43885	0.713825		1.11944	1.33623	0.788533
ENSG00000248569	AC026410.3	5.13349	4.28164	5.15401	4.58527		3.77402	3.33054	2.91339	2.52459		5.37772	3.8646	3.99794	3.61135		3.75413	4.8782	4.25664	4.36602		6.55955	4.44874	4.12553	3.70104		4.91281	4.76103	6.5493	4.07804		6.07545	5.60564	5.84408	3.2597		5.30168	3.80608	4.18146	2.68509		5.75084	6.1639	6.7555	5.58808		6.99538	5.74824	5.91562
ENSG00000188002	AC026412.1	2.91189	3.26818	3.93064	3.56215		0.886738	2.10843	1.13487	2.09542		1.20291	2.12685	1.41303	2.24515		0.664713	2.04857	1.29385	2.43834		1.25756	1.08309	1.94537	2.09734		1.01255	1.41767	1.00013	2.09182		0.793043	1.66439	1.37861	1.76721		2.66203	4.44461	2.90862	5.03273		1.46807	1.16738	1.27027	1.2487		2.61618	2.61775	3.8597
ENSG00000248794	AC026436.1	7.65146	8.81056	15.09	9.12817		13.7374	18.2192	21.1563	16.4654		10.2352	14.1854	15.6076	17.5075		14.0284	12.874	14.7563	15.5711		6.37823	9.25337	4.51637	6.35627		4.41546	6.46683	6.54727	5.57795		11.7009	8.34701	10.1297	8.73734		10.2458	7.69674	7.3514	5.07726		13.8392	12.39	11.3353	14.8552		7.41784	8.64032	6.57383
ENSG00000234337	AC026462.1	10.7109	7.68503	6.05442	7.01512		9.74607	6.26953	4.66109	2.81821		7.94651	8.38596	7.02532	4.717		6.05168	8.04695	5.98033	4.33639		9.16939	6.15118	4.73027	3.6125		5.6847	4.97227	8.37236	4.63809		7.17252	5.24159	7.20888	3.53277		7.48681	6.28151	4.38822	4.5448		6.43527	5.51086	5.43075	2.71374		9.40743	7.6503	4.93414
ENSG00000261267	AC026470.2	0.264981	0.391435	0.570676	0.388066		1.34417	1.76301	1.50732	2.19458		1.29568	2.06465	1.69332	3.19549		1.35445	1.35493	2.52252	2.41643		0.94021	1.50526	1.48483	3.12009		0.259225	1.07097	0.520773	1.95637		1.20214	0.723574	1.52037	1.43628		0.325563	0.985884	1.65949	1.46058		1.61076	2.15846	1.05472	2.28933		1.14316	1.15162	0.836901
ENSG00000260625	AC026471.2	1.73649	1.07973	1.14484	1.39481		1.19847	1.87755	0.920298	1.22293		1.24313	1.70549	1.95583	2.62064		1.63727	1.71963	2.50467	2.10961		3.20076	4.07925	3.10285	2.37754		2.38348	2.02913	1.78474	3.09217		3.21551	4.03213	2.83216	2.59319		2.52538	3.09029	4.14005	2.93008		0.718077	0.999256	0.969775	1.65501		2.1463	2.214	2.68037
ENSG00000261474	AC026471.4	20.3172	24.0563	26.3874	19.4011		20.8487	26.9438	33.5632	52.4499		43.963	61.0736	63.4454	78.4595		48.1755	49.1199	54.5833	74.5148		64.2023	59.3535	88.4463	62.7134		37.9311	42.7181	33.1479	33.3687		24.4702	34.9002	20.2869	26.5506		42.9378	53.6165	56.3479	68.4412		58.8944	84.8713	78.709	101.039		53.4416	56.5446	65.9993
ENSG00000240809	AC026877.1	4.22789	4.1161	3.27724	4.83356		4.47854	3.91196	3.96696	2.83849		4.17941	4.63713	3.41664	3.01325		3.71933	4.31753	3.44062	3.7922		3.4227	3.76267	3.22643	2.88307		2.77615	3.01052	3.87978	4.37986		4.67703	5.66518	5.32628	4.25783		4.52752	4.4184	3.54651	6.46082		3.94451	3.65938	4.2767	3.32277		6.37379	6.88154	4.60784
ENSG00000253708	AC026979.1	0.437968	1.50716	1.07185	0.801758		1.51479	2.06037	2.41256	4.25929		1.14272	1.68801	2.83346	3.48785		1.68292	1.84891	1.95257	3.07615		0.834797	0.65472	1.11553	3.59789		0.584256	2.14562	0.440156	1.51433		1.56547	1.20803	1.46858	2.75159		2.73942	2.40721	3.5964	3.48789		1.25496	0.956343	1.48574	2.69613		1.18916	1.87459	1.91935
ENSG00000271869	AC026979.2	7.89103	11.4866	8.06311	12.7058		7.35326	7.80642	6.98026	16.4975		6.42877	10.2298	8.19805	18.6101		6.68099	11.4502	8.14173	15.8307		12.8198	17.2209	12.5069	25.3147		6.40954	11.3812	4.52801	12.0489		16.7238	16.7769	17.1142	17.8736		25.1225	27.3234	35.2398	110.78		4.92775	7.81975	4.01211	9.4819		10.4652	16.6363	12.3512
ENSG00000254538	AC027018.1	1.41178	1.75814	1.69702	1.26217		3.02562	3.15529	3.93824	4.75854		3.28059	5.11636	5.19753	5.0799		3.74371	4.95077	5.3986	6.65345		2.75353	3.92647	3.04711	3.32648		2.36877	1.51128	2.2584	2.75456		3.12796	8.36767	4.87767	5.16084		5.24401	5.53514	3.95418	5.07367		1.07181	2.84586	1.91941	1.72494		4.16754	3.2997	4.47527
ENSG00000270127	AC027020.2	0.573263	0.879132	0.376661	0.622546		0.68182	1.34081	0.444566	1.55912		0.423459	1.7034	0.310453	1.09435		0.592161	0.755378	0.280291	1.36601		1.0186	1.61227	1.12295	2.46109		0.249513	0.305437	0.0954787	0.510848		0.822832	1.8425	0.63713	1.73796		1.11021	1.67196	0.94786	2.19009		0.568758	1.02485	0.870173	1.47472		1.46711	2.18176	1.21135
ENSG00000254615	AC027031.2	0.081791	0	0	0.449188		0.885127	1.49147	0.647318	1.15722		0.295604	0.224926	0.0950314	0.744412		0.466315	0.554786	0.141568	0.642282		2.37447	3.54582	1.54683	3.71791		1.62029	2.09364	1.42662	1.8482		0.544226	0.893377	0.318446	0.443332		0	0.0380389	0.0788048	0.531341		3.05679	3.43375	2.48237	4.66003		4.845	7.24264	3.24945
ENSG00000267040	AC027097.1	1.501	1.85074	1.60589	1.21434		1.59652	2.51755	2.13158	2.8405		1.44113	2.0306	1.30799	1.85088		1.67536	1.90993	1.42471	2.74743		2.8738	2.461	2.2384	1.90927		1.11314	1.31552	1.29655	1.93908		2.32846	2.35054	1.7661	2.20457		1.47534	3.34402	2.20429	1.99214		1.56976	1.50686	1.85499	1.23237		1.9282	1.85006	2.05242
ENSG00000267787	AC027097.2	0.753943	1.13905	1.09479	1.20244		0.772635	1.14005	0.819322	1.37971		0.72857	1.38747	0.729993	1.20864		0.7748	1.00134	0.790884	1.46132		1.75027	0.956303	1.6603	1.36072		1.55056	1.87245	1.27688	1.41843		0.742821	1.24774	0.854404	1.60987		1.97895	0.850034	2.50393	1.03444		1.01588	1.57472	1.50616	2.54736		1.28891	1.2515	1.79446
ENSG00000259474	AC027228.1	0.142845	0.395651	0.769096	1.17673		1.9323	2.55199	2.29636	3.45055		1.44249	1.30942	0.622383	2.84394		1.68497	1.60243	1.7513	2.71384		0.691153	1.28124	1.50082	0.782311		1.39742	1.60371	2.28099	1.35824		1.08008	2.92547	1.3172	1.64531		0.614263	1.41171	1.3763	1.75751		0.884401	0.820472	2.39867	0.833869		1.65914	2.06937	1.18725
ENSG00000261762	AC027228.2	0.926767	0.776056	1.55497	1.67684		2.57839	2.8414	2.49199	2.6961		1.42043	2.24733	2.09724	2.83206		2.36224	2.0017	1.84968	2.62061		2.3985	1.19211	2.50979	1.97711		1.02787	2.75848	1.6149	2.07345		1.18964	1.34055	1.78868	1.46028		1.52262	0.664064	1.62233	3.1397		1.3708	1.21544	1.82298	1.19525		1.83281	1.20989	2.12274
ENSG00000267317	AC027307.2	2.21676	3.48167	3.70407	4.01143		0.603181	0.847636	2.17411	2.46198		1.21882	2.24809	1.70227	3.47855		1.27737	1.9676	1.76408	2.71086		2.46569	3.39003	5.53267	3.73283		3.24045	4.0907	2.44123	5.38708		2.42751	2.39656	3.55046	6.14587		2.97403	3.5254	5.43163	3.91244		0.688387	1.27725	1.26774	1.99314		3.10747	4.268	4.3414
ENSG00000268798	AC027307.3	1.20282	0.857243	1.13616	0.386302		0.945564	0.961996	1.5657	1.56563		1.03183	0.918824	0.858134	0.840255		1.16161	0.825777	0.547867	0.587999		0.442442	0.630912	0.554281	0.433382		0.954772	1.06611	0.984971	0.897018		1.08499	1.02441	0.843211	1.45834		1.47782	0.834192	1.27073	3.28176		1.21148	1.10187	0.866185	1.20722		1.2255	0.917105	1.45573
ENSG00000253683	AC027309.2	503.054	298.584	394.853	323.236		566.465	410.08	430.568	299.131		375.768	349.647	375.577	329.825		475.954	366.37	341.783	250.512		393.678	341.58	295.116	271.466		452.979	349.1	396.648	334.046		534.949	397.624	336.428	240.987		513.497	428.865	368.67	342.834		468.844	340.892	407.678	327.185		320.262	336.272	298.033
ENSG00000259658	AC027559.1	1.17531	1.29611	1.05467	0.896481		0.469232	2.85596	1.81674	2.0279		1.52696	1.94525	1.8492	1.33712		1.15531	1.72047	2.07195	2.10886		2.26415	3.41633	2.28677	5.00635		0	0	0.160407	0		0.789932	0.891493	1.338	1.45991		0	0.113876	0	0.35348		0.367511	1.53425	1.21826	1.56277		3.49404	3.63585	3.22903
ENSG00000265261	AC027575.1	0.574604	0.928394	1.08281	0.935871		1.89319	2.05103	2.24662	2.62439		2.72162	2.81758	2.92084	2.27838		1.31239	1.85176	2.10854	3.51044		2.48038	1.8948	2.75224	1.33049		2.04596	1.85942	1.31819	2.11738		1.22674	2.94838	1.58437	2.22139		2.42939	1.57196	1.8522	2.95265		1.06537	1.09425	1.81835	0.670859		2.11016	1.09408	1.93841
ENSG00000278107	AC027575.2	6.53588	10.0207	8.91482	12.2186		3.04756	2.7819	4.75143	5.39938		4.84222	5.49198	4.83249	5.67818		4.39992	4.62961	6.34192	6.8232		6.70807	6.27682	7.90749	5.96579		7.31425	8.93879	8.07687	10.8562		6.82883	13.2803	9.49691	9.6081		5.98615	5.29639	6.01102	8.53863		5.26168	4.75724	3.15335	2.45109		9.33316	7.53169	9.71223
ENSG00000259804	AC027682.1	0.981165	1.04891	2.27991	2.78876		4.06033	2.67229	6.41781	4.23231		7.60263	7.36684	9.93747	9.92871		9.94925	6.29146	10.912	8.47006		10.0777	6.40737	9.94706	7.95418		5.43074	6.49335	4.91592	4.93909		6.87215	5.2488	8.80945	7.34753		1.36411	1.80124	3.70052	3.96467		3.48788	2.53468	4.59268	4.6424		3.66306	1.44945	3.43364
ENSG00000261386	AC027682.4	0.27447	0.995532	0.527779	0.394785		0.497253	0.579727	1.28492	1.18394		2.62581	3.43701	2.93275	3.43483		1.67661	1.49347	2.60155	3.32736		2.97223	3.45829	3.33006	4.83163		0.719217	1.82687	1.30039	1.44745		0.533654	0.862504	0.783388	1.40801		0.289048	0.911776	0.47223	1.09993		0.816564	1.43318	2.53613	1.64802		1.52892	1.38457	2.86784
ENSG00000261916	AC027796.1	0.226683	0.293003	0.537015	0.165989		1.26489	1.5082	2.69105	3.44189		2.21683	2.28573	2.04118	3.04311		2.18369	1.58489	1.04627	2.46914		2.12048	1.96544	2.30229	2.54499		1.82951	1.67967	2.22752	0.963593		1.50832	1.99454	1.39353	2.88742		1.00263	1.3178	1.20124	1.91885		1.99037	1.94119	2.53765	1.535		2.21917	2.13454	3.27826
ENSG00000262248	AC027796.2	0	1.18369	0.508632	1.54408		1.14098	1.41337	2.25297	1.97927		1.86491	1.77832	2.94003	1.91919		2.52051	1.97162	1.45992	1.28197		2.50308	1.61396	1.77241	3.23357		1.32024	1.0606	0.331539	1.88709		1.53064	1.43313	0.691362	2.28593		0.33162	0.784552	2.11295	3.52013		2.88646	3.17109	2.51798	0.709031		1.90339	2.26055	2.91635
ENSG00000249176	AC027801.3	2.52741	0.982514	1.21755	0.42615		2.13681	0.655585	0.986975	0.229519		2.1917	1.52421	1.44896	1.13502		2.15751	0.798172	0.2878	0.336962		1.71633	0.94456	0.582339	0.273192		2.56198	1.0454	3.06364	1.04163		2.11219	1.21079	1.22662	0.180255		1.63435	1.15997	1.52196	0.589195		1.98409	0.694591	0.827302	0.698873		1.43468	1.26463	0.497521
ENSG00000262777	AC032044.1	0.503885	1.02348	0.57877	1.13766		2.69807	2.15223	2.94938	3.88339		2.64239	2.61741	2.53697	3.55419		2.14634	2.34866	3.14942	3.91432		2.97983	2.25978	1.58824	2.62162		1.93068	1.77256	1.56797	2.10436		1.98119	1.73267	1.75532	3.96025		2.06363	2.61684	2.26561	3.1742		2.42015	2.59602	2.25634	3.88274		2.11809	3.52818	4.13217
ENSG00000237493	AC034102.1	4.99602	4.54169	5.58677	5.03024		3.99647	4.35627	4.22964	4.04489		2.24683	2.20178	4.4094	3.32286		1.88885	1.64426	1.77382	4.33211		2.41732	2.75763	1.54783	1.31545		0.9869	1.72585	1.32176	1.46168		3.0802	2.09884	3.11067	2.76007		4.53288	3.52996	3.74907	7.37631		2.72548	2.68901	3.4896	2.1537		3.79418	3.61882	5.46203
ENSG00000257449	AC034102.3	0.309497	0.357185	0.583231	0.35411		0.784997	1.14399	0.956817	0.667518		0.411237	0.265975	0.674248	0.176054		1.29298	0.565199	0.781218	1.078		0.499166	1.73501	0.406473	0.317814		0.189234	0.173736	0.380164	0.346217		2.22317	0.469519	0.0792762	0.209696		0.190129	0.44981	0.27956	1.06622		0.435501	0.0808041	0.481214	0		1.02709	1.12091	0.321546
ENSG00000249921	AC034207.1	3.23209	4.13701	5.40517	5.222		4.4715	5.73204	7.44864	5.49223		3.77401	5.63935	3.84065	5.90559		3.65847	4.95699	5.05037	4.58987		3.47521	3.44073	2.52974	2.64845		1.61687	2.28166	2.58656	3.2047		2.40682	3.12022	4.1896	2.85346		2.22619	3.01771	2.77201	2.36189		3.94156	4.2192	5.08625	5.77463		3.65656	3.39198	4.23301
ENSG00000249572	AC034231.1	3.63097	3.19271	4.00302	3.52132		2.44855	2.55641	2.72613	2.38666		3.72181	3.51662	3.70397	4.62263		2.76187	4.01458	5.05017	3.7229		0.418295	0.775422	0.302773	0.355099		4.22869	5.24119	1.96454	5.89923		2.54935	3.34434	3.94167	6.79463		5.25776	4.47297	6.35127	3.78667		2.57894	4.24334	4.19382	3.43175		1.86482	1.25241	1.83227
ENSG00000185641	AC034236.1	213.516	184.721	257.864	189.909		326.152	423.094	472.894	418.442		243.567	309.187	299.344	341.888		244.2	416.723	308.418	315.99		184.678	196.2	174.031	219.402		121.683	150.493	142.944	108.947		193.582	170.405	202.888	166.717		185.873	181.467	187.148	180.576		302.842	350.75	352.357	344.172		170.068	208.93	201.1
ENSG00000259475	AC036108.1	3.43447	2.87935	1.82791	2.45709		9.31182	6.76085	5.41871	7.765		8.0569	5.78994	5.79074	4.04205		7.95501	4.77865	2.39148	4.74999		4.07482	2.1245	2.55774	2.162		0.579288	0.620485	0.436413	0.618245		4.71617	0.958203	0.849388	1.92578		3.00714	2.47854	2.4723	2.33139		5.06603	3.05077	2.74979	4.33243		1.76858	1.89439	2.06708
ENSG00000278090	AC036108.4	3.48738	5.45999	9.89493	9.67751		4.00142	5.5813	9.32098	15.2977		5.56053	6.67053	6.7398	8.00848		4.6614	5.77169	7.61168	10.4583		2.4254	5.17192	4.9759	7.50323		0.688192	0.96328	0.430631	0.732753		4.45061	2.8132	12.468	11.4391		3.53658	3.22876	9.04459	7.34649		2.28482	2.29309	4.47552	4.22237		1.15578	0.60144	1.27289
ENSG00000267390	AC036176.1	0.709675	1.52884	3.24784	2.51711		0.674997	1.96738	2.66934	2.65306		2.29455	1.76188	1.84667	3.06131		0.959198	1.512	2.30314	2.28458		2.05071	2.47542	3.00324	4.93927		1.69949	1.95868	1.92504	2.24931		1.0732	1.8392	2.42373	3.88673		1.59854	1.65026	2.52851	4.45311		2.03049	1.54403	2.42752	2.55472		1.6682	0.963837	1.40088
ENSG00000272518	AC036214.2	1.74662	1.49574	2.09887	1.78407		2.80356	3.96094	2.15988	1.96543		2.20642	1.68229	1.94848	3.3982		1.29389	2.64153	1.71603	3.14198		2.36791	2.3083	2.03901	2.46072		2.87875	2.01776	2.33198	2.32196		3.71314	2.68809	1.50426	1.26915		4.69621	6.21002	4.26809	3.61277		1.13981	2.9872	2.29849	2.45296		3.23415	3.25454	3.40832
ENSG00000251034	AC037459.2	0.529623	0.725586	0.668431	1.17805		0.881099	0.926198	0.90846	0.727129		0.635622	0.920082	0.562425	1.26339		0.615776	0.85279	0.427134	1.21177		0.872561	1.05565	0.987263	1.23196		0.362126	0.748052	0.531633	0.605201		0.378929	0.431967	0.513467	0.493887		0.916594	1.10576	0.912206	2.30943		1.077	0.921832	0.842951	0.99068		2.11194	2.20173	2.53703
ENSG00000266598	AC037487.2	0.216129	0.71836	0.186187	0		0.328909	0.958655	0.587988	0.894996		0.459483	0.693418	0.502233	0.540947		0.339922	0.608953	0.249391	0.547485		0.278864	0.129237	0.22708	0.236733		0.475728	0.630884	0.371669	0.338481		0.719048	1.04921	0.0885768	0.234297		0.902848	0.25129	0.156179	0.893484		0.729889	0.677129	0.537669	0.302802		0.896549	0.939307	0.574831
ENSG00000261884	AC040162.1	0.47772	0.818038	0.677102	0.747462		0.617917	1.02628	0.868457	1.22584		1.01996	1.69363	1.19194	1.51434		0.999385	1.47425	1.35454	2.18237		1.54755	1.87997	2.41667	1.6883		0.624123	0.898475	0.541659	0.835855		0.728603	0.891963	0.937091	1.2449		0.95817	1.01118	1.12119	1.3785		0.827336	1.37729	0.904022	1.44919		0.965434	1.13865	1.03845
ENSG00000262141	AC040162.2	6.80105	6.27917	9.55247	1.8946		8.99996	8.01525	14.9922	7.39797		5.81495	10.8423	4.5093	10.7651		3.48799	6.63427	11.0892	8.80126		3.57683	3.09428	1.2945	2.22672		1.80797	3.65177	3.26893	3.30781		4.47167	7.17737	4.24153	1.80312		4.178	2.40662	2.49289	7.71291		4.4937	5.8673	5.3332	8.28558		4.66114	7.63037	8.11034
ENSG00000260018	AC040169.1	1.38115	1.80992	2.11096	0.97873		0.527349	0.603836	1.48757	1.22997		2.27325	3.16516	3.6883	2.28092		0.788313	1.81322	1.5423	2.48291		2.29942	3.26355	3.12071	4.14805		1.36205	2.10083	2.73631	2.54181		0.134751	1.08143	1.27816	0.845225		1.31375	1.60585	1.82439	3.68369		1.45446	1.72155	1.10836	0.624202		0.887119	0.0806794	0.666545
ENSG00000253210	AC040970.1	0.316401	0.159339	0.464603	0		0.413412	0.283518	0.213417	0.496296		0.244602	0.659171	0.543075	0.458132		0.282742	0.390206	0.580831	0.94721		0.695863	0.730982	0.906631	0.0787642		0.140694	0.0645858	0	0.225234		0.521972	0.69817	0.0589414	0.272839		0.56544	1.13707	0.207851	0.169871		0.129517	0.300387	0.500892	0.16791		2.07613	1.9793	1.4105
ENSG00000242958	AC040975.1	0.954936	1.22076	1.6611	2.21879		2.17365	1.62911	2.81595	4.43604		1.87399	2.52508	2.34707	4.01135		2.02179	2.5296	1.27142	4.09366		2.72488	2.30602	2.18672	2.11205		1.07792	1.81433	1.44366	1.88995		1.55518	2.89735	2.1826	2.38894		3.24904	4.27034	4.33495	3.10902		2.14994	1.53425	2.37561	4.7169		1.27979	0.931133	1.77054
ENSG00000262089	AC040977.1	4.19581	3.81136	3.27931	4.2741		3.54736	3.91893	4.10065	7.35632		2.44584	5.50561	5.40578	7.31418		4.59007	4.8375	5.66147	6.0857		3.60185	6.9805	4.14768	6.67131		2.06889	3.49497	1.24689	1.43837		2.0468	3.38793	3.05086	4.21838		2.24496	3.61946	3.17867	3.5304		2.97105	4.38179	3.19874	5.29373		5.50225	7.23034	7.03089
ENSG00000213862	AC044787.1	9.11493	9.90376	11.8666	10.4892		9.416	10.6166	13.9898	10.6196		7.44589	10.9816	10.8969	10.7699		11.9272	12.142	9.42703	10.2826		5.29418	6.44056	5.23488	4.81536		6.80956	4.80406	5.94007	5.60636		8.77565	7.33624	12.6722	9.21393		8.5342	7.59906	9.56576	6.23118		19.9275	22.5884	18.2278	25.1503		6.24908	7.08528	8.16045
ENSG00000205106	AC044839.1	0.0715325	0.330217	0.231084	0		0	0.0881352	0	0.185136		0	0	0.10389	0.0813807		0	0.0933082	0.103176	0.135901		0.461478	0.106934	0.125261	0		0.174947	0.562165	0	0.160039		0.324523	0.705364	0	0.48466		0	0.415849	0	0.0704088		0	0.0747033	0	0		1.78039	1.16581	0
ENSG00000266696	AC044840.1	0.34425	0.363239	0.105914	0.270084		2.32838	2.06016	2.4934	1.27281		1.3069	1.01431	2.42844	3.24505		2.85216	1.35997	2.90829	3.1144		1.34838	1.61738	1.72234	1.14467		1.62372	1.10425	1.14774	1.76043		1.85925	1.71593	1.41085	1.06625		0.906336	1.20076	1.18458	3.24321		1.77153	1.38668	1.46811	2.00959		1.55042	1.2913	1.14449
ENSG00000258965	AC044913.1	0.863713	0.598077	0.813811	0.790571		1.2779	0.399068	0.934566	0		0.229528	0.742257	0.627207	0.368484		1.06127	0.619653	0.622898	0.957208		1.21889	0.161396	0.945286	0.591281		0.660119	1.69695	0.994616	0.603867		1.95922	0.818929	1.43803	0.585199		1.06119	0.627641	0.390084	0.637609		1.21535	0.563749	0.940046	0.5042		0.985286	1.17304	1.07681
ENSG00000272707	AC046143.2	1.45077	0.401833	0.624891	0.796748		0.245311	0.714997	1.07642	1.00128		1.0795	0.332469	1.26422	0.990301		1.42608	0.454177	0	1.28625		1.16992	3.47001	1.27023	2.78087		3.01592	1.46589	3.20764	1.94747		0.438783	0.220087	0.148643	1.9659		0.534738	1.34943	1.57253	3.99834		1.79644	2.12111	1.6241	0.338759		0.962893	1.70763	0.602899
ENSG00000260733	AC046158.1	0.193705	0.476909	0.139058	0.147751		8.05195	4.49483	4.07213	3.11941		12.8004	5.06796	11.1593	6.97848		7.42593	4.90183	9.26658	8.09623		8.59135	5.45357	6.38824	5.21586		3.55307	2.50092	2.06209	4.94768		0.829964	1.37134	2.67929	3.06232		3.09389	1.6516	1.16645	3.46369		1.70808	1.44975	2.97161	1.16846		2.62486	0.906157	1.26114
ENSG00000236814	AC046176.1	14.0861	12.822	13.0746	10.2056		12.9994	12.3688	11.5799	6.84634		11.6412	11.662	9.451	9.02839		11.5842	11.6663	10.1873	8.16665		12.4791	7.44422	7.08722	7.27984		9.58301	10.5801	14.6217	10.098		16.4712	12.4302	9.81806	7.50067		16.0878	12.1564	10.9913	10.4474		10.2733	8.14256	8.73588	5.58229		12.3942	13.4365	12.2352
ENSG00000270587	AC046185.2	3.87808	3.26915	5.44699	6.1219		4.84683	6.78641	4.65667	6.01251		2.38976	4.05725	4.0814	5.49901		3.4806	3.13782	4.78297	6.2644		8.70217	5.1252	11.9088	4.46324		9.82826	7.76132	9.25097	13.0775		9.68934	7.75901	10.3078	10.8148		8.35555	8.29915	8.32588	10.5664		6.95957	9.21519	6.50163	9.38355		6.01517	6.2593	6.21293
ENSG00000242308	AC048334.1	0.291979	0.539147	0.943231	0		2.7154	1.07924	2.52744	0.503787		2.79331	2.67648	1.69622	0.332176		2.29608	0.609379	0.842283	0.739621		0.470911	1.30944	0	1.99883		0.714091	1.96682	1.6139	2.61296		0.883084	0	1.79493	0.197827		2.1524	1.01844	0.351648	0.431088		3.2868	0.304921	1.63431	0.34089		1.21119	1.32182	1.69873
ENSG00000275180	AC048341.2	0.709133	0.174591	0.305446	0.432721		0.959263	1.16496	0.409229	1.54984		1.80911	2.546	1.5792	2.09758		1.48707	0.54267	1.2274	1.67658		1.52495	1.06009	0.413924	1.22983		0.115622	0.106152	0.11614	0.740383		0.428952	1.00406	0.871877	1.98592		0.580842	2.19866	0.626306	4.93249		0.106436	0.197484	0.588041	0.11039		1.41198	0.727676	1.25737
ENSG00000236297	AC048351.1	0.628038	0.579845	0.432825	0.528866		0.23363	0.804758	0.714506	0.260072		0.694297	0.921127	0.656735	0.571602		0.567963	0.707809	0.362346	0.540908		0.648267	1.53973	0.615868	0.584722		1.35167	1.63582	1.6663	1.4332		0.873766	1.14331	0.591998	1.634		0.802493	0.847044	0.937918	0.543992		0.282793	0.498467	0.624953	0.733245		1.27135	0.341185	0.647268
ENSG00000256278	AC048382.1	0.36483	0.652616	1.3259	1.18964		1.17595	1.57327	2.19936	2.87203		1.18766	1.38474	1.78828	2.20499		0.829312	0.95178	2.23644	2.13713		2.2433	2.35197	2.11621	2.52877		0.892263	1.12638	1.00829	1.55594		1.24135	1.76416	1.02794	2.16288		1.14862	1.29906	1.18085	2.24437		1.38607	1.50019	2.35407	2.12972		1.70256	1.85808	2.50162
ENSG00000260035	AC051619.8	0	0	0	0.206947		0.509738	0.185713	0	0.390108		0.480667	0	0.218912	0.342961		0.444493	0.511195	0.217408	0.190909		0	0.450651	0.527887	0.515931		0	0.507669	0.462862	0.505837		0	0.228662	0.154434	0		0	0	0.363065	0		0	0.157411	0.374972	0.439947		1.00041	0.614133	0.125278
ENSG00000250220	AC053527.1	0.237206	1.22016	2.00695	1.33373		0.916784	1.75357	2.26284	2.57262		0.756437	1.24251	0.885873	2.31311		0.632888	1.04317	1.61294	2.36058		0.929104	1.72234	1.78017	1.94864		0.787324	1.25546	0.832476	1.40256		0.819915	0.771108	0.451354	0.551027		0.749414	0.433393	0.734611	1.23411		1.75472	1.80482	2.19181	3.04636		0.899637	0.644317	0.760445
ENSG00000256185	AC055720.2	2.56415	2.61659	3.63309	1.48232		3.08066	1.49651	1.16821	3.49283		1.578	2.31955	1.96002	1.53535		2.52051	0.985812	1.55725	2.05116		1.0883	1.61396	0.708964	2.95641		0.330059	1.0606	0.828846	1.3587		1.83676	2.45679	1.93581	4.75474		3.64783	0.941462	3.57577	1.85969		1.21535	0.845624	1.51079	3.62394		2.68714	0.977535	1.12167
ENSG00000244720	AC055748.1	0.919778	0.737462	3.15378	0.996973		4.42021	6.35221	8.71013	13.8237		4.34822	7.10007	8.78843	12.8873		4.92511	6.30197	8.69313	12.1095		5.73859	9.37157	8.8161	15.0456		3.99582	6.9295	3.4191	4.79253		4.3924	3.52507	5.45592	7.21583		1.13007	0.844272	0.816234	3.45455		7.13876	6.67329	7.19563	9.38212		4.43794	1.38068	8.0068
ENSG00000234136	AC055764.1	0.687045	1.13272	1.42681	0.988214		1.90855	2.17673	2.42744	3.13296		1.61713	3.43013	3.7775	5.08061		1.5919	2.61176	2.54822	3.35644		1.74128	2.34758	2.32025	2.2173		1.08019	2.75479	1.86867	2.52526		2.15217	4.39244	2.86601	4.38899		2.77355	1.88292	1.95042	4.54055		2.70692	3.895	2.68584	2.92207		3.42	3.82127	3.63014
ENSG00000272155	AC055822.1	3.18191	3.85278	6.40337	4.87001		4.10139	5.84851	5.93442	6.93018		3.93679	3.76549	4.39398	5.04423		5.38386	3.59259	4.89045	4.55864		5.04774	6.31621	5.8459	6.71337		2.10496	4.62645	3.71621	3.03426		7.96711	5.46014	8.28392	9.33031		8.9083	4.24539	8.41822	9.24175		6.87015	4.90272	6.61804	7.49077		10.4295	7.17884	15.1741
ENSG00000260773	AC055855.1	0.696369	0.685795	0.849851	0.679891		1.37374	0.800796	1.03336	0.961225		1.67785	1.91502	1.88789	2.42954		0.958326	1.23536	1.13835	0.705599		2.54575	0.971604	1.30071	1.46194		0.851553	1.7721	1.53966	0.830922		2.17636	1.83113	1.71237	2.20181		2.45267	1.02557	2.01283	2.33046		1.88136	1.84233	2.30983	1.30084		1.57914	0.378306	1.46625
ENSG00000273319	AC058791.1	6.93175	11.312	2.61055	5.36812		9.56699	19.9519	2.28882	6.51237		5.37772	19.6612	2.82518	14.6987		5.99328	18.258	3.10938	16.3548		12.5611	8.23559	7.39735	8.25839		0.852086	5.99763	1.3641	6.26017		12.4473	25.7663	2.89291	12.2454		15.6509	32.5585	2.50013	6.60853		13.3673	33.7315	6.97896	19.1349		17.7283	29.9285	12.6085
ENSG00000242318	AC058823.1	0.734566	0.678199	1.68747	0.537889		1.24208	2.11181	1.21116	4.2248		0.936997	1.45894	1.56471	2.50709		0.962755	1.83971	0.918249	1.79873		0.631856	0.146414	0.343015	1.67623		0.598842	0.879674	1.02259	1.58866		2.59196	1.70869	0.802797	1.45991		1.20335	2.22058	1.71039	1.68706		0.551267	0.818269	0.913697	0.74327		1.17822	3.63585	1.62808
ENSG00000267315	AC060766.3	0.706077	0.488922	0.380162	0.807856		1.56701	1.08745	1.09143	0.304571		0.562911	0.505657	0.769104	1.30534		0.694062	0.644713	1.52764	0.223574		2.13522	0.527759	1.39097	0.362525		1.07928	0.891799	1.51777	0.789849		0.66735	1.07115	1.44687	0.239197		0.650632	1.1288	0	0.434366		0.397415	0.184344	0.768478	0.206089		2.63606	2.23755	2.2007
ENSG00000267002	AC060780.1	2.88448	4.87643	3.88261	4.88797		3.87226	5.59511	4.36232	6.38934		3.58408	4.19844	4.04775	6.49669		2.58634	4.38288	3.45771	6.39344		4.52644	4.80733	5.59711	4.82991		3.28895	5.25146	3.0643	4.88367		4.09678	5.26287	4.85242	6.47048		3.87921	4.53209	5.46915	6.69507		4.51955	5.45478	5.06669	5.09703		4.5598	4.21752	5.11882
ENSG00000267340	AC060780.2	0.468935	1.29885	2.01985	0.53653		2.08143	4.18887	1.73967	3.43873		0.49847	0.805986	1.87291	0.533496		0.921911	2.63025	3.04371	1.48485		0.756312	1.40203	0	2.7287		0.286718	0	0.576006	1.04914		0.354572	1.95633	1.68162	1.42975		0.864223	0.954142	1.41192	3.11559		1.3197	0.857013	2.91645	1.23185		1.65345	0.424586	1.55901
ENSG00000267595	AC060780.3	0	2.14311	0.937336	1.06233		0	0.714997	2.51165	4.00511		4.93485	3.65716	3.37124	5.94181		1.99651	2.72506	1.67404	5.51249		0	2.16876	7.11328	8.73988		0.354814	0.977263	1.42562	0		2.19391	2.64105	1.78371	3.53862		2.85194	2.69886	1.04835	5.14072		0.979876	3.63618	5.77457	1.35504		4.81447	3.41526	6.02899
ENSG00000222020	AC062017.1	0.984534	1.04883	2.365	2.63416		0	0.606523	0.561916	0.522689		0.442768	0.781004	0.769941	1.2924		0	0.296364	0.327707	0.911255		0.48858	2.26428	1.06094	0.82953		0.0926105	0.510154	0.51164	0.254156		0.114527	1.14891	0.232785	0.461811		0.977009	1.67303	2.23466	1.41633		0.767277	0.672269	2.11954	1.37051		1.31946	0.925708	1.82542
ENSG00000257543	AC063948.1	0.612462	0.961289	1.64879	1.79391		0.103562	0.301846	0.833113	0.634054		1.36717	0.491247	0.355804	1.11485		0.481631	0.351518	1.06008	1.47388		1.08657	1.46491	3.00297	2.34796		0.748947	2.06282	1.05323	1.71282		2.31548	2.04408	1.8198	1.90884		1.12873	2.99082	4.27823	14.5887		1.65467	1.1513	0.761816	1.93066		1.52437	0.7209	1.88346
ENSG00000258230	AC063950.1	1.62703	1.93614	1.28482	0.694982		4.37128	3.16291	3.08507	2.93209		3.30527	6.54581	2.46804	4.1134		3.66072	3.92394	3.12904	4.44205		2.85737	1.8377	2.3426	3.11873		0.663203	1.66429	1.37676	1.57739		3.38997	3.12647	2.07452	2.79268		1.91018	1.47134	1.04508	2.84706		3.01187	2.86968	2.56348	3.41925		2.87968	2.29157	2.67454
ENSG00000277563	AC063961.1	1.84643	1.46121	4.54466	3.1387		1.78408	1.94999	8.80707	4.09613		1.68233	0.604489	8.045	2.10064		0	0.275259	3.42417	1.67045		3.4034	1.57728	8.77612	0.722304		5.48349	2.9614	1.94402	3.24579		3.19115	5.60222	4.0539	6.43386		0.648167	0	0	0		0	0.826405	5.24961	1.53982		1.53188	0.238829	0.438472
ENSG00000224745	AC063965.1	0.418659	1.0737	1.85338	0.979302		2.98897	3.72543	3.56649	5.45786		2.71961	2.45188	4.18872	3.12239		1.60041	2.81548	4.83089	4.30099		2.47582	2.36434	2.76956	5.60473		1.59275	3.13351	1.99986	2.08147		1.6883	2.46992	4.33716	5.0428		5.02947	6.70658	1.6247	6.04387		2.56588	2.3804	4.10816	2.28103		2.81728	0.926601	2.66774
ENSG00000212664	AC064799.1	26.8928	24.0955	27.6528	24.3857		30.1269	39.9368	39.876	41.6387		28.5421	35.2238	34.1983	41.2536		31.6564	40.6332	32.033	34.4324		17.1335	24.5089	23.2898	25.5396		14.6784	15.3075	15.5148	12.2112		19.3539	18.9077	15.2982	16.719		21.9933	19.1108	19.7455	17.5371		29.7082	42.0181	37.1965	46.0957		21.6174	23.8193	22.0389
ENSG00000228801	AC064807.1	2.74481	1.42874	2.54213	2.59508		0.401093	1.58656	2.01141	2.26079		2.2453	2.78271	1.52567	2.32596		0.621785	1.97436	2.21576	2.87562		1.83999	1.46906	2.55158	1.2063		1.39508	2.04171	2.05344	2.50186		0.905323	2.21051	2.70812	1.76022		4.24668	3.40148	5.37354	9.63938		2.12346	2.54798	2.71166	1.87266		1.93047	2.0659	1.95275
ENSG00000272024	AC064807.4	0.513294	1.21109	1.7196	0.626435		0.289311	0.63243	1.26949	1.18087		0.848745	0.718852	0.993977	0.389308		1.12124	0.416608	1.15167	1.15577		0.551903	0.852583	0.599223	1.63983		0.418454	0.256121	1.05082	0.89319		0.517483	0.432604	0.233738	0.154567		1.2613	1.1936	1.30507	0.673641		0.128403	0.655168	0.567525	1.39832		1.04097	0.774582	0.948048
ENSG00000273456	AC064836.3	3.34561	4.64924	7.53954	3.75683		2.9452	3.44218	5.11819	7.73646		2.45643	3.00359	3.4564	3.2961		1.01712	1.63765	2.58692	2.83952		7.67662	12.3745	9.72394	15.7254		1.39184	4.33694	2.1183	4.39845		3.3903	5.65098	6.9617	5.98242		6.4836	6.73712	9.76176	15.6505		6.60046	7.42005	5.96333	8.17452		2.77565	2.46708	4.81603
ENSG00000218682	AC064847.1	0.412867	1.01649	1.18556	1.59559		3.18032	3.73042	4.25462	4.11592		2.24311	4.52053	4.53052	4.27956		2.70561	4.40415	2.6467	3.13754		2.07164	2.88025	1.68694	2.19832		2.13169	7.05587	1.07062	6.56855		1.66495	3.27086	1.69206	6.15413		1.85996	2.82687	2.26521	7.26971		2.9435	3.25771	1.48358	5.78435		2.47384	4.81813	3.58403
ENSG00000238111	AC066692.1	0.101586	0.515847	0.929815	1.34825		0.429429	1.50196	0.81654	0.701113		1.13383	0.873005	1.32784	1.67578		1.09843	1.43111	1.09893	1.22232		0.8192	1.29082	0.533663	0.834522		0.434783	0.570248	0.623902	1.30684		0.76811	0.539382	0.624495	1.85836		1.56014	0.826784	0.978767	1.09989		1.02919	1.22002	1.13722	0.889521		1.47489	1.42566	0.844322
ENSG00000273153	AC067747.1	3.24972	4.80056	5.59902	3.48444		3.61098	3.88958	5.16681	10.2531		3.45439	4.25561	5.39398	4.96471		3.28569	5.47435	4.41946	7.87919		5.84024	5.27442	3.41437	8.64453		1.58957	3.33573	3.64958	4.25847		4.63354	3.66225	3.615	3.14544		3.99271	2.15909	1.67736	1.73642		4.91245	3.00591	8.43087	5.42015		7.93424	5.04408	8.72033
ENSG00000253586	AC067817.1	0.130406	0.722396	0.561699	0.179044		0.71664	0.803367	1.12883	1.80005		0.277239	0.747122	0.757582	0.667619		0.833216	0.88454	1.22261	1.15618		0.630968	0.487362	0	0.535641		0.398667	0.878439	0.800908	0.729391		0	0.0989156	0.267223	1.32533		0.160221	0.454864	0.628225	0.770146		1.90837	1.22568	1.70317	0.761257		0.919617	1.53495	1.13806
ENSG00000253829	AC067817.2	0.359881	0.609152	0.258353	0.329405		1.72415	1.62583	2.81853	2.79426		2.48655	2.26801	1.82936	2.25185		1.53294	1.72126	1.73027	1.97519		0.967376	1.07597	1.15535	3.20277		0.293386	0.673394	0.589402	0.670964		2.0862	1.00091	0.368727	1.21916		1.76864	2.37109	1.51699	1.53499		1.55295	0.689027	1.93978	1.96078		1.79143	1.57492	3.04098
ENSG00000272338	AC067838.1	1.6494	1.70854	1.90608	1.39926		1.46252	2.47833	2.23865	3.81769		2.18091	1.33679	1.5191	1.83071		1.54224	1.70021	1.85682	1.88527		1.42742	0.54125	0.986243	1.26685		0.295166	1.53562	0.889466	1.66508		1.39924	0.488235	0.989235	1.63541		1.77937	1.49677	2.81014	0.950336		0.951007	1.13434	1.25099	1.36208		1.70217	2.18548	2.17336
ENSG00000253899	AC067904.2	4.6316	3.50782	3.9354	3.04706		1.66728	1.8279	1.70035	1.62327		1.67316	1.78284	2.04955	1.39965		0.586883	1.40655	1.2004	1.81029		1.16718	0.919567	1.10885	1.56058		0.907085	1.46247	2.04453	1.2548		1.47743	1.42722	2.0576	1.98582		1.73383	1.36731	1.39453	1.83422		1.56821	1.66269	1.46277	0.528074		2.07138	1.68726	2.13529
ENSG00000227304	AC067942.1	2.96956	2.31105	2.02577	1.94962		4.04854	4.82731	4.61426	3.91658		3.00784	5.86108	4.49348	4.54579		3.1177	4.79426	3.5656	4.43067		2.83351	1.95232	2.34137	1.83068		1.63504	1.58841	1.52779	1.44354		3.36214	2.3586	2.38944	2.42281		2.36865	2.72959	1.68523	2.24957		3.85037	5.35807	5.08611	5.44556		2.23149	2.53386	2.18384
ENSG00000228528	AC068057.1	2.42272	0.604544	0.141019	0.179802		0	0	0	0		0	0	0	0.0744937		0	0	0	0		0	0	0.343983	0		0	0.073513	0.241289	0		1.68334	0.496671	0.771518	0.931655		0.160899	0	0	0		0.0737096	0	0	0		2.22728	0.918938	3.864
ENSG00000226915	AC068137.1	2.34508	0.697244	2.52524	0.94591		6.11598	5.92566	7.42189	6.03509		3.16878	4.00785	4.61814	3.7532		3.08659	4.35513	3.38247	2.71849		2.75652	2.73323	1.80964	4.68013		2.67326	2.67743	3.31993	1.51174		2.76493	2.7134	1.83258	1.29265		2.09988	2.17203	2.24989	1.87789		2.95305	2.65657	3.36191	1.76341		2.07748	3.16694	2.34552
ENSG00000230621	AC068138.1	1.92544	3.16034	2.30374	2.15403		2.53225	2.63593	2.64558	2.58394		3.18377	3.43194	1.55357	3.40749		1.68238	1.78601	3.70294	1.35484		0.690091	0.959451	3.37167	1.17166		1.30807	2.16169	2.62786	2.39321		1.61763	2.92097	4.60314	1.73942		1.31426	2.48743	1.54595	2.10578		3.13079	3.1279	3.72553	2.99732		4.2598	3.09928	5.15659
ENSG00000262879	AC068152.1	1.5253	2.07398	2.24722	3.02072		2.03987	2.47729	2.73499	2.58394		2.83739	2.54218	2.95034	3.34439		2.41258	2.47075	2.49006	3.20519		2.95206	3.71047	3.53296	3.18953		3.0776	2.73213	2.18015	2.93168		2.56874	3.23952	3.39552	3.46675		2.63216	3.65974	3.03107	4.2447		2.8487	3.27271	3.31158	2.86549		2.49064	2.64282	2.6565
ENSG00000255321	AC068389.4	1.6508	2.36395	1.70507	2.74448		4.30096	4.44149	7.37402	6.56861		5.15688	5.82907	6.8012	9.27539		3.51035	5.71292	5.24807	9.72887		7.06367	5.84211	7.61031	10.5169		3.17221	3.21499	3.0209	4.10788		3.31157	3.83316	3.86601	5.66089		4.30481	6.50233	5.59932	12.3689		3.71661	4.11643	4.52579	4.09068		5.22674	5.33813	5.90823
ENSG00000259528	AC068397.1	0	0	0	0		0	0	0	0		0.18587	0	0	0		0.257823	0	0	0		0	0	0	0		0.106912	0	0.107391	0.440107		0	0	0.0895777	0.592362		0	0	0	0.516331		0.0984182	0.091304	0.326247	0.204149		1.08801	0.47496	0.435995
ENSG00000274828	AC068473.5	0.918633	0.817112	1.31492	1.45609		0.208373	0.869591	1.21911	1.0438		0.964582	0.924239	1.00877	1.54217		0.759842	0.96447	0.888727	1.06419		1.4816	1.64122	2.31486	1.34979		0.410981	1.14454	0.701799	0.614068		1.01648	1.7505	1.90538	1.79132		1.32136	1.7454	1.87543	2.70158		0.718828	0.748764	0.891825	0.967884		1.02238	0.872327	1.38737
ENSG00000223884	AC068481.1	0.0937239	0.894164	0.740113	0.40034		0.739566	1.27025	0.927199	1.45542		0.92985	1.93306	0.635227	1.20844		1.19768	1.04324	0.991355	2.09717		0.856577	1.07416	0.328242	1.36878		0	0	0	0		1.41733	1.84838	1.18434	2.20139		0.882834	0.726476	0.564388	1.16852		1.82875	1.92494	0.582897	0.802445		1.19228	2.20636	0.441423
ENSG00000270190	AC068491.3	5.24766	8.13391	7.83691	5.64472		2.65552	2.26534	4.26305	2.44536		4.92671	4.87183	5.89689	4.83711		3.72758	3.2377	2.1547	5.09405		2.90356	2.46222	2.34762	2.51734		2.99777	1.97818	1.4115	2.35668		7.53026	7.37982	8.5948	7.52623		4.09436	2.40492	5.85877	3.80794		3.92382	4.40022	5.14565	5.85841		7.78577	3.50283	7.89539
ENSG00000242970	AC068522.1	5.71897	6.77098	8.76658	6.40477		13.5952	15.2533	17.8883	12.0734		15.1621	15.3418	16.6119	23.04		12.6983	15.0603	13.1012	16.7878		10.4174	7.74467	7.89382	8.47503		5.92385	5.21207	5.2066	3.8385		4.5786	2.96001	2.96424	2.91751		7.5225	10.0914	7.13081	8.07946		5.37749	4.07534	3.76602	3.77054		4.40977	3.71605	4.86513
ENSG00000205596	AC068533.1	0.559332	0.516412	0.120461	0.563163		0.283734	0.689154	0.27667	0.772069		0.356736	0.384543	0.162469	0.254535		0.329889	0.350209	0	0.566746		0.360843	0.334459	0.195891	0.306326		0.410387	0.125592	0.824452	1.00111		0.507508	1.01823	0.401157	0.757938		0.137443	0.650327	0.134728	0.440437		0.125928	0.23365	0.695731	0.261212		1.48494	1.31673	1.39466
ENSG00000234185	AC068533.3	0.861843	0.901803	1.48489	0.788859		1.89448	2.90246	4.0499	3.86632		1.58795	1.25087	3.5882	3.66052		1.12957	1.88866	2.73482	2.03762		1.20467	2.40496	1.30796	2.36		2.31859	2.06419	2.89358	2.3781		3.04107	3.05071	1.17737	2.0243		1.27066	1.8705	2.35273	5.4857		3.68666	4.98025	4.57391	3.28697		3.28909	3.7456	3.34281
ENSG00000255122	AC068587.2	0	0.460883	0.671925	0		0	0	0	0		0	0	0.181249	0		0	0	0.360008	0		0.201277	2.05216	1.09267	0.341735		1.52608	2.80219	2.45267	3.90891		0	0	0.127865	0.33822		0.61332	0.4353	1.95392	0.245674		0	0	0	0		2.48489	0.338984	3.00801
ENSG00000269921	AC068620.1	2.01846	0.810249	0.614259	2.89179		1.11294	1.13534	2.06195	1.74135		0.746291	1.40781	1.7844	2.59587		0.431329	1.64843	0.822779	1.50056		1.84003	1.90228	2.91984	0.480626		1.60974	4.08886	1.61696	2.7488		2.85333	4.39342	2.29287	3.03247		3.1808	2.55091	2.32526	3.41203		1.23488	0.687369	0.76412	0.973373		1.01932	1.23162	1.20352
ENSG00000223908	AC068657.1	4.55143	3.50181	4.08425	2.9162		4.9383	1.77581	5.62834	3.01037		2.82222	2.78144	2.53394	4.05613		2.90809	4.19545	4.92364	3.26666		4.64909	2.60818	2.39102	3.01196		3.24666	3.74724	4.00663	4.49743		4.015	4.14282	2.87571	2.46701		4.75323	4.05711	3.10622	2.3893		3.15951	2.53503	4.15165	3.18832		4.15366	2.33522	4.66557
ENSG00000235423	AC068768.1	0.779912	0.903132	0.768658	1.17364		1.21818	1.10751	2.32121	2.07554		1.75642	2.13568	1.65106	1.81969		1.58526	1.2208	2.28798	1.95888		1.70558	1.12637	1.92126	1.90037		1.56797	1.51376	1.89974	1.93712		1.11945	1.04278	1.17831	1.5763		1.08815	0.783837	0.987058	2.22491		1.35412	1.38048	1.95664	2.00632		1.11862	1.20884	1.81282
ENSG00000214380	AC068781.1	0.600966	0.485494	0.566244	0.0687592		0.698622	0.647894	0.278685	0.129615		0.558963	0.860762	0.109102	0.341851		0.369212	0.470346	0.325056	0.380582		0.605784	0.561491	0.789268	0		0.551167	0.253013	1.015	0.168067		0.568003	0.284903	0.615738	0.610766		0.553774	0.349367	0.36189	0.406674		0.676506	0.0784506	0.373758	0.0877047		0.903686	0.408097	0.468271
ENSG00000269938	AC068790.2	0.541759	0.65409	0.583381	0.991762		0.458032	1.12962	1.75216	2.51667		0.487283	2.00556	0.726299	1.99127		0.450611	1.15243	1.02185	2.26966		1.00819	0.436088	0.218926	0.684697		0.152882	1.54397	0.409513	1.16545		0.378125	0.252883	1.15285	1.46825		0.153605	0.823709	0.401523	2.46115		0.844418	0.957463	0.829381	0.583858		1.31382	0.90558	1.07374
ENSG00000270048	AC068790.4	0.441298	1.14082	0	2.42357		2.46244	2.28364	2.94685	5.1777		0.844366	1.41584	0.769104	4.71931		0.173516	2.07229	1.40034	3.24182		1.99287	0.791638	0.309105	2.53768		0.431713	2.27904	1.73459	1.97462		1.60164	1.47283	0.994721	2.63117		0.216877	0.820945	0.212593	2.2587		0.496769	0.737376	2.08587	1.64871		2.12349	0.559388	1.02699
ENSG00000270061	AC068790.5	3.20395	6.15766	3.59092	5.92511		4.31195	10.7149	9.21779	12.6358		5.07386	8.16657	8.35688	7.66205		5.78467	9.41619	6.69615	13.4163		4.2183	3.51889	3.77848	6.53532		0.879539	5.21207	1.44569	5.12012		4.25187	4.36455	3.75166	7.26553		2.00841	3.80121	2.36248	8.75291		1.76654	4.91653	2.84662	5.80185		4.99077	6.86753	5.32589
ENSG00000270130	AC068790.7	1.0551	2.27299	1.84627	2.9375		2.52745	2.92499	4.62099	4.02028		1.30848	4.43292	3.57556	6.15187		2.3768	3.44074	3.04371	5.12272		1.98532	4.33752	4.84996	7.10265		0.860155	2.91205	1.18801	2.45893		2.9917	0.933703	0.900866	4.52753		2.10654	0.715606	1.16483	2.85596		1.08875	2.0201	1.6405	2.56636		2.91786	3.14459	3.94625
ENSG00000277782	AC068870.2	1.43212	2.86482	3.21281	5.40723		1.16034	2.27917	0.811696	1.33847		1.58575	1.70935	1.81995	1.42563		0.410594	2.3351	1.03283	0.755783		1.73232	1.07044	2.29882	1.0621		0.583755	2.47875	1.17274	2.06929		0.812143	1.81049	1.22277	1.45548		1.90618	2.49766	2.15599	4.52254		2.28386	3.67669	2.15247	2.1597		2.4753	2.59336	1.38868
ENSG00000257475	AC068888.2	2.685	2.07913	1.91198	1.42701		7.79871	9.55108	10.4964	12.4039		9.75922	8.58465	9.93761	8.62202		5.3212	6.25906	7.37077	7.24029		7.7529	6.02073	5.53592	7.29311		6.5667	6.32061	6.86211	5.61957		5.37017	7.22674	5.8126	7.15941		6.27852	5.94151	5.99803	12.1911		6.72751	7.14573	8.29555	7.83697		7.14984	5.92083	7.95467
ENSG00000255046	AC069185.1	0.574456	0.510732	1.62666	2.74589		2.48235	2.35929	2.84151	7.63577		2.89487	3.023	2.31753	5.78508		3.65997	2.8197	3.06881	4.39248		1.44122	0.795145	1.60205	1.95174		0.988666	1.64818	1.0715	1.21382		1.86613	1.22652	1.15535	2.16231		1.85598	1.26161	1.81932	8.46055		0.646665	0.777674	0.502827	1.31654		2.7713	1.94566	2.19276
ENSG00000273257	AC069200.1	0.574917	0	0	0.328895		0.121517	1.85943	1.4219	1.11597		1.37504	0.247036	0.834982	1.47165		1.27155	0.862422	1.45118	2.5486		1.62268	1.28917	1.25843	0.196789		0.0878796	0.645458	0.52964	0.964692		0.652061	0.436086	0.515418	0.389529		0.353181	1.00267	0.173102	0.919565		1.29437	0.300201	2.41352	1.00684		1.07319	0.455477	0.776489
ENSG00000236844	AC069213.3	6.17036	2.62237	6.38074	1.79296		11.3444	15.205	14.8973	13.3504		8.38091	10.1003	7.89468	11.0869		7.55763	18.7037	8.33487	7.69113		7.74023	7.39391	7.28907	16.2259		4.73085	7.58719	6.79724	4.10859		7.70184	6.24045	6.3722	4.77789		6.37775	7.17418	6.7236	6.50725		9.26128	9.00096	11.939	6.40355		4.7129	7.40472	4.68073
ENSG00000213169	AC069218.1	15.6881	14.878	16.0077	12.7703		14.7831	15.3133	17.2528	11.5633		10.88	15.5676	14.5114	12.8921		12.4866	14.0505	11.4678	12.8866		5.40436	4.87259	6.02775	3.04467		9.4617	5.67719	10.1776	6.50861		10.5031	10.3516	8.30216	6.93484		13.2866	11.688	11.5933	8.81524		16.0484	16.0654	16.4446	18.6362		8.76966	11.9979	9.77298
ENSG00000260572	AC069224.1	0.541395	0.949716	0.830758	2.09369		0.48061	1.08396	0.686231	1.44791		0.58988	1.28723	0.884582	1.86319		0.612009	1.00987	0.741848	1.97143		0.567565	1.214	1.18505	2.05699		0.794452	0.729386	0.448882	1.10527		0.532168	1.60157	0.540835	1.46726		0.548769	0.834049	1.09216	2.27811		0.31996	0.720876	1.06063	0.679494		1.02185	0.980385	1.59742
ENSG00000276188	AC069234.4	0.507065	0.312103	0.121338	0.257847		0.2858	0.277669	0.139342	0.194423		0.359334	0.387343	0.818262	0.384583		0.6092	0.146983	0.162528	0.142718		0.726941	0.0842237	0.690609	1.07995		0.275584	0.56928	0.553637	0.567225		0	0.341883	0.346352	0.152691		0.415331	0.393038	0.61069	0.499099		0.126845	0.353027	0.280319	0.131557		1.02833	0.204049	0.561925
ENSG00000228028	AC069257.1	0.378755	1.59859	0.699178	1.48578		0.96066	0.866663	0.936744	1.86718		0.977767	1.98397	2.04318	2.64696		0.74462	1.43982	1.01457	2.80979		2.18167	1.53684	0.473745	1.92614		0.330829	0.911201	0.398774	1.21055		2.29108	1.80584	2.0512	3.07946		0.731266	2.57933	1.62914	3.78131		1.58364	1.8082	1.34605	2.96908		1.3467	2.84146	2.2036
ENSG00000237418	AC069257.2	1.0483	0.55306	0.645048	0		2.78547	3.32128	0.555571	1.55036		2.38783	2.23076	3.04499	1.70374		1.7665	1.09393	2.59206	0.569031		0.483064	1.34323	0	1.02521		1.8313	0.336263	1.1037	1.84277		2.03822	2.04468	1.68782	2.23225		1.47197	0.17412	0.901807	1.03183		2.86588	2.81511	2.23532	5.24531		3.23035	1.62712	2.98727
ENSG00000225507	AC069282.1	1.19151	0.081487	0.760323	0.403928		1.86549	1.79429	2.40114	1.44671		2.0171	1.9215	1.41002	2.66088		1.47488	1.72691	2.80067	2.40342		1.99287	0.857608	0.540934	2.83978		0.863425	1.7836	1.19253	0.641753		1.26796	2.74481	2.57723	3.34876		1.46392	0.820945	1.22241	2.34558		1.63934	2.58081	3.84239	2.16394		2.453	2.11768	2.42077
ENSG00000269949	AC069307.1	2.23295	2.20544	1.73348	1.94879		4.47817	6.20624	6.42159	6.45118		3.75358	6.36675	5.65644	8.15281		2.8075	4.79579	6.29169	5.45905		3.26635	4.58011	3.45547	4.47925		4.8896	4.54744	3.06172	4.29867		3.69088	5.35693	3.51156	4.29244		5.10414	3.26036	4.69061	11.2449		1.57832	3.95886	3.16503	4.60773		2.24029	3.90248	3.10756
ENSG00000239227	AC069439.1	2.36293	1.53996	1.49674	1.27225		4.23052	1.54131	1.37507	0.71948		1.773	1.27413	2.42245	0.948791		2.45935	0.942804	0.801935	1.05629		0.672529	1.03893	0.243397	0.380615		1.52974	0.15605	1.70732	1.86584		3.78351	0.843448	1.28171	0.7534		2.56162	0.646433	0.669605	0.820874		2.65994	1.45157	2.59337	0.32456		1.03785	0.251701	0.808679
ENSG00000241634	AC069499.1	4.19554	2.14732	7.3661	5.59341		8.52084	6.63023	5.97776	3.46217		9.64671	4.28487	7.88168	1.24517		12.6414	6.28175	6.84086	1.61729		6.61959	4.02222	5.35043	3.18438		7.4727	5.7855	4.92944	2.24463		8.62048	5.74216	5.46679	6.85942		7.00377	4.93112	2.69125	6.59844		13.296	3.47664	10.097	3.56729		6.58324	1.03227	4.5863
ENSG00000255856	AC069503.1	0.385856	0.187499	0.328027	0.520477		0.274715	0.525457	1.70771	1.12129		0.71238	1.37293	1.23878	1.64039		0.638804	0.805307	0.87876	1.26037		0.917103	0.880406	1.7781	1.30685		1.14236	1.254	1.29715	1.59024		0.98275	0.616167	1.62298	1.12829		1.07291	0.613913	1.71209	0.659644		1.34879	1.52701	1.31355	1.56487		2.34195	0.478077	3.71339
ENSG00000272853	AC069544.1	0.766772	0.793744	0.825681	0.361554		1.02152	0.57257	1.6378	0.882005		0.444581	1.09159	0.776161	1.98258		0.571003	1.40633	0.871371	1.76576		1.42405	0.972577	2.23784	1.11346		0.284135	1.85214	0.513735	1.22164		0.702755	2.11495	1.0713	3.77831		1.08482	1.13465	2.01485	2.83595		0.784686	1.35887	1.09827	2.00746		1.15663	1.17813	1.00423
ENSG00000231359	AC072052.1	0	0	0	0.138867		0	0.186927	0	0.261772		0	0	0	0		0	0.0791595	0	0		0	0	0	0		0	0	0	0		0.229429	0	0	0		0	0	0	0		0	0.158439	0	0.177129		1.06988	1.09893	1.07182
ENSG00000228335	AC073063.1	6.30977	6.28457	8.52404	6.02045		9.56998	7.82138	10.309	6.99409		10.7721	8.0187	9.60831	9.57128		8.34504	8.16073	9.59745	7.26523		7.27779	4.68766	6.62946	6.91127		5.00364	5.88183	8.59597	5.64671		10.6407	4.69906	6.62159	6.27016		5.87302	5.86901	4.88194	5.232		9.34138	6.42971	8.0863	7.54535		6.66252	6.99412	8.16844
ENSG00000234513	AC073072.2	4.20223	4.1261	5.67429	3.90742		9.69967	8.95801	11.0529	9.09205		6.02675	7.10796	9.00935	44.5446		8.65483	9.6752	7.31189	7.51895		5.80926	6.48135	4.4385	4.93159		3.75205	5.916	4.0966	4.17849		4.03478	3.13688	1.43517	1.62695		3.03223	3.25724	5.061	3.8736		2.10242	1.60215	1.57639	1.63539		2.26889	1.26827	2.05124
ENSG00000223886	AC073073.1	3.55955	2.40695	3.1312	4.5889		4.11148	5.4976	4.21578	5.1037		4.79629	4.65313	3.78627	5.70368		3.64682	6.30421	4.12182	4.00043		2.02146	3.89721	1.84361	2.40248		2.6362	2.53286	2.77118	2.80414		6.14106	3.87886	4.62302	5.29902		3.51102	3.32257	6.76258	4.83601		1.91884	4.81683	3.3051	4.50704		3.2859	3.58605	2.37514
ENSG00000275833	AC073107.2	0.195061	0.0900466	0.420095	0.892714		0.824576	1.20168	0.723643	2.52423		1.14041	1.45281	1.41649	1.3315		0.383484	0.356218	1.1254	0.988234		0.786501	0.291598	0.170787	1.06828		0.23853	0.109497	0.958397	1.30923		0.73745	1.18366	0.49964	1.45378		0.718976	0.45359	1.17462	3.16795		1.86643	1.3241	2.66892	1.59416		1.29465	1.58952	1.37805
ENSG00000225187	AC073283.1	1.26858	1.27091	2.49956	1.13645		1.77993	1.39674	3.13747	3.12026		2.15182	2.50512	3.17524	2.2109		1.32659	1.54913	1.47938	2.52976		1.65421	1.61396	3.59209	2.36513		0.89116	0.424238	0.331539	1.02657		0.938791	1.39218	2.68249	1.28012		1.52545	1.53772	1.98293	1.46119		1.06343	1.18387	1.17506	1.38655		2.508	0.830904	3.11825
ENSG00000179131	AC073335.1	1.27891	2.00732	2.27233	2.1071		5.02787	4.64846	6.80052	2.648		2.58298	2.63777	2.41466	4.21946		1.25715	3.90367	4.05827	2.9157		2.1658	1.3383	1.56766	0.87552		0.469175	0.646124	0.471278	0.85839		1.35382	2.52221	1.31035	1.73303		1.57131	1.33828	2.15639	3.27294		2.59141	2.87155	3.73836	4.62878		1.59156	1.85274	2.01963
ENSG00000225213	AC073367.1	0.0999094	0.12299	0.0717235	0.548693		0.4505	0.656525	0.453013	0.861931		0.920417	0.72504	0.193471	0.303105		0.45831	0.712435	0.480355	0.759253		0.859396	0	0.408222	0.592766		0.407247	0.785176	0.531793	0.894105		0.100725	1.16201	0.409461	0.767181		0.531925	0.387211	0.320873	1.01618		0.562339	0.417352	0.621367	0.116646		0.911778	1.02522	1.38399
ENSG00000230526	AC073370.1	10.8324	9.83789	42.0403	36.5442		29.7925	17.7047	34.7735	22.3523		22.5593	11.6016	20.8696	10.2111		30.5534	12.5728	26.7208	15.12		22.5338	13.6157	17.73	15.921		27.7363	16.0333	25.5796	15.0852		36.4398	12.677	46.2067	33.7911		12.2769	4.16395	19.7023	11.6197		16.9223	7.80336	22.0533	17.4993		5.50225	1.32107	7.9376
ENSG00000268584	AC073389.1	2.7446	4.34013	3.89869	4.30277		3.99904	5.61205	5.09099	6.29734		5.059	9.90298	6.48805	10.231		5.39579	5.7891	6.5277	7.6181		5.69803	5.76153	5.31738	8.75487		5.42709	7.93284	4.48307	5.12794		7.02052	5.22673	4.54716	6.68654		3.76671	6.3822	5.83736	14.4558		5.78476	6.34236	5.81088	5.52242		5.93481	6.34475	8.15392
ENSG00000271848	AC073389.2	0.201846	0	0.372606	0.0527866		0.0243788	0.497389	0.285262	0.69654		0.214559	0.561687	0.711939	0.820125		0.5102	0.330995	0.457501	0.730434		0.511568	0.81901	0.605922	0.3948		1.55148	1.45679	2.37307	1.29025		0.523269	0.306208	0.14772	0.664255		0.743983	0.536419	0.937655	0.65279		0.324597	0.54204	0.466269	0.807973		1.07653	0.600486	1.6297
ENSG00000272791	AC073389.3	0.819257	0.710549	0.534666	0.954393		0.860558	0.795291	0.767501	0.728201		0.738908	1.47922	1.04563	1.32746		0.976141	1.17876	1.53976	1.03765		1.32132	0.668024	1.04335	1.8355		1.12326	0.780417	1.00632	0.916458		0.525601	1.24285	0.763087	0.773746		1.5251	1.068	1.10628	2.51691		0.922237	1.24447	1.32784	1.59416		1.11222	1.01151	0.907895
ENSG00000236047	AC073410.1	0.827603	2.32867	1.10337	1.01003		0.266552	0.0971133	0.438609	1.22397		0	0.361257	0	1.07605		0.0774781	0.164501	0	0.29949		0.254244	0.530223	0.276043	0.59354		0.385536	1.81405	0.193632	1.63116		0.77476	0.418502	0.646054	1.6555		1.74312	1.19135	1.47137	1.70679		0.399271	0.576192	0.588241	0.828206		1.01357	2.67619	2.91521
ENSG00000227470	AC073415.1	19.7229	28.5748	30.2235	19.8579		30.1428	20.562	31.5187	32.4597		26.1257	34.2465	26.0004	27.0984		17.8959	19.7107	22.5393	35.1646		14.926	21.7726	15.9401	22.8494		12.9867	14.989	7.4542	14.5954		6.65344	21.1744	11.9692	19.5305		6.15123	20.8147	12.6076	21.5037		7.51452	9.50636	13.5872	16.1187		8.30731	24.5885	12.3575
ENSG00000257509	AC073487.1	0.0877591	0.486149	0.614259	0.361473		0.927454	1.02722	0.705404	2.49846		0.699648	1.45809	1.27457	1.54754		1.12145	0.503688	1.51898	1.38941		0.778472	1.18072	1.30625	1.56203		0.697555	0.788215	0.700681	2.01251		1.32713	0.998505	0.179833	0.535142		0.916501	0.408145	0.528469	1.81399		0.691532	0.870668	2.01946	1.84429		0.910107	1.35081	1.96939
ENSG00000239480	AC073517.1	0.557782	0.633821	0.0924053	0.157091		0.435303	0.792972	0.636699	0.814347		0	0.294982	1.2463	1.02508		0.463938	0.559676	0.928302	0.760812		0.622804	0.577267	0.976737	1.82111		0.577146	0.289024	0.52703	0.719953		0.259539	0.325452	0.219805	0.697695		0.316296	0.149659	0.620097	1.26697		1.44899	0.806547	1.3876	2.75516		1.24589	0.543878	0.962855
ENSG00000276030	AC073534.1	0.182774	0.618745	0.918474	0.111531		1.28772	0.825718	1.43146	2.5229		1.87809	1.53582	1.94665	1.87144		1.43731	0.890077	1.58177	3.16377		1.47392	0.455383	1.60029	2.00198		0.149003	1.1628	0.673519	1.22675		0.184266	0.831826	0.374533	0.908133		0.973102	1.98341	0.293502	0.899514		1.64599	1.08163	0.985162	0.853567		1.41528	1.54456	1.46848
ENSG00000258044	AC073569.1	1.28764	2.08849	1.64889	0.764495		2.03016	3.90193	3.0555	5.22405		3.29237	3.46924	2.6788	4.51352		2.08674	3.8495	2.30902	5.02488		2.46964	1.56073	3.77831	2.7636		2.46827	4.02431	2.35109	3.07547		1.84197	2.32296	1.28363	4.81012		3.07855	3.60117	2.72435	4.48732		3.09486	3.63437	3.46301	3.65677		3.0316	3.08795	3.29741
ENSG00000257605	AC073611.1	0.538152	0.662475	0.888562	0.459741		1.12229	1.06089	1.1535	2.2285		0.610182	1.02773	0.833692	1.95917		1.05799	0.973405	1.44894	1.77218		0.289316	1.23354	0.628243	1.57188		0.307103	0.64446	0.396616	0.642134		0.868071	2.23149	0.84545	1.60432		1.36646	0.750841	1.25305	3.7432		1.33275	1.98576	2.49904	2.05245		0.892946	1.81909	1.46112
ENSG00000258172	AC073655.1	0.941675	0.695532	1.41963	0.991221		0.27865	1.04421	1.28093	0.812395		0.700688	0.539504	0	0.428528		0.55539	0.638735	0.407474	0.536713		0.227814	1.4781	0.989387	0.322326		1.15153	0.845772	0.925349	1.31675		0.569616	0.714279	0.385929	0.701823		0.983426	0.930641	1.19082	1.62204		0.424017	0.59005	0.468525	0.439769		1.71875	1.49208	1.4088
ENSG00000258365	AC073655.2	1.03998	1.22902	0.671925	0.799603		0.615477	0.53817	0.84879	0.610097		0.596958	0.524324	0.422915	0.828209		0.674705	0.737971	0.330008	0.579569		0.536738	0.777333	0.910558	1.39542		0.966518	0.864008	0.587619	1.25643		0.345993	0.694182	0.404905	0.197295		0.61332	1.20917	0.551104	0.757494		0.210726	0.477874	0.776151	0.242838		1.2597	1.56309	1.31384
ENSG00000270702	AC073657.2	2.8345	1.55605	1.15491	2.52435		2.2669	3.30362	3.41044	4.49418		1.54723	3.07232	4.67301	3.66052		1.95792	3.63742	1.54697	2.52277		1.72978	2.06139	2.01224	1.04889		0.936802	1.72016	1.6938	0.856974		1.1585	2.20814	1.09888	1.86858		2.63545	1.247	0.738113	1.35729		3.1908	4.0002	1.61993	3.21989		1.84316	3.1907	1.78283
ENSG00000242299	AC073861.1	528.067	580.087	696.882	554.356		709.704	849.834	905.037	789.241		572.184	732.099	649.57	791.953		657.476	890.65	691.352	746.72		414.993	449.212	358.564	354.303		303.393	255.153	315.561	199.414		399.665	364.952	371.925	307.075		453.7	446.34	429.694	347.294		793.124	986.655	887.384	1151.87		376.64	400.376	372.027
ENSG00000152117	AC073869.1	4.5191	3.99711	3.94668	4.08213		3.62514	2.84976	2.99219	2.9982		5.0748	4.41027	5.49528	3.94029		3.77762	3.35431	4.75608	4.04118		4.73468	6.04637	5.61834	5.03435		5.23609	5.40649	5.27412	5.26093		5.57839	9.0599	6.3741	10.4714		5.98222	7.96418	7.10686	10.5424		4.68658	3.61698	4.82443	2.735		6.52917	6.98598	8.48803
ENSG00000273073	AC073869.3	0.32017	0.221701	0.560247	0.219792		0.270689	0.493101	0.395924	0.138107		0.255251	0.366863	0.348749	0.591904		0.11802	0.354989	0.461804	0		0.774568	1.37604	1.61188	2.68498		0.880917	0.853701	0.58991	1.20878		1.81565	1.69998	0.492059	1.41003		0.295028	0.837577	0.5784	0.78785		0.360414	0.459747	0.199123	0.934509		0.996096	0.434834	0.332634
ENSG00000257303	AC073896.2	0.967179	0.744135	0.737718	0.811502		1.09027	0.546178	0.847182	1.80786		1.15661	1.15441	1.2291	1.78804		1.50531	1.21955	1.51128	1.53125		1.62489	1.20487	0.423409	0.496584		1.33055	1.99072	0.841509	1.12701		1.58449	2.01747	0.660635	2.07512		1.28733	1.63993	1.31044	2.18163		1.45167	1.13631	1.7043	1.2233		1.43765	1.496	1.13881
ENSG00000257740	AC073896.3	3.13393	1.91261	1.88754	1.5072		3.05376	2.55239	2.43036	4.67415		2.59729	2.1911	2.23721	3.80711		2.24518	2.71606	2.06861	3.83478		2.39874	2.69978	2.32536	7.34535		5.19636	4.53224	3.45802	4.69414		4.49827	4.10964	2.99327	5.47034		1.89259	3.02618	4.22219	7.47647		2.98971	3.66115	3.96423	4.4031		2.95258	4.47272	3.22282
ENSG00000258199	AC073896.4	7.37264	2.87166	6.07834	4.53401		6.47671	6.59997	6.48167	4.4722		5.93896	9.43784	8.28171	4.06277		6.45452	6.94227	7.39402	5.2526		7.89623	4.73575	4.33706	6.86099		7.53649	8.66523	12.8765	7.15201		7.40378	6.99036	6.66864	4.60499		5.16604	5.49147	5.20273	4.93237		7.06743	5.95504	6.66296	5.98503		6.02107	6.51892	6.55858
ENSG00000272368	AC074032.1	2.38981	3.3576	3.28949	4.08954		5.30593	6.01698	5.24237	6.31064		5.43408	6.04814	6.94168	6.97437		4.94341	4.99853	6.44437	6.817		5.39609	6.98973	5.71318	7.5399		4.52332	6.34594	4.44149	4.62605		4.49389	4.8234	3.49184	4.78716		5.74472	5.31557	5.75639	7.71134		4.67861	4.1668	5.79008	5.14356		5.13773	6.58545	6.18336
ENSG00000234985	AC074085.2	4.01334	6.10886	6.0737	4.56703		4.356	5.61306	7.37733	5.61463		3.92021	5.22008	3.8596	7.58922		4.79803	6.53676	5.63228	5.6327		1.92435	2.5944	2.08935	2.52469		2.25489	1.94844	2.06514	1.82007		2.62449	2.46827	3.27848	3.23363		3.86477	3.21593	4.50693	2.1353		4.70097	6.85324	6.47615	7.21842		3.73459	5.10693	3.78643
ENSG00000249761	AC074133.1	2.53686	5.15283	3.55129	3.01864		1.71584	4.37594	3.45082	4.81488		2.15731	4.36025	1.10532	2.59751		1.74559	2.51494	4.02501	7.71146		0.818305	6.06779	5.77503	3.12604		2.48176	2.84813	1.86966	3.40542		1.53454	1.92426	1.29961	0.687529		1.87012	3.83444	3.36083	3.99522		2.85574	6.62328	3.47105	4.14656		5.89312	3.6751	3.58445
ENSG00000267886	AC074135.1	10.4899	5.11952	9.07287	7.95374		5.43896	3.69698	4.57135	2.52649		5.17981	2.53048	7.00744	2.23936		4.93156	3.55702	7.68638	3.43557		5.34268	1.47126	2.64817	2.95794		7.51457	5.87503	7.81361	7.78721		8.74843	8.33919	11.707	9.72583		6.16396	2.37232	4.16305	1.37039		4.91796	2.28123	4.71759	1.45733		6.49231	1.23885	6.56393
ENSG00000226523	AC074375.1	0	0.446481	0.781113	0		1.83984	0	3.28906	0.834397		0.642558	0.692644	2.10703	1.51296		0	0.630802	0	1.68437		0.389973	0.36146	1.69364	0		0.591356	0	0.594007	0.946688		0.365652	0.733624	0.495476	0		0.297077	1.68679	0.582417	0.951986		0.544376	0.378769	0.601517	0.282299		1.00301	1.2041	0.301449
ENSG00000257596	AC078778.1	0.979022	0.728948	0.986222	1.56097		2.56325	2.10122	1.36688	1.14432		2.04779	2.09885	2.56856	1.32938		2.29725	1.53246	2.86978	1.56		1.98648	1.22749	1.10605	2.29172		1.77648	2.05646	1.55169	1.13051		2.24466	2.10805	2.9769	3.12405		2.48332	2.05627	3.42319	8.92147		2.31082	1.74801	2.59266	0.848051		1.75548	1.20097	1.28618
ENSG00000269984	AC078795.1	0.598217	0.77051	0.652129	0.452918		1.45485	1.50143	1.306	2.35744		1.36599	1.45554	1.12625	1.59641		0.660634	0.967216	1.12916	1.02895		0.905264	0.993641	1.40966	1.39543		0.505748	0.679907	0.725735	1.12358		0.960491	1.17641	0.76426	1.63127		1.01628	1.06477	0.942837	1.8755		0.848	1.66596	1.32284	1.51757		1.13354	1.3307	1.44251
ENSG00000257779	AC078814.2	0.567885	0.786462	0.917271	0.389846		1.02026	0.174923	0.526688	0.489921		1.50913	0.650704	0.618576	0.726826		0.976887	0.740758	0.614326	0		0.45795	1.16728	0.994429	1.74943		0.347218	0.637562	0.435968	0.714669		1.07347	1.50763	0.872766	0.961909		0.348861	0.165068	0.34197	0.139741		1.27853	0.889586	0.353185	0.497261		1.29564	1.54253	1.17999
ENSG00000230291	AC078817.1	12.5933	9.2129	16.8361	8.25443		17.5045	18.8036	26.197	16.0204		14.7478	20.7889	16.8175	22.887		16.2081	18.5987	16.6249	17.5048		12.307	13.6407	7.84913	11.6166		13.6379	9.52551	9.17638	5.79019		12.1043	10.038	10.1146	10.4125		16.8494	11.3538	12.2107	6.56542		16.6992	15.6593	24.824	22.7397		12.4401	11.2091	12.9505
ENSG00000216285	AC078819.1	4.76383	3.41777	4.0189	2.77733		9.13264	5.45828	3.26444	1.46592		7.45065	4.48508	5.20008	1.96766		7.4268	5.12953	4.81423	2.30588		3.52352	3.22054	2.70982	2.32648		4.34125	2.48681	3.80164	4.17497		3.67086	3.40632	2.54927	3.61829		2.08769	1.76396	2.00991	3.43462		5.43095	3.61242	3.69874	2.51523		2.8698	2.14291	1.91667
ENSG00000232053	AC078845.1	1.11997	4.53638	5.87446	5.55553		1.75632	2.51501	2.03277	2.71163		2.09299	3.47734	2.5973	4.82948		2.82331	3.18572	1.7978	4.8733		2.2142	3.53752	2.46731	4.50133		0.353433	0.48673	0.244074	0.525388		1.85757	1.72644	1.90633	1.78691		0	0	0	0.0711211		0.589705	0.811185	0.26963	2.08792		0.974133	0.752359	1.18609
ENSG00000273329	AC078846.1	0.4883	0.771555	0.857537	0.632929		0.554141	0.864093	1.17525	1.31751		0.968437	1.19788	1.51356	1.58456		0.560526	0.812214	1.18173	1.63956		0.961967	1.12189	1.20513	1.53455		0.637192	1.2252	0.696404	0.956827		0.441075	0.696026	0.822646	1.34557		1.0509	1.02117	1.08146	1.08706		1.25799	1.87893	2.15232	2.64006		1.43285	1.15129	1.71328
ENSG00000213985	AC078899.1	4.52493	4.01494	4.1343	3.08389		2.60009	3.5237	3.0279	2.90666		3.01921	3.56878	2.87338	3.27593		1.55966	3.89404	2.37332	2.18329		4.07547	3.36752	3.08714	2.01148		2.99421	3.67264	3.72946	3.22114		3.19922	4.19001	2.58902	1.91116		3.44158	3.71235	2.61867	2.64146		3.19735	3.08897	3.02129	1.82959		4.40412	6.15434	4.16789
ENSG00000268461	AC078899.2	0.437968	0.80872	1.76856	0.20044		3.4251	2.5632	2.70797	3.02272		2.9097	2.76012	4.6116	0.622831		3.12123	1.3711	5.52749	0.970753		0	0.16368	0	0		2.27616	0.737557	2.28636	1.71476		3.64272	3.98649	2.13148	3.11577		0.538101	1.14574	1.05494	0.323316		1.23255	0.686072	1.7705	0.767002		2.72517	0.396547	3.18513
ENSG00000225195	AC078962.1	0.991272	0.915206	0.978476	0.453664		2.23487	1.73024	1.32797	0.712652		0.965896	0.757225	0.839811	0.469894		1.38041	1.37923	1.07234	1.04626		0.266459	0.61744	0.723262	1.35721		0.606088	0.64919	1.01467	0.739254		1.37412	3.88481	0.931002	0.783563		1.3194	0.768358	0.497438	2.35794		1.39484	0.345071	1.33575	0.385776		1.50773	0.897523	1.44181
ENSG00000237730	AC078991.1	4.98493	5.23481	6.88404	3.72686		7.2387	8.86127	8.65841	4.85865		4.8944	7.15081	6.46615	6.58036		3.14205	6.53221	5.81797	6.26556		3.80512	4.09576	2.39886	1.87562		2.37318	2.7342	4.15999	2.59663		3.45272	2.30911	2.92412	1.65007		4.16102	3.14129	3.75802	2.54695		6.85378	6.15965	6.05856	7.2861		3.09389	3.78995	3.226
ENSG00000257568	AC079035.1	0.465341	0.884538	0.383188	0.776704		2.6614	1.98985	2.74182	3.92009		1.77492	2.72876	3.1009	3.23872		1.21082	1.35682	1.77669	2.49622		1.50103	1.75956	1.91733	2.88581		1.10461	0.79902	0.638837	1.07172		2.02833	1.82714	2.18757	1.78044		1.34525	1.11392	1.02198	2.42487		1.10929	1.22921	1.70241	1.3103		1.45342	1.83403	1.59256
ENSG00000250321	AC079140.2	56.8865	36.8252	59.1446	33.9646		95.9133	120.24	115.222	122.128		72.4589	92.1548	76.9213	90.0105		77.9323	115.996	74.7423	73.2928		54.8379	60.1143	45.7998	75.8724		39.7791	36.1542	58.631	27.0635		52.4067	43.3975	45.8909	42.7515		53.4236	41.8133	44.4934	38.7767		97.3436	84.1614	102.275	85.3101		37.9733	54.7626	41.7104
ENSG00000226338	AC079150.2	0.89278	0.824272	4.48639	1.36196		1.00641	5.86664	4.78409	4.1078		5.37772	3.75093	1.72884	6.09416		0.292529	5.58988	3.86317	6.03076		4.3197	2.66924	4.16895	1.22236		2.18347	7.01625	4.38651	1.99741		1.3501	3.61169	5.48835	6.04893		1.82816	1.03802	0.358411	0.878756		1.675	0.62157	1.11049	3.12701		4.93791	2.96394	4.94686
ENSG00000243094	AC079203.1	0.804386	0.848756	0.742444	1.52513		1.06868	1.699	1.91837	2.28013		1.7101	0.790026	2.5034	2.54929		1.80731	1.79872	1.57459	2.32871		1.57534	1.28837	1.40857	1.96667		1.12416	0.903082	1.27035	1.15691		2.86729	2.00475	0.76529	3.27002		2.25896	1.9373	1.45316	3.22356		1.68164	1.02005	1.28641	2.75032		2.66941	2.28898	2.43547
ENSG00000254177	AC079209.2	0.376998	0.497241	0.115989	0.0985921		0.455335	0.398142	0.266399	0.464629		0.171746	0.246845	0.625752	0.245086		0.317642	0.39341	0.155363	0.136427		0	0.161022	0	0		0.131717	0.423254	0.396923	1.08444		0.162889	0.245109	0.662168	0.21894		0.463191	0.500948	0	0		0.485012	0	0	0		0.893636	0	0.581916
ENSG00000230979	AC079250.1	138.356	155.95	184.007	177.695		176.439	246.304	265.909	232.16		161.335	213.932	181.069	219.967		153.233	210.341	176.546	198.048		106.531	112.923	98.5946	87.9823		92.5322	81.5184	90.3695	71.4929		99.821	116.982	118.198	121.849		120.361	136.62	151.573	123.274		143.494	210.091	191.833	234.516		106.444	131.445	123.605
ENSG00000270028	AC079315.1	2.45909	8.01516	3.45044	11.2542		1.48053	4.68248	2.21158	4.43583		0.633688	4.69619	2.00218	8.73203		1.53824	1.41915	2.79454	7.07864		6.06931	20.2742	15.202	33.0057		6.28755	18.6564	5.99537	15.0046		8.05726	13.8482	7.4059	18.9837		2.74665	4.76524	3.36549	7.48142		4.44588	10.428	5.28331	14.8771		13.3847	16.6989	17.6825
ENSG00000258111	AC079316.1	1.75081	3.59792	2.85838	0.465254		7.06688	9.46371	5.51741	8.67286		5.64326	8.6717	6.64405	7.64612		8.0499	7.72065	4.15455	7.15327		5.73859	5.65672	5.43942	6.65012		5.66321	10.0817	3.12179	5.81241		7.08885	6.4259	4.80287	8.2654		4.37158	6.3039	2.31266	3.05747		9.53651	14.6273	7.65727	14.5065		9.27751	9.3068	8.68409
ENSG00000224463	AC079354.2	0.301458	0	0.811546	0.689825		1.01948	0.55714	0.745572	0.780215		0.320445	2.24525	0.437823	0.685923		0.592657	0.707809	0.86963	0.763635		0	0	0.263943	0.82549		0.368638	0	0	0		0.455878	0	0.308868	0		0.370381	0.17525	0	0.593446		1.18773	0	1.3124	0.351958		1.12546	1.09179	0.626389
ENSG00000276007	AC079414.3	13.8635	10.5779	17.6804	18.4007		15.4119	15.5331	19.3558	16.6451		15.3931	13.9088	20.8769	17.7103		11.304	12.5114	22.3922	18.611		40.0478	28.0148	41.8033	28.5741		20.4685	19.8919	28.8001	20.9636		25.9566	37.1846	54.5697	50.3271		19.5972	19.1891	24.2884	33.3911		15.9177	15.3454	23.1512	12.7299		27.3497	19.1274	42.0193
ENSG00000243687	AC079594.1	0.140256	0	0.377577	0.0641891		0.296449	0.259213	0.346882	0.484001		0	0.562486	0.30555	0.31913		0.137869	0.804987	0.505752	0.53293		0.904832	0	1.71922	0.192032		0.171511	0.157464	0.17228	0.549136		0	0.425546	0.862219	0.380114		0.861612	0.326146	0.168919	1.03539		0.157885	1.31825	0.785062	0.736878		1.39634	0.253982	0.116573
ENSG00000257405	AC079600.1	3.12623	2.02044	1.68321	1.1446		3.70032	2.50369	4.15587	4.31527		2.32619	2.50751	3.63231	1.95615		3.38034	3.54778	3.15644	0.989897		1.26052	2.33671	1.09488	1.81914		1.91146	1.75491	3.84004	2.09829		7.91877	3.0827	2.24216	2.75359		3.84099	1.99915	3.57686	2.00013		2.46344	1.46916	2.33316	1.73372		5.83572	2.75981	2.79323
ENSG00000257376	AC079601.2	1.19805	1.13377	1.51586	1.04177		1.72193	1.77135	2.14821	2.27387		2.13313	1.92189	1.653	1.87412		1.79594	1.84406	1.20963	2.08645		1.20766	0.71639	1.521	0.820164		0.879023	1.51318	1.69234	1.70875		1.72116	0.999622	1.87194	1.58287		1.54557	0.940247	1.08217	0.884426		1.92182	0.813254	1.67649	1.25887		1.19275	1.3017	1.76747
ENSG00000270659	AC079610.2	0.874666	0.714369	1.8475	1.38565		1.27989	2.03101	2.82885	1.85744		1.71647	1.65753	1.95434	5.54951		0.992056	1.54464	3.00842	2.38608		1.73623	2.21276	2.23855	5.15872		1.56324	2.90818	2.52065	1.84398		1.88231	1.3269	1.44765	2.00579		3.26526	2.62063	5.10501	4.47019		1.59052	0.948569	1.9667	1.57106		0.976848	0.609188	3.74671
ENSG00000274943	AC079684.1	2.7621	2.55015	2.05914	1.5072		7.23023	5.23568	9.13027	9.43995		5.3075	8.947	7.25164	14.5637		6.05676	4.51752	9.34703	9.88969		9.08094	12.9431	11.9989	18.9088		5.1314	6.97726	6.45931	6.53614		6.90806	10.7979	12.5717	10.3648		3.78518	2.77914	3.9663	7.11049		4.54435	6.49021	8.72131	5.89147		1.98308	2.78944	4.63556
ENSG00000180019	AC079741.1	0.985428	1.21308	0.943231	1.60352		0.647993	0.404715	1.35399	0.18892		1.04749	1.50552	2.38531	3.48785		0.538144	0.971197	1.26343	2.6349		2.47228	0.65472	1.53386	1.79895		0.66946	1.10634	0.67246	0.857378		3.8083	5.14921	4.0386	2.9674		2.01788	2.41879	1.31868	2.58653		3.32788	4.68816	5.72009	3.06801		3.99692	0.594821	1.72907
ENSG00000248625	AC079768.1	0.391769	0.964549	1.23045	0.209179		1.4353	0.724047	1.61488	1.23927		0.832886	1.42153	1.04314	1.03998		1.34786	0.953922	1.31851	1.3232		0.842474	0.732071	0.571692	0.178798		0.878302	0.806368	0.721831	0.584333		0.789932	0.643856	1.2042	0.265438		1.20335	1.13876	1.41549	0.771229		1.17604	0.954647	1.13705	1.06726		1.24594	1.00503	0.814041
ENSG00000228643	AC079779.2	0.25176	0.650835	0.352433	0.299572		0.319277	0.372233	0.0622658	0.912226		0.187332	0.403867	0.182822	0.315063		0.148486	0.223312	0.181566	0		0	0.79035	0.44086	0.41364		0.215505	0.33918	0.216471	0.309793		0.6853	0.343737	0.154769	0.682309		0.247457	0.117087	0.121284	0.421269		0.141703	0.157752	0	0.0587869		1.08613	0.752235	0.983471
ENSG00000236654	AC079780.1	39.5842	24.2264	64.723	26.7892		16.9703	12.1584	16.6403	8.1263		18.7143	9.76528	9.60885	12.3748		15.1013	11.8189	15.0421	10.6522		9.58543	6.87298	9.81819	5.37366		34.5558	23.9201	36.3635	20.4469		52.3995	28.9197	58.5955	27.0478		41.0569	17.9924	45.1078	15.5629		11.3609	7.26066	13.3903	7.59345		44.6559	13.4021	39.8904
ENSG00000258268	AC079793.1	0.358114	0.931786	0.560912	0.446983		0.302769	1.36381	0.483106	1.96604		0.795943	0.895289	1.22934	1.18521		0.960054	1.15508	0.751322	1.8143		1.36518	0.973356	0.627097	1.78297		0.159243	0.548254	0.159957	1.27464		0.0984645	0.691438	1.23417	0.970544		0.919979	0.794895	0.274463	0.480666		1.02614	0.475985	0.688413	0.760189		1.05338	0.619014	0.784699
ENSG00000230406	AC079834.1	1.3784	1.0181	0.831208	0.807472		3.91566	2.2418	2.79545	1.80753		1.87548	2.84297	2.16208	2.00726		0.921363	2.56037	2.54486	1.81567		2.1342	0.494539	0.579296	0.15098		0.943923	0.371406	0.677252	0.246711		0.667033	0.501862	0.451931	0.298855		1.21936	0.512847	0.730442	0.81405		2.6068	2.24562	2.67468	1.8668		1.14358	2.04679	1.2373
ENSG00000237176	AC079905.1	0.293208	0.631653	0.631468	0.447297		0.991575	0.602103	1.08775	0.505908		1.03892	0.671938	0.283894	0.889534		1.10484	1.19839	0.775344	0.742736		0.945788	0.438318	0.171147	0.669081		1.55371	0.548639	0.840363	0.218664		0.739002	0.148269	0.60083	0.397319		0.600408	0.681817	0.353129	0.481003		1.76034	0.61241	0.729419	0.342325		0.973029	0.309724	0.89356
ENSG00000231747	AC079922.1	15.9706	17.3717	22.6284	18.8201		26.2941	34.2561	34.7013	32.7995		24.743	27.7089	25.4486	32.8813		26.885	32.7581	32.9212	29.7275		18.0409	21.5547	17.7761	22.9286		15.1809	13.502	13.7399	9.90915		17.7958	12.5554	16.1644	18.2243		26.4539	29.5446	29.4356	27.6845		26.7123	28.4277	31.5269	33.8193		18.8824	20.6072	19.6152
ENSG00000240776	AC079944.1	2.53225	4.28622	3.83771	3.51964		3.251	2.25332	4.05923	2.9128		2.59204	3.06275	1.83886	2.77418		1.70553	3.57225	2.70552	2.79151		0.302525	2.03294	2.46347	1.66932		0.688124	1.57942	1.20961	0.839315		2.26926	2.13418	1.15311	1.39798		2.24698	1.19949	2.37203	4.708		1.90037	3.13422	2.33316	4.05143		1.71181	1.91064	1.79286
ENSG00000272087	AC080013.4	0.85839	1.81619	1.34799	0.523799		1.20955	1.89491	1.54801	1.60451		1.17858	2.25403	0.571397	1.09864		0.808625	1.75419	0.877	1.22311		1.73054	1.17628	0.187892	4.06449		1.48705	1.84711	1.93304	1.32032		1.13583	1.13943	0.916135	1.89017		1.80169	1.24755	0.516906	0.844906		1.77153	1.45671	2.09094	1.50328		1.69137	1.5868	1.57553
ENSG00000272440	AC080013.6	1.29557	1.79423	2.90647	0.592928		4.38138	3.85766	3.07072	2.42169		1.95099	2.72161	4.23365	2.33373		2.01641	2.36595	1.71297	3.82883		5.74621	2.74373	3.21397	2.2173		2.90452	5.69691	3.84585	5.67635		2.93882	2.293	2.32298	4.68159		3.5815	1.38081	2.3405	3.29431		3.88912	4.62274	5.2374	3.40335		3.67243	4.39891	3.40988
ENSG00000254719	AC080023.2	11.4945	9.9943	8.53216	5.00521		6.32149	3.71248	5.79611	2.8883		5.93131	4.60342	4.86237	4.69758		4.05885	5.99747	3.86317	3.25096		3.95973	3.67021	3.12672	2.44472		3.82107	3.63341	6.30561	3.12095		9.11318	7.957	6.7461	3.32691		6.58139	11.1587	5.77937	5.9316		5.02501	4.66177	4.44197	4.9511		4.25895	5.25425	3.06087
ENSG00000277463	AC080038.2	0.109751	0.354651	0	0.100457		0.742314	0.135224	0.475016	0.28405		0.233326	0.503027	0.159397	0.998885		0.32365	0.40085	0.474905	0.278014		0.708037	0.574234	0.960929	0.601066		0.671043	1.35538	0	1.04356		0.663879	0.499489	0.843364	0.669243		0.40453	0.829436	0.660899	0.648161		0.741278	0.916926	0.819087	0.512544		0.956064	0.745284	1.36828
ENSG00000239300	AC080162.1	0.803684	1.0039	0.916337	1.21162		2.31822	2.67942	2.74768	3.75224		2.4624	2.546	2.88375	3.76489		1.81237	1.99801	2.18205	3.17352		2.05868	1.83748	3.14582	3.23639		1.44527	2.49458	1.33561	1.79807		1.93029	3.4425	1.11407	3.97184		2.32337	2.41853	2.50522	3.21077		1.06436	2.32044	1.82293	2.31819		2.39252	4.19484	3.88999
ENSG00000242531	AC083798.1	0.885965	0.981576	1.33564	3.08157		1.64789	5.67631	10.0795	4.89173		1.69518	3.65462	5.66162	5.44288		4.87698	2.68115	4.34483	4.26412		4.85829	2.11909	3.10285	6.79296		3.03352	4.57548	5.00598	0.99108		4.82326	6.1826	1.81549	4.32198		2.17705	0.824079	2.98767	9.0693		2.99199	6.47666	5.28968	3.93064		4.11618	3.04827	7.21638
ENSG00000272758	AC083798.2	1.10802	2.06824	2.42953	1.83731		3.37378	4.18462	5.23254	6.22031		2.77383	4.03885	4.26798	5.05141		2.6361	3.1462	2.93	4.89152		2.87482	2.73664	3.17755	2.2646		1.65932	2.75838	2.31767	2.58675		3.60618	4.22665	3.24125	3.5578		2.72271	3.23004	3.17177	4.46521		2.77479	4.25961	4.53416	3.87154		3.58379	3.20598	4.62466
ENSG00000203644	AC083799.1	4.05577	4.19201	5.57595	6.1872		2.97609	2.7657	4.0691	4.84134		2.92837	2.6013	3.22305	3.88865		3.35991	2.27588	2.83299	3.23076		3.20892	1.83034	2.59071	6.91507		2.77613	5.613	3.32121	4.76524		5.32325	4.6436	5.17473	5.1848		5.54717	6.4654	7.71095	5.4734		3.24472	2.15773	1.71333	1.78686		3.34367	2.84076	4.04936
ENSG00000237821	AC083873.1	3.44277	4.48512	5.79971	4.94916		4.78569	4.60617	5.74613	4.95627		4.28824	5.61477	4.32525	5.86311		3.67485	4.71672	5.66644	4.81528		3.16805	3.75734	3.84651	4.13534		4.82986	3.48578	5.26661	3.89849		3.03435	3.26827	5.51832	3.43452		3.84064	3.36436	4.37528	4.51132		3.47132	4.34533	5.09675	4.73462		3.417	3.25104	4.28338
ENSG00000242140	AC083904.1	0.904375	0.927752	2.05592	1.28767		2.03895	2.7238	1.98819	0.693525		2.1363	2.5331	2.04318	1.37185		1.58042	2.14964	2.89877	2.29091		3.56547	0.901303	2.11155	1.78856		1.10591	0.902523	0.987439	1.12408		3.34311	0.914648	1.6473	2.17866		0.987684	1.16834	0.72613	1.38471		1.80987	1.67905	2.37482	0.703916		2.16755	1.63769	1.16926
ENSG00000224875	AC083949.1	0	0	0.0263945	0		0.0414465	0	0.060622	0		0.0521103	0.0561722	0.0711983	0.055772		0.0481886	0	0.212127	0.0310454		0	0	0	0		0.119895	0	0.180648	0.164517		0	0.0743695	0.150683	0.0664296		0.0903464	0.113996	0.0590412	0.0482527		0.0275924	0	0.0609775	0.11447		0.93544	0.288512	0.611175
ENSG00000240015	AC084024.1	0.373789	0.207064	0.885513	0.273708		0.758451	0.736873	0.462231	0.322472		1.15226	0.770943	1.14003	0.8505		1.17577	0.526583	0.646971	0.378743		1.20571	0.335267	1.63636	0.614133		0.822757	0.839303	1.0101	1.12897		1.80883	0.283526	0.804252	0.861072		1.4696	1.21688	1.2605	2.06034		1.22024	0.663608	1.16235	1.30922		1.17842	0.473813	0.963085
ENSG00000248585	AC084024.2	1.26186	1.3005	1.8644	1.63849		5.60712	5.96584	5.66107	6.37981		4.58548	4.90928	8.35352	4.57383		3.43269	2.20486	4.65599	5.83539		5.49019	4.343	3.49433	4.09823		1.72248	2.10855	2.41508	2.46204		2.30763	2.93821	3.06682	2.86311		5.33611	4.57202	5.61948	11.2939		2.67577	3.80014	5.47525	3.04926		4.8449	5.23432	5.95125
ENSG00000257698	AC084033.3	93.6807	138.11	250.052	225.81		144.898	206.521	318.878	290.92		168.545	251.399	265.819	375.389		197.164	233.901	283.974	335.074		191.039	282.124	272.634	365.437		136.149	152.747	144.474	131.118		222.923	177.949	278.597	242.549		135.271	130.829	218.065	167.457		190.06	254.939	273.016	334.422		141.719	97.0114	225.925
ENSG00000272990	AC084036.1	3.79256	4.76715	3.93632	6.35725		3.59275	4.44762	3.55981	7.33218		2.96285	3.82209	4.91086	5.09446		3.68311	2.83712	4.34986	4.57204		9.87523	10.5876	7.60136	7.06948		0.670514	2.2572	0.785772	1.99348		2.83308	1.66365	1.02997	3.77701		0.673686	1.06254	0.550315	2.11386		0.87443	1.24069	1.02305	1.3337		3.37392	5.13013	4.44341
ENSG00000256006	AC084117.1	1.11763	0.714369	0.555458	0.314764		18.68	13.5585	8.71767	3.56009		6.21425	3.44783	6.3679	3.32546		8.53536	3.99228	4.3401	1.96		0.277314	1.02815	0.301091	0.94167		1.36669	2.31648	2.11202	1.53874		0.780058	1.30422	0.528508	1.86397		2.21817	1.19949	1.44957	1.69242		1.93556	1.70586	1.06936	1.30485		1.99711	2.56874	1.64346
ENSG00000254595	AC084337.1	0.338372	0.874738	0.291494	0.123887		0.51494	1.91778	1.2553	2.27696		1.36679	1.78351	1.57259	1.30885		0.49892	1.12993	0.976116	1.75714		0.764029	0.252917	1.24431	0.880242		0.165511	0.303911	0.332505	1.77903		0.5117	0.410658	0.728047	1.46726		1.91238	0.826181	0.652035	0.965863		1.1808	0.954101	1.09431	0.829615		1.26327	1.22548	0.506224
ENSG00000249753	AC084357.2	0.168817	0.0779312	0.181786	0.154521		0.927723	0.727997	0.939421	1.89332		0.807521	0.773747	0.858134	0.576175		0.746748	0.748705	0.608741	1.38982		0.680681	0.630912	0.591233	1.96467		0.412874	0.758119	0.829449	0.66096		0.765875	0	0.259449	1.1438		0.518534	0.490701	1.2199	0.830824		0.380073	0.969649	0.734945	1.18258		1.05043	1.98706	0.912022
ENSG00000259216	AC084757.1	1.08956	1.09342	0.612138	0.693767		2.40305	1.16734	0.468645	0.817369		1.25889	1.62842	1.44482	1.07788		0.838186	1.40888	1.22991	1.26		1.45166	0.991433	1.32726	0.648599		1.50615	1.06369	1.16377	0.953864		0.931294	1.36544	1.79585	2.11836		1.39687	0.936338	1.14106	1.95837		1.06653	0.890494	0.883862	0.553077		2.90833	0.857837	0.944952
ENSG00000277229	AC084781.1	0.672307	0.196016	0.457237	0.194329		0.867565	1.26432	1.35646	2.56424		1.27885	2.51379	3.18623	3.34126		1.28695	1.38469	1.02076	2.42012		2.05449	1.74559	1.17728	1.93789		0.95194	1.58905	0.869278	2.13747		0.909671	0.644158	1.01512	2.0618		1.56509	1.02853	3.02573	3.69185		0.716983	0.48039	0.880269	1.56986		7.16299	1.24949	13.4991
ENSG00000277790	AC084781.2	0.432527	0.532449	0	0.263933		0.731363	0.177639	1.24802	1.74135		1.37931	2.31283	2.72212	4.5927		1.13378	1.35407	0.41591	1.64348		0.930123	2.58635	2.27221	2.3688		1.93936	1.29492	1.23967	1.61281		0.654086	0	0	2.5398		1.77139	0.335262	1.56276	0.567644		0	1.50567	0.896672	0.504983		4.30611	1.95811	9.46664
ENSG00000257511	AC084824.1	5.10439	5.13919	6.56602	4.94697		10.5252	13.4604	14.1666	10.3216		9.13315	9.79213	10.2311	11.9033		10.5118	11.1594	10.5606	10.7946		8.41877	7.63058	5.7432	7.08361		4.85795	5.75662	5.58898	3.38466		6.98559	7.67349	6.22378	7.01074		6.27142	5.42457	6.64825	5.6835		8.73601	7.79096	7.1823	8.92572		5.88275	5.43723	7.02602
ENSG00000274105	AC084824.3	0.216937	0.20029	0.350406	0.273029		0.389747	0.968921	0.737733	0.608252		0.720626	0.870013	0.472604	0.987216		0.213246	0.933823	0.430244	0.652569		0.874707	0.3243	0.569822	0.816811		0.397922	0.395776	0.399705	0.455017		0.656123	0.617067	0.22227	1.58007		1.13278	0.788218	0.457225	1.2011		0.366309	0.736299	0.607139	1.23473		0.944895	0.76113	1.01422
ENSG00000276148	AC084824.5	1.74233	3.68428	3.32872	3.85834		3.23122	4.15495	6.39423	5.2367		4.06259	4.57246	3.10187	5.37112		3.4806	3.28445	4.53977	3.98643		4.80432	5.88138	6.10202	8.46477		2.19933	2.39781	2.83052	2.26341		3.65475	4.86004	3.80065	6.626		3.79798	3.85551	3.18144	3.76184		4.74516	3.16955	4.75388	2.88725		3.68371	4.32553	4.01738
ENSG00000259219	AC084855.2	0.0194002	0.179115	0	0.13318		0.221426	0.131466	1.52339	1.30547		0.041244	0.0333442	0.0845275	0.0220711		0.0476751	0.0151835	0.237849	0.0491433		1.32979	0.899043	2.12324	0.159372		0.403299	0.664305	0.166808	0.520845		0.117351	0.250162	0.347848	0.354898		0.262192	0.18045	0.443932	0.964318		0.0218387	0.101301	0.0723932	0		0.893282	0.430352	2.22516
ENSG00000213144	AC084880.1	1.02219	2.47735	2.29318	2.22212		1.29632	1.73174	1.73807	1.10232		1.26767	1.26887	1.85573	2.51967		1.3816	1.86671	1.41295	1.18679		1.03039	1.33707	1.2679	1.69112		1.97915	1.62578	3.34823	2.19165		1.67462	2.13222	1.83281	1.32744		2.19782	2.4265	2.05182	0.922291		4.50683	1.73469	2.54293	1.24315		1.69611	2.66087	1.98238
ENSG00000232344	AC087163.2	0.136063	0.301492	0.556761	0.448346		0.52916	0.737629	0.471118	1.17383		0.636381	0.841892	0.474266	0.835893		0.534989	0.241376	0.863513	0.654864		0.263335	0.650882	0	0.558875		0.465875	0.519374	0.835648	0.669705		0.329216	1.07334	0.278814	0.590001		0.534947	0.632792	0.491606	2.49101		0.612662	0.880982	0.676971	1.27084		1.0611	1.03483	0.497586
ENSG00000262663	AC087222.1	0.644786	2.55132	2.03337	2.36073		1.71329	3.91546	5.29667	7.62877		4.60194	8.28534	5.2174	6.7592		1.8109	5.98361	5.24798	9.68332		8.31943	14.7338	13.4684	9.26957		1.68959	2.9473	1.86688	3.45187		0.417888	1.39738	1.03814	3.68217		1.52782	2.62389	2.38514	4.7146		1.34798	1.972	2.23421	3.28005		2.75112	2.75223	1.68429
ENSG00000254577	AC087276.1	5.45425	5.50416	8.87823	9.05593		12.1181	13.4404	15.215	19.0407		9.43824	13.8075	12.3428	18.6155		10.0995	8.86846	13.3557	12.2098		12.07	18.5826	14.4376	15.9775		7.9106	16.6615	8.72508	17.8784		10.55	21.1669	11.4366	13.7506		10.2857	9.14367	4.43019	17.9785		9.42395	14.4388	15.6197	10.9588		11.4705	10.1065	17.2897
ENSG00000255186	AC087277.2	1.53724	1.5612	0.662136	0		3.37912	0.757613	0	0		1.30724	0	0	0		0	0	0	0		0.49586	0	0	0		0.375962	0.34517	1.13294	0.343925		2.55714	0.699615	0.472507	0		0.94435	1.07239	1.48111	0.302618		0	0.481614	0	0		0.892749	0.278371	0.127767
ENSG00000273691	AC087284.1	0.5532	0.85806	0.929294	0.607624		2.76882	2.67187	2.29855	2.40535		2.39921	1.29311	2.2175	1.10768		1.78362	2.14749	1.02134	1.62555		1.71306	0.992378	1.12371	2.93879		1.24472	1.51543	1.33184	1.55946		1.33852	2.08128	1.54169	1.97902		1.82154	2.00678	1.59901	2.37407		1.14584	0.670158	1.67897	0.723376		2.07449	3.16557	1.9679
ENSG00000259367	AC087286.2	1.37164	2.01322	0.908932	1.38425		0.594694	1.73333	0.869834	2.67007		0.560778	1.81347	0.919429	1.92058		0.82972	1.70661	1.4204	2.80636		1.41808	3.62774	1.53967	5.00797		0.430077	1.50044	0.604807	1.96714		1.38283	2.13418	1.40535	3.57437		0.907434	1.18586	0.720079	4.05027		1.42527	2.16702	1.44364	3.12069		2.451	4.96765	2.66006
ENSG00000235530	AC087294.1	0.534845	0.437369	0.543025	0.419617		1.57619	1.41211	1.70073	1.37107		1.72184	1.33075	1.81989	1.30389		1.47208	0.821247	1.36656	1.29677		1.67594	0.868075	1.68583	1.12982		1.53231	1.54406	1.18254	1.11113		1.5252	0.857746	0.532335	0.869708		1.48323	1.20818	1.47234	0.932558		2.58032	0.766016	1.93879	1.30241		1.20441	1.05154	1.06688
ENSG00000265010	AC087301.1	0.506187	0.667635	1.24589	0.198566		0.794779	2.04921	1.6096	2.24585		1.153	1.9886	1.68037	3.53752		1.13731	2.07516	2.19033	1.19065		2.21592	2.3782	2.15266	1.3861		2.03382	1.70488	1.86529	2.26497		1.20289	1.42611	0.963169	0.979889		0.799608	1.76561	0.870904	2.56235		1.05823	0.830696	1.1693	1.51967		1.55983	1.37494	1.74296
ENSG00000243181	AC087343.1	13.0966	11.6405	18.5231	17.5788		21.5254	20.4715	27.5563	21.5011		15.6357	20.2701	21.2211	22.5163		20.8958	21.7495	20.0885	15.3499		12.6105	17.8249	12.237	15.991		6.69291	9.71091	10.5045	8.74654		13.0803	16.1614	15.2711	13.1115		11.1676	13.6363	12.5949	12.3137		15.9531	15.7696	17.8708	21.3383		19.7038	19.8223	23.923
ENSG00000242667	AC087385.2	4.94077	4.04522	4.71805	6.39958		3.23141	5.4558	6.1098	4.42331		3.36917	4.16588	3.45247	4.56042		4.67342	6.08002	4.77336	6.43493		2.85667	3.48395	2.6935	2.55272		2.67892	1.0466	1.83212	2.29421		2.96046	2.12132	2.29232	2.71595		2.23344	3.19744	4.04183	2.33982		6.19146	6.8148	4.75416	7.83636		2.70693	3.20741	2.16947
ENSG00000262251	AC087388.1	1.69082	2.29343	1.32621	1.68139		2.24134	1.3374	2.21995	2.5212		2.08577	1.62647	1.7887	1.89986		2.91372	1.08915	1.23445	1.40126		1.48134	1.217	1.6449	3.3439		1.48052	2.03889	1.92304	1.61122		2.6832	2.15337	2.82315	3.33779		1.82093	2.01444	2.31291	10.15		1.01042	1.00278	1.45403	2.14466		1.36814	0.585905	1.78701
ENSG00000277491	AC087392.5	0.379751	0.175305	0.868969	0.0868982		0.642124	0.643351	0.645705	1.14666		1.00917	0.435134	0.275766	0.594046		0.0933223	1.06501	0.61621	1.80368		0.0765592	1.20634	0.664986	0.714918		1.68337	1.27904	1.16615	1.27442		0.933198	1.15219	1.11862	1.92972		0.933149	1.04864	1.77226	2.99029		0.320614	0.49573	0.354268	0.942153		1.5359	1.07449	0.710163
ENSG00000270015	AC087481.3	1.01722	0.814698	1.00299	0.628199		1.09833	0.770113	0.591065	1.18419		1.06826	1.19366	1.15697	0.641378		0.542122	0.888851	1.09599	1.00897		1.28481	0.641238	0.836982	0.26848		1.12401	1.27963	1.09894	0.836296		0.871078	0.687918	1.04223	2.242		2.2436	1.23971	1.60887	1.47171		1.39342	1.57427	1.35675	1.07316		1.03712	1.03199	1.2631
ENSG00000225751	AC087501.1	0.227253	0.779312	0.279671	0.624026		0.96066	0.999996	0.963508	1.4564		1.62194	1.33918	2.12176	1.95752		1.02119	0.982463	1.03018	1.9737		1.25664	1.26182	0.739042	2.04468		0.873388	0.656065	0.478528	1.23476		0.196378	1.42826	0.864832	1.09981		0.478647	1.17013	0.899285	1.08646		0.548183	0.71198	0.323053	1.44032		1.23897	1.96942	1.61897
ENSG00000262815	AC087501.2	0.0904963	0.501312	0.243622	0.414164		0.841614	0.836254	1.23099	1.71759		0.865763	0.725859	0.328581	1.85319		0.978519	0.708269	0.587382	1.54737		1.24062	1.75868	0.475407	0.805376		0.276658	0.507999	0.666955	1.11356		0.821114	0.549145	0.973568	0.674462		1.16746	0.631312	1.0899	1.38066		0.764036	0.378031	0.450259	1.05656		1.01357	1.02422	1.05302
ENSG00000263051	AC087501.3	0	0.364784	0	0.180822		0	0.486806	1.09932	0		0.31499	0.113181	0	0.449498		0.776759	0.360765	0	0.625531		0.477925	0	0	0.811439		0.724726	0.554476	0.849303	0.22099		0	0.299693	0.404815	0.803092		0.242718	0.68907	0	0		0.111192	0	0.245726	0.691934		0.98338	0.44717	0.328388
ENSG00000271851	AC087501.4	1.48621	1.20967	2.07419	1.84364		1.08293	1.38542	1.80159	0.674828		1.31998	1.17639	1.09345	1.31261		1.22064	1.13257	0.747464	1.27557		1.37197	1.50552	1.16429	0.682751		1.88915	2.48089	2.43808	2.90945		2.67631	2.29914	1.84332	1.92119		1.5497	1.44379	1.87237	1.49174		2.75169	2.67532	2.03107	2.05482		2.06856	1.65551	1.96666
ENSG00000253754	AC087620.1	1.76559	2.82871	2.34858	2.13892		4.56598	7.16596	6.0363	7.97437		6.51356	7.25928	7.69276	5.7306		4.28781	5.66282	5.39288	6.11677		4.18763	4.73537	3.81921	4.62145		4.19109	5.42195	4.40123	6.15756		2.67	2.75724	3.19233	6.05164		6.57158	5.0113	8.7558	11.5516		5.49491	4.5554	6.8468	3.69831		4.00667	5.45407	5.13611
ENSG00000255201	AC087623.2	0.608562	1.40466	1.31063	1.43236		0.882019	2.51722	1.50511	5.40014		1.75585	3.0383	2.08335	4.50024		0.299103	3.22063	1.25396	4.73482		0.981506	0.714797	1.2179	1.54741		0.584712	0.341615	0.640726	1.02115		0.591617	0.923212	0.133612	0.883552		0.373849	0.808646	0.366465	1.88258		0.782923	1.13489	0.919173	0.913508		1.62285	1.41688	2.23998
ENSG00000259286	AC087639.1	0.151385	0.396009	0.298861	0.27713		0.383966	1.49217	0.842415	1.78488		1.04597	1.41661	2.49179	2.35376		0.719241	0.961013	0.691451	2.36478		0.325543	0.754351	1.06036	1.58907		0.370241	0.48155	0.123967	0.818503		0.68679	1.07173	0.956485	2.42746		0.557988	0.498702	0.577353	2.93046		1.16449	1.15936	1.03566	1.88527		0.962893	1.34783	1.19531
ENSG00000267737	AC087645.2	0.162182	1.44122	0.589417	1.33603		0.102838	1.39877	0.977709	1.679		0.409442	0.97563	0.912737	1.56834		0.219205	0.930832	0.263168	1.38655		0.686626	0.969786	0.709996	1.38783		0.471019	2.73122	0.47313	3.42438		0.490517	0.522827	0.103855	0.384596		0.0747232	0.0942832	0.17091	0.199543		0.205389	0.889198	0.605195	1.86983		0.908231	0.624085	0.994125
ENSG00000237888	AC087650.1	2.52954	3.66343	4.5398	3.99509		4.36109	5.6222	6.37878	4.36454		4.74505	4.77392	3.88989	4.7399		4.09541	3.9595	4.29241	3.76922		3.83974	1.48291	1.91077	2.03727		3.2752	1.55917	2.68064	2.10837		1.65012	2.2573	2.59172	1.20979		2.25474	2.30672	2.3894	2.48981		4.80167	3.41863	4.56536	6.1382		1.64597	2.69449	2.96812
ENSG00000275479	AC087741.2	3.10397	6.10537	1.74388	5.68223		0.68459	1.99534	2.67019	4.19139		2.29528	1.85564	3.13604	2.45656		2.65317	2.39411	2.53052	4.78604		1.52362	0.80698	3.07218	3.51073		1.6503	1.96968	2.65231	3.77417		2.6531	7.77983	5.94572	4.20612		3.64783	8.15934	5.52619	24.4417		0.303838	2.11406	0.839327	1.41806		2.12732	3.42137	5.38403
ENSG00000264270	AC087749.1	0.47372	0.100931	0.470875	0.900562		0.7394	1.12244	1.35186	1.32036		1.35573	1.16912	0.688008	1.11934		0.322379	1.19783	1.94472	1.61538		0.881572	0.817115	0.510484	0.698492		0.490167	1.39098	0.671405	0.937559		0.385743	1.10562	1.08274	2.17268		0.716342	0.932102	0.175548	0.968425		0.615307	0.837216	1.08783	1.44651		1.90462	0.989811	1.18119
ENSG00000264829	AC087749.2	1.71454	1.76563	2.98243	1.87115		2.34161	3.65623	2.69105	5.23395		6.09846	4.60923	4.88447	4.05123		2.13912	2.3397	2.18766	4.59374		4.04154	1.67586	3.23331	2.16691		2.17727	1.99895	1.78202	1.91797		2.69253	2.70107	2.29721	4.3786		1.62042	2.60685	1.98551	4.0243		3.26625	3.30562	4.42936	6.00528		4.10324	2.98537	4.22029
ENSG00000253528	AC087752.2	0.578242	0.686405	0.711619	0.453664		1.18727	1.9338	0.612908	0.855183		2.37083	1.23049	0.839811	0.563872		0.893204	1.37923	0.953189	0.418505		0.932605	2.34627	3.18235	1.24411		0	0.927415	0.202935	0.646847		0.374761	1.75443	1.43882	3.24619		1.42089	1.05649	2.48719	1.62617		1.30185	0.776409	1.74676	1.15733		2.60427	1.1967	0.755233
ENSG00000272509	AC087752.4	1.70826	1.06692	1.7854	1.9775		5.22482	1.48571	3.10655	0.953597		2.8306	1.84225	4.74309	1.88629		4.00043	1.31076	3.47852	0.827271		3.8896	2.70391	2.8154	2.33889		2.88766	2.98961	4.19662	2.58539		4.17888	5.10679	3.60346	3.40416		4.13592	1.98617	4.59883	6.23118		2.54513	2.4661	5.24961	1.05587		2.70944	1.50121	5.6375
ENSG00000270966	AC087763.1	1.46091	0.524537	0.611781	0.445733		2.1958	2.19999	1.30475	0.700193		1.12156	2.32496	0.589378	1.47737		1.91474	2.37146	0.819459	0.616782		2.8798	1.45595	0.568494	0.888989		1.29023	1.45792	2.79142	0.635539		2.57746	2.09314	1.08104	0.659883		1.0969	0.754925	0.879735	1.03853		3.47182	1.77995	0.908586	1.42137		1.27937	3.52733	1.28169
ENSG00000254272	AC087854.1	2.24273	4.86599	3.38105	3.2845		5.07214	6.01012	5.68544	8.22304		4.94677	5.07538	6.5959	6.57011		5.84211	4.82701	5.0949	8.02462		4.15972	4.52611	5.4	6.14133		2.46827	1.63664	3.09916	4.5786		3.73071	5.10347	2.18297	4.63459		5.4421	5.47594	4.79439	12.3068		3.5345	6.49946	4.04499	6.34969		8.27995	7.81792	7.45614
ENSG00000244540	AC087884.1	0.283077	0	0	0.129552		0.538489	0	0.437569	0		0	0.16218	0.205563	0.322049		0	0.553875	1.12283	0.268902		0	0.211586	0	0.387578		0.17308	0	0.173856	0.316662		0.21404	0.644158	0.435052	0.575386		0.347797	0.575976	0.340927	0.626918		0.318659	0.517343	0.616189	0.165248		1.05683	0.51261	0.529375
ENSG00000239374	AC090013.1	2.32123	2.99142	3.33275	4.33785		3.8841	5.89872	4.78409	6.17454		2.93007	3.10305	3.79265	3.79615		4.13563	5.17258	4.81286	5.26749		3.58775	2.53022	3.38727	1.98634		1.95148	2.22599	2.37603	1.24422		2.26704	2.42096	4.06291	3.01438		1.42597	2.30527	2.97033	1.99917		3.32069	4.29272	4.99259	5.70245		4.81447	5.91103	4.58203
ENSG00000244266	AC090058.1	0.32017	0.295601	0.114922	0.586113		0.766951	1.1177	1.78166	1.56521		0.737391	0.794869	1.0075	2.18549		1.15398	1.19722	0.923607	1.62207		0.602442	0.319082	1.21475	0.584485		0.522025	1.07836	0	0.119385		1.04904	0.161903	0.437386	0.650781		0.590056	0.496342	0.835467	0.367664		0.720829	1.11454	1.32749	1.05911		0.92969	1.11124	0.842673
ENSG00000225165	AC090071.1	2.01846	2.1298	2.94979	1.25368		2.13314	1.77639	2.05032	0.870675		1.37931	2.06503	1.67515	1.64025		1.06292	2.40723	1.03978	2.00869		2.44157	0.915998	1.1361	1.0857		0.969678	1.29492	1.54958	1.04833		1.5262	2.40592	1.18176	1.07453		1.94853	1.0896	1.38912	1.41911		1.21724	1.3551	2.24168	1.00997		1.49518	1.76229	1.07848
ENSG00000213280	AC090114.1	20.7253	17.3171	26.1115	24.4241		24.3559	30.2597	32.7411	28.6973		19.9377	22.6792	21.5218	31.7722		20.9838	29.7919	22.6444	31.3031		17.131	21.765	15.3335	27.5249		15.7765	12.0995	12.9833	10.3749		16.2193	16.1135	15.926	19.7994		15.5965	18.5546	17.0981	14.6368		22.7471	27.4337	23.9103	31.0328		14.4864	15.7158	16.6228
ENSG00000273270	AC090114.2	0.674585	0.881062	0.765389	0.885526		0.842976	1.71907	1.80268	2.26543		1.62303	2.56398	2.17931	2.56818		1.62703	2.00025	2.1501	2.66325		1.44888	1.69221	1.61345	3.00062		1.52106	2.54175	1.68956	2.55098		1.96065	1.95689	1.67903	2.24292		1.42718	2.47159	1.93401	3.27459		1.50394	2.21656	1.87055	2.63938		1.70902	2.13328	2.03485
ENSG00000167912	AC090152.1	23.9314	29.2018	39.4653	24.1112		19.5686	22.66	31.3889	29.3202		21.3334	26.9485	34.4861	35.2259		23.9038	23.9032	35.0943	31.7108		20.7055	23.9895	28.2409	25.4907		11.1554	11.9611	11.9415	10.1154		18.6489	17.415	26.1571	20.2478		20.8946	21.4918	25.1652	16.1494		32.9511	32.4329	41.5616	37.9846		18.3187	17.1223	22.5912
ENSG00000269951	AC090181.2	0.6563	1.37133	0.892701	0.758807		0.730094	0.808627	0.854301	0.834397		0.991376	1.34571	0.602007	0.785953		0.407452	0.811031	1.14592	0.699999		0.557105	1.18765	0.483896	0.425643		0.844795	0.814386	1.73959	0.927368		0.731304	1.99127	1.30947	1.35741		0.466835	1.12452	0.499215	0.135998		0.622144	0.180366	0.171862	0.322628		0.917041	0.656781	0.287095
ENSG00000272076	AC090186.1	0.771038	0.936673	0.436986	0.445733		0.411712	1.1	1.50548	3.92108		0.733325	1.34848	1.11982	3.32409		0.757917	1.05869	1.28772	2.77552		1.0472	1.21329	0.923802	0.555618		0.446619	1.23012	0.996934	0.272374		0.859155	2.46251	0.748412	1.59472		1.44591	1.50985	1.12411	1.75751		0.548183	1.27139	0.656201	1.23185		1.38037	1.35949	2.19236
ENSG00000253106	AC090198.1	0.877237	1.10113	0.700514	0.920235		0.949996	1.79736	1.58454	2.46599		1.10013	1.43435	1.5031	2.28757		0.920443	1.34743	1.42169	1.84764		0.763056	1.19351	0.81122	1.7004		1.25353	1.37218	1.08964	1.62083		0.357734	1.24109	0.63623	1.42914		1.48955	1.94822	1.62632	3.58965		1.08736	1.03964	0.956298	1.15077		1.24297	2.46314	2.03168
ENSG00000275805	AC090206.1	1.18966	5.41524	4.88592	5.39395		10.9703	11.3684	17.5683	28.8568		13.6899	19.3855	20.9547	32.6087		10.9599	14.0602	16.3613	42.1551		11.4454	23.5539	18.0708	35.058		1.3702	3.77394	0.883576	3.89959		3.89099	5.24642	8.57487	16.477		1.6996	2.3804	2.56569	6.45399		1.96209	6.76096	7.65698	12.4844		6.12855	3.04358	7.56534
ENSG00000267504	AC090236.2	0.0421658	0	0	0		0.106948	0.103905	0.208571	0		0.179286	0.0966305	0.244958	0.047971		0.393759	0.0110004	0.182457	0.160218		1.0881	1.04006	1.80901	0		2.29453	4.28422	2.61557	5.30647		0.063765	0.191902	0.0864046	0.514241		0.103613	0.0980511	0.152349	0.0415035		1.04425	0.682541	1.65212	1.08305		4.33783	1.50803	4.15294
ENSG00000267587	AC090241.1	0	0.241574	0.241504	0.171068		1.10607	0.921091	1.01691	1.54787		1.23173	1.11358	1.73719	1.31828		0.587885	1.22869	1.07829	2.03575		0.783715	0.614656	0.981819	0.870021		0.639922	0.839303	0.321395	0.459951		0.508733	0.453642	0.99574	1.57019		0.964423	1.0865	0.675266	1.21413		0.210387	0.117107	0.325459	0.087281		0.992354	0.609188	0.807749
ENSG00000253204	AC090281.1	3.78461	4.11539	2.35466	2.92526		3.41303	2.17608	3.74407	0.870675		2.59258	3.66198	3.66439	2.48771		2.23213	2.98397	3.15399	2.76956		3.66236	3.5203	0.883637	4.1454		2.67396	3.02149	3.40908	0.376323		2.03493	2.67932	1.55106	1.93741		3.82325	6.64936	3.64644	4.38741		3.21892	1.93227	2.82452	1.37468		3.48874	5.0258	2.65625
ENSG00000235672	AC090286.2	0.158176	0.073019	0.723894	0		0.768949	1.41294	2.44502	1.77398		0.924759	1.90306	1.83781	1.79952		1.205	0.99037	1.48296	3.20545		1.08422	1.18229	0.346229	2.86953		0.580275	0.710333	0.291438	0.752005		0.897	1.1398	0.891351	2.57208		0.680189	1.14943	1.04776	1.59583		1.46898	0.330374	1.03293	0.969533		1.54194	1.07412	1.479
ENSG00000272660	AC090425.1	3.31604	2.29619	1.60686	1.9729		3.36427	2.04285	6.15097	6.29374		1.05747	4.17961	2.16723	2.45217		1.95577	4.3255	2.63063	2.1		1.60446	3.47001	6.96811	4.08618		1.01375	2.60604	3.25855	4.63684		3.25953	1.7607	0.509633	1.7974		5.29645	3.46996	2.39623	5.22232		2.98629	2.77043	2.68105	1.35504		4.67691	2.85231	5.92564
ENSG00000272910	AC090425.2	0.324323	0.299436	0.548806	0.720943		0.430886	0.799198	0.171883	1.11919		0.4925	0.318533	0.672902	0.79066		0.774239	0.338442	1.13607	0.528143		0	0.346309	0.567926	0.317179		0.73654	0.6242	0.227643	0.310974		0.350325	0.843448	0.522179	0.3767		0.683098	0.592564	1.22761	1.1401		0.625869	0.532242	0.864456	0.270467		1.30692	0.251701	0.500611
ENSG00000242747	AC090515.1	1.1216	0.720372	1.10275	0.6249		0.907034	1.38193	1.50759	1.00969		0.77755	1.17342	1.20401	1.10958		1.15045	1.01776	0.984728	0.926469		0.943801	1.16639	1.11012	0.734443		0.715591	0.930727	0.479199	0.381857		0.88494	0.221937	0.949316	0.991211		0.77889	0.907179	0.998429	0.527992		1.20769	1.27317	0.849201	1.93577		1.90151	1.58952	1.33752
ENSG00000245975	AC090515.2	0.58197	0.276332	0.501345	0.791421		0.674782	0.532662	1.04866	0.659867		0.530249	0.819265	0.869374	0.945846		0.555722	0.806848	1.03128	0.463323		0.724077	1.56598	0.989977	0.569151		0.630328	1.54943	0.735275	0.688219		0.276596	0.983771	0.817749	0.901273		2.00208	2.84192	3.104	4.48443		0.187178	1.61492	0.496381	1.04831		1.04842	0.96353	2.07301
ENSG00000259402	AC090515.5	0.353039	0.081487	0.0950404	0.242357		0.559646	0.598096	0.491142	0.83757		0.516001	0.505657	0.384552	0.753081		0.173516	0.874968	0.254607	1.06198		0.711738	0.395819	1.00459	1.87305		0	0.346811	0.379441	0.296194		0.26694	0.40168	0	1.79398		0.596413	0.820945	0.531483	1.12935		0.298061	0.553032	0.164674	0.360656		1.13497	0.6393	1.1737
ENSG00000274667	AC090517.2	6.45165	6.24023	15.6223	6.53021		9.81246	7.94908	18.7002	13.8412		11.2486	10.8737	16.5092	12.3496		9.46247	8.28206	17.0358	14.0082		13.048	9.89975	17.3349	16.545		7.38848	9.15945	11.6565	7.4844		18.7902	18.332	34.2753	24.7935		12.7918	10.8748	26.1882	24.4268		4.03479	4.7413	8.66185	5.77884		3.93653	3.39981	6.55387
ENSG00000250130	AC090519.1	0.671813	1.2833	1.07267	2.5445		3.09455	1.96945	2.66419	5.47604		1.79762	2.97298	3.09535	2.84637		2.32272	1.89769	1.90459	3.52095		2.16704	2.3549	2.15001	1.52246		1.55806	2.62684	2.53253	2.30639		2.94273	2.81149	1.89883	5.21101		1.76467	1.02352	2.53892	6.33897		2.34701	2.24993	2.47811	4.35451		3.20964	3.35601	3.58129
ENSG00000259499	AC090519.2	0.354386	0.719823	0.992193	0.194625		1.16851	1.52824	2.05971	3.97453		1.35614	1.29942	2.57347	3.38668		0.975396	1.14642	1.6357	1.57099		1.71469	1.90718	1.67554	2.37754		1.17007	1.59147	1.26238	1.30823		0.267959	1.18276	1.23453	2.92934		1.04498	0.94769	1.49383	0.976694		1.07712	0.962247	1.10202	1.61363		1.88168	2.214	2.00291
ENSG00000239465	AC090543.1	0.335023	0.883756	0.515374	0.438074		1.37577	1.94597	1.12451	2.31223		1.88236	1.15165	0.27804	1.57904		1.17615	1.8729	0.897423	2.3035		2.23853	1.14475	1.50856	1.44163		0.936416	1.07465	0.235153	0.749543		1.15802	2.25079	0.735553	1.55651		1.52887	1.83634	0.230565	3.43893		0.754269	1.79935	1.42876	1.17343		0.992673	1.21335	1.23315
ENSG00000243403	AC090543.2	8.33775	8.06745	9.76841	5.86113		12.0118	14.1356	15.9195	16.6879		11.2027	13.7573	11.9156	25.3456		14.0313	14.478	12.1223	15.7983		9.1442	12.3644	9.92822	10.5938		6.44375	5.76623	5.8991	6.26773		6.35478	5.86899	3.2804	3.70584		6.31032	5.11852	7.71201	5.4493		5.78165	4.52781	3.15278	4.20529		3.70769	4.7711	2.43932
ENSG00000270072	AC090559.2	1.78141	2.34247	1.45323	1.77879		5.88748	7.58229	4.73958	7.63764		5.16438	8.53595	7.60489	7.73817		5.73085	7.49217	5.3725	5.74325		6.44272	5.00328	5.10454	4.13897		5.34696	5.75752	4.44262	5.67635		7.18379	5.97818	3.31854	4.38899		6.16814	5.7743	6.63143	8.18265		5.10447	6.59587	7.38607	6.36553		4.74729	4.8388	5.33916
ENSG00000253582	AC090579.1	1.70408	1.44575	2.43013	2.27642		0.856643	0.453966	1.36688	0.397332		0.489568	1.31932	0.668897	0.785953		1.67508	0.528672	0.863591	0.583332		0.965648	1.23929	1.85494	3.15291		2.08383	4.13656	1.52745	4.22468		7.59164	4.12227	4.90758	6.4906		3.16882	2.40969	3.71638	5.12259		2.28119	1.34673	1.26032	3.01119		5.88435	3.08583	5.20598
ENSG00000243802	AC090589.1	4.68093	5.38737	6.21438	4.46061		8.34872	10.1127	11.1012	6.19574		6.61161	9.47813	8.9403	9.9942		5.92493	9.73596	6.10423	11.3701		6.2051	4.79284	4.49141	5.96998		4.78313	3.74348	4.33198	3.15613		5.13933	3.59922	2.56224	4.95277		16.0717	11.2577	12.8968	13.9484		10.683	8.10273	10.0497	10.7055		5.26665	6.5025	5.06302
ENSG00000270060	AC090589.3	0.485274	2.31486	1.39348	1.14746		1.02569	2.29198	2.30036	3.83765		1.24661	1.71448	2.93662	3.49653		1.07329	1.477	2.6248	3.63658		2.60888	1.20906	3.32826	1.27347		1.38464	2.54247	1.04313	2.03569		1.77348	2.39259	1.49161	2.24675		1.3415	1.83372	2.33779	3.42317		0.910454	2.06937	1.76054	1.55806		2.75112	3.00243	3.15944
ENSG00000242088	AC090602.1	9.027	10.8856	15.3743	18.8016		15.9647	19.4071	20.2754	20.5023		10.3788	16.9929	14.0468	15.5095		12.9479	23.4058	16.8732	20.7666		9.80504	10.6028	15.9686	15.2601		4.16765	6.6185	5.88349	4.73988		7.80058	8.24454	8.77701	9.23662		5.99812	11.3523	13.0905	11.6052		14.2056	21.8363	13.0615	23.0141		8.63547	15.5125	12.0197
ENSG00000259562	AC090607.2	0.868374	1.26428	1.00702	1.13111		1.8919	1.52258	2.06507	1.38306		1.59761	1.37771	1.94028	1.21591		0.919258	1.185	1.25252	1.60748		1.50827	1.39799	1.34516	1.82914		0.816838	1.38739	1.72305	1.34502		1.51522	0.962684	1.33458	1.04094		1.31312	0.698985	1.32741	1.67659		1.3911	1.46494	1.66175	1.09183		1.16378	2.75187	2.33179
ENSG00000262810	AC090617.4	1.23095	1.62357	1.23085	0.603597		2.45311	2.38332	2.06586	4.70297		2.80389	2.16609	2.74552	4.10125		2.59287	1.51392	3.10712	3.56363		3.54521	1.9716	2.84839	3.0096		2.90302	1.92491	1.40402	2.60647		3.92245	2.9345	3.96381	3.2765		3.45689	2.70908	2.80619	2.20688		2.87035	3.53518	2.78885	3.38759		3.02728	1.47278	1.82697
ENSG00000263050	AC090617.5	1.04796	3.04776	1.18489	2.49396		0.841701	1.80767	0.907141	2.53144		0.946867	2.10139	1.90251	2.56331		1.69971	1.42165	1.36039	3.25191		2.02821	3.36819	2.11036	2.36746		0.897046	3.94141	2.57448	3.34104		1.10934	2.38469	1.98638	2.05909		1.93133	1.46214	1.45144	3.40394		1.29765	2.51715	0.977635	1.77409		3.6516	2.60933	2.74367
ENSG00000261219	AC090651.1	0.366124	1.69015	0.315402	1.54155		1.45484	2.61639	1.85629	1.64247		1.907	1.17465	1.22301	1.54116		2.41129	1.33722	2.00673	1.02019		1.65339	2.35348	2.75684	2.6568		1.92517	2.38407	1.79888	1.5973		0.609036	1.72182	0.750248	1.38915		1.43946	1.02165	1.19056	5.6939		1.73101	3.21177	2.86907	2.35101		2.67302	4.60783	2.76915
ENSG00000197301	AC090673.1	0.454011	0.561265	1.94314	0.556433		0.0130117	0.0189623	0	0		0.00817976	0.00440868	0	0.0175091		0.0151283	0.0080301	0	0		0	0	0.013475	0		0	0.00863927	0.0567127	0.00860809		0.0116369	0.0116738	0	0.0156412		5.3654	3.21644	6.92761	8.43012		0	0.00803621	0.00478582	0.00449209		1.45878	0.428492	2.14257
ENSG00000239344	AC090686.1	5.82632	6.60959	8.1094	5.64496		6.9696	10.5388	10.769	9.4112		6.68741	7.52828	8.68691	9.27278		7.25035	10.4782	8.18021	9.30279		5.14827	4.72552	4.07016	4.62506		2.04646	3.09662	3.84478	2.91211		6.6081	6.15892	7.01737	5.87933		5.10226	3.78345	3.84442	4.57563		9.83801	11.4895	9.09745	11.7593		4.47379	5.05081	3.81219
ENSG00000261232	AC090751.1	1.391	0.64213	0.561699	0.795753		1.32303	0.856925	0.967568	1.20003		0.739303	0.597697	0.252527	0.593439		0.85458	0.771138	1.00317	0		1.12172	0.519852	0	0		0.637868	0.292813	0.747514	0.389008		1.18323	0.791325	0.712595	0		0.854513	0	0.628225	1.198		0.391461	0.181582	1.73021	0		1.44254	0	0.57806
ENSG00000259363	AC090825.1	3.38026	3.60228	4.3176	3.6371		1.93057	3.96544	3.06834	3.81586		3.8225	2.78131	2.79413	3.1706		3.58785	2.73937	2.15252	3.48427		2.23291	2.31155	3.30594	2.68332		3.47393	2.3416	2.09812	2.39349		3.37159	3.54594	4.32918	4.89724		1.65682	2.04871	1.23431	1.99983		1.41681	1.65238	1.45371	1.91028		3.66959	2.66986	3.88545
ENSG00000226117	AC090844.1	2.38075	2.06068	2.88411	4.35828		11.0705	11.1833	9.38417	16.4312		7.75024	10.2298	8.21199	14.2197		2.77903	11.335	8.58481	15.8307		2.63982	3.11412	10.4224	8.96398		0.909779	2.1717	2.5588	2.82966		0.450033	0.451461	0.609817	2.82283		1.82816	0.346007	0.358411	0		3.015	8.70198	7.03313	6.60146		4.93791	6.19732	5.81256
ENSG00000271964	AC090948.1	1.81808	2.61545	1.04718	1.43192		2.93123	4.94898	2.61426	1.89677		3.73035	3.24597	2.94753	3.12663		1.95339	4.34598	0.97576	1.39235		2.52311	2.40183	1.18462	3.41548		0.62044	2.61078	0.986765	0.567569		2.62151	7.50461	2.64254	4.23976		13.1428	17.255	8.55485	4.82756		0.380766	0.883105	0.473325	0.493638		4.13921	10.4128	2.45992
ENSG00000259398	AC090970.1	1.58404	1.40624	1.44332	1.72873		4.27524	3.97846	5.57516	7.5687		3.69142	4.32821	6.37085	7.62436		2.51529	4.57754	3.60292	7.02204		3.34087	1.5483	3.84069	2.08539		2.16055	3.62519	4.78947	4.02103		3.31678	3.78943	1.49813	3.05463		3.59299	2.26676	2.86164	8.39547		3.70347	3.56301	3.56174	3.55653		5.61056	4.35785	8.20322
ENSG00000259201	AC090971.2	1.09234	2.94152	1.66638	1.08316		3.38626	2.85999	2.87045	4.55483		2.90285	1.98178	3.83396	2.79614		2.10277	1.6861	2.23205	2.59411		1.54154	2.31334	3.18802	2.49266		0.834856	2.55494	0.726784	2.44389		2.20252	3.17616	2.37829	4.13225		3.24338	2.01091	2.19263	4.79353		2.4593	2.56672	2.20792	1.80672		2.34115	3.17315	2.38322
ENSG00000259556	AC090971.3	1.22639	1.23522	0.672313	1.14295		1.79094	1.15389	2.1232	2.88552		1.54066	1.7374	1.263	1.54744		1.33704	1.74516	1.4473	2.99366		1.36659	2.60001	1.17139	2.50343		0.981618	1.70231	2.02681	2.09526		1.8546	2.19876	1.30223	1.48056		1.86294	3.05922	1.47702	1.77777		1.85747	2.00264	2.24659	1.2496		2.46042	2.52365	1.90889
ENSG00000265936	AC091042.1	8.45303	8.79541	10.8363	6.7547		7.82728	17.8543	12.6101	12.9645		8.41492	12.2994	10.5229	9.00621		8.44108	11.5513	8.12828	12.2358		7.35765	7.42142	9.39822	4.59268		1.47668	6.62807	3.29622	3.30207		4.0581	4.47808	5.91135	4.72726		7.91289	9.2042	8.24137	6.4713		7.55203	12.8913	7.84406	9.55576		5.00927	5.58833	3.5686
ENSG00000278513	AC091046.2	0	0.0644544	0	0.127799		0.177067	0.516088	0.388482	0.84318		0.222625	0.0799926	0.456258	0.476536		0	0.437103	0.151041	0.707367		0.506672	0.78271	0.122248	0.0955831		0.341475	0.548639	0.385881	0.468565		0	0.211813	0.107291	1.1352		0.514635	0.405843	1.05098	1.68351		0.35364	0.328077	0.347342	0.366777		1.24525	0.252836	0.87035
ENSG00000131484	AC091132.1	0.339485	0.509331	0.411263	0.38842		1.32746	1.56855	1.20695	1.68405		1.98477	1.26423	1.29426	1.01384		1.66854	1.06279	2.01986	1.55868		1.9848	1.77624	0.817405	1.33633		0.415139	0.857562	0.729748	0.427233		1.28346	0.128753	0.956532	1.20757		0.521378	1.18414	0.613295	1.71253		0.668776	0.93065	1.3196	1.53587		0.915365	0.614757	1.23445
ENSG00000254061	AC091144.2	0.964945	0.841405	0.865899	0.196273		0.997109	1.05681	2.05506	2.95989		0.569844	1.59708	1.40144	2.25658		2.31862	1.09087	0.773228	3.46281		1.03753	0.480833	1.87747	0.733981		0.327773	0.782412	0.658483	1.1394		0.972821	0.73193	0.329555	1.08965		1.58075	1.0596	1.54953	2.37447		0.241386	2.57528	1.60034	0.876237		1.06741	0.630995	1.60402
ENSG00000213939	AC091153.1	35.9733	38.8638	53.9085	42.5989		58.3866	82.4559	88.4699	80.3014		55.7319	71.0591	74.0499	85.7276		62.0381	81.1343	64.2131	80.2282		33.0604	34.0959	32.3561	27.196		21.7478	27.8755	27.1647	22.0907		41.3023	44.0612	41.6496	39.0442		32.4922	33.9036	36.927	27.3945		50.9601	56.4422	51.928	72.8754		31.8569	31.0027	31.6267
ENSG00000253476	AC091185.1	0.791328	1.70475	0.189361	0.563357		0.334516	0.812496	1.08729	0.303417		0.373852	0.503741	0.510794	1.20036		0.0864291	0.275259	0.760927	0.723862		0.850851	0	0.692852	0.120384		0.591356	1.08585	0.810009	1.72125		0.465375	0.733624	0.54052	3.2765		0.864223	0.766721	1.21778	2.33669		0.494887	1.10187	0.710884	0.410617		0.911831	0.835903	0.730787
ENSG00000259682	AC091231.1	0.415565	0.328866	0.127855	0.815087		1.70651	3.07211	1.46826	4.60946		2.46111	2.04073	1.72442	2.90421		1.16712	1.67267	1.02754	2.55652		1.72346	0.887472	2.28706	2.19462		0.58077	2.19947	0.656294	2.32435		1.61598	2.16147	0.85156	2.89606		1.96937	0.966343	1.42998	1.86989		2.27218	2.78991	2.58452	2.4259		1.7731	2.7951	1.48026
ENSG00000273702	AC091271.1	0.898927	0.885277	1.48425	2.26728		0.912001	1.52598	1.11162	1.6889		1.88985	1.69382	1.36358	2.20446		1.43344	1.66766	1.78641	1.66988		2.60967	3.31473	3.14824	2.84446		3.05348	3.92475	2.01206	2.70389		2.71879	1.51523	2.06719	2.86934		1.96347	2.62453	2.76673	4.05045		1.77648	2.12789	1.66478	1.77251		1.25955	1.68208	1.27844
ENSG00000170409	AC091390.1	0.841533	1.74815	1.51031	2.18243		4.68389	6.04831	4.59619	11.132		3.87632	4.41953	5.60176	6.3826		5.17008	5.26901	5.86672	9.32627		4.63727	3.14503	5.28046	2.88049		1.5436	2.59816	2.23964	1.9612		3.07545	5.74487	3.08962	4.75143		5.68664	3.50607	3.29391	8.55925		4.34185	6.51803	4.36146	6.22253		5.06173	5.14313	4.31319
ENSG00000239486	AC091390.3	5.76874	5.83331	5.91612	5.65738		10.7995	11.5076	12.1442	14.8118		10.7311	9.67899	11.5699	12.1883		6.9532	8.34898	12.5801	13.0473		11.1869	5.95446	9.86118	6.77		7.55817	8.71249	8.18253	9.60292		7.26977	13.4396	7.59926	9.67829		9.61896	13.3346	9.26353	16.088		12.9104	15.2763	16.8282	14.272		13.1614	18.7163	19.0074
ENSG00000242477	AC091429.1	9.55591	12.2134	14.168	9.13832		12.6914	14.3658	15.1239	13.781		11.219	12.4204	10.9268	12.8592		12.4076	16.7997	10.9031	11.5161		7.13094	8.47515	6.43114	8.20164		7.63041	8.64675	7.00763	6.66109		6.84797	4.7601	8.32948	5.99132		8.80552	10.1155	8.8463	6.80867		10.5162	12.1765	10.1565	12.5305		8.10546	9.49155	8.09052
ENSG00000225026	AC091492.1	6.82714	6.93359	5.14616	5.6241		8.22515	6.72938	7.38719	5.15363		6.25928	6.16046	7.06473	6.21365		5.11711	8.63828	5.16982	5.29631		7.70771	5.10296	3.28765	2.80424		3.13071	6.51509	5.87018	6.49158		8.77565	5.04906	8.0442	3.9318		6.92014	7.24326	5.85843	4.70393		5.28365	4.90172	4.67061	2.78978		10.1953	7.26323	10.5685
ENSG00000254343	AC091563.1	0.0617348	0	0	0.0565069		0.026097	0.0380317	0	0.319556		0	0	0.0896606	0.140468		0.0606843	0.0966335	0	0.0781914		0.348487	0.59987	0.378366	1.31014		0.717177	2.46049	0.227492	1.62289		0	0	0	0		0.0758494	0.215334	0.297404	1.94448		0.0347474	0	0.0383947	0.180191		4.78886	1.17382	3.28388
ENSG00000241678	AC091564.1	1.11458	2.41603	1.40894	1.33068		4.34288	5.43338	6.29222	10.3681		5.92388	9.71726	6.33427	13.6175		4.28717	6.54875	6.29075	16.6334		3.36077	5.21589	5.3461	7.43113		3.49629	4.84211	2.26194	5.09568		3.00461	5.36664	3.62453	4.39968		2.56019	2.36643	1.80926	5.43765		0.927371	2.42918	1.50693	2.94204		3.57818	2.14996	5.59853
ENSG00000229043	AC091729.3	0.660889	1.48797	1.42333	1.53884		1.01948	0.971424	1.1327	2.02056		1.01063	1.28869	1.34715	1.80714		0.809205	1.20388	1.53858	1.98251		1.6456	1.31729	1.78669	1.7621		1.03502	1.13249	0.612402	0.531777		0.192871	0.457324	0.249471	0.659883		0.384627	0.525751	0.488742	0.947231		2.80617	3.20875	2.89882	2.50432		1.62566	1.16528	2.46701
ENSG00000248126	AC091849.1	0.575511	1.77116	1.6526	1.22914		1.78408	0.94545	2.37227	7.28201		1.63135	1.31889	1.11446	2.40073		1.69715	0.200188	2.76701	3.15867		2.7846	6.30912	7.39042	2.62656		3.98799	3.66137	4.00586	9.87149		3.19115	2.91024	1.57242	1.29977		6.12813	6.24529	7.85541	5.47589		2.59141	5.4092	2.38618	2.01576		6.04792	6.94777	9.88555
ENSG00000239317	AC091959.1	4.38888	2.07107	2.52057	1.2498		4.04042	6.84955	6.03036	4.54361		4.04326	7.26403	3.82452	4.66024		3.16374	3.56218	3.65756	3.08823		3.3033	3.49917	2.90338	1.20182		4.65134	3.17542	2.63559	2.40025		3.24478	2.21937	0.899352	2.77539		3.11556	2.49474	2.11432	4.22394		4.61118	1.52781	6.67229	4.09927		3.39845	4.15042	3.72885
ENSG00000239602	AC091959.2	5.785	3.4717	4.51634	3.30944		7.15301	4.27662	5.18649	6.73756		6.61055	5.63437	6.72148	6.58144		4.336	4.33897	6.57099	5.77008		8.16393	3.243	4.6852	6.03945		4.77507	4.87109	5.15176	4.0446		4.81157	4.38803	3.77859	5.48738		5.86379	5.88536	5.3996	6.19236		4.47711	3.85141	6.92588	5.40326		7.31919	4.32125	6.85164
ENSG00000270978	AC091982.2	1.70709	2.95999	1.61407	3.04884		0.721634	2.66761	1.6991	1.61641		1.96951	3.9121	2.87236	4.52371		1.39155	4.35576	4.26392	6.48645		1.17517	2.42745	1.02074	2.85035		0.71281	2.26713	0.306859	1.63017		0.975947	2.02125	2.51693	3.13134		1.56025	2.51732	0.75218	2.17206		0.937401	1.34794	1.16527	1.79861		1.74443	4.58039	2.42241
ENSG00000275765	AC091982.3	0.69143	0.857243	0.936006	0.8137		0.334041	1.19268	0.78174	1.12484		1.15496	1.24499	1.17635	1.73057		0.601988	1.14414	0.997299	0.925786		1.2426	1.15175	1.66049	1.05487		0.434836	1.02024	0.849303	1.03865		0.687115	1.19877	0.748907	1.20464		1.16505	0.964698	0.832732	1.08891		2.20159	1.1347	1.49893	1.59145		0.901432	0.769133	1.28071
ENSG00000234004	AC092017.2	36.165	36.2908	45.2269	42.1997		50.3634	64.3892	76.4397	57.6425		46.7584	52.6808	54.7594	64.2693		43.8067	52.0255	49.2038	51.8154		31.0255	30.0032	28.4082	26.9527		19.8382	18.4294	21.975	19.1519		29.2845	27.5291	35.3458	28.4133		32.1434	30.5672	32.2807	33.0723		52.4044	53.4378	54.9541	61.0141		31.8127	33.4995	34.3752
ENSG00000270822	AC092032.1	3.51701	2.85748	3.9387	2.31781		6.30376	5.19998	12.0037	15.0495		6.28072	10.9614	6.12953	8.48258		5.25489	5.57858	4.4641	8.73089		5.67234	3.57517	4.1879	5.00797		2.58046	10.5821	5.70246	6.29486		3.61663	6.18912	3.02691	9.72228		5.53103	7.19695	5.93006	4.84647		11.4022	16.7485	10.1492	16.4247		5.36886	8.9163	5.61244
ENSG00000239557	AC092045.1	1.81022	0.766018	1.64472	1.74322		2.47105	1.76571	3.00803	1.5617		1.60353	1.6853	1.5884	2.10235		0.982385	2.07596	1.4415	1.24192		1.70308	1.91682	1.94816	1.57487		1.40657	1.2702	1.73714	0.928121		2.36679	1.34448	3.12983	1.83974		1.13521	1.07428	1.09008	1.46626		1.14624	1.59508	1.73565	1.0127		1.40797	1.26341	1.31648
ENSG00000235787	AC092047.1	2.12779	0.982258	3.6452	1.41644		3.67967	3.09832	3.82727	2.00255		2.05619	1.55152	2.52843	2.6408		2.28173	2.57367	2.37155	0.734999		1.4039	1.87959	0	0.52969		2.4837	1.95453	2.13842	0.432772		1.17009	1.32052	1.68462	1.04848		1.90129	2.02414	0.6989	0.761589		3.0485	2.72714	1.56395	1.80672		1.28386	0.612996	1.7685
ENSG00000267234	AC092067.1	0.142699	0	0.102441	0.130614		1.52817	0.937701	0.588207	1.14901		0.50562	0.981057	0.48358	0.595263		0.654594	1.06719	0.754689	0.602458		1.45761	1.56435	1.74917	0.716383		0.814327	1.33506	0.701122	1.75592		1.87022	1.80399	0.243677	0.966837		0.292207	0.884871	0.859304	2.06004		0.803177	1.04317	1.24248	1.11069		1.02603	1.85191	1.1465
ENSG00000268842	AC092070.1	0.905215	0.596966	0.626631	0.355096		1.36664	0.637323	1.35927	1.33875		2.13065	0.666791	2.06594	1.69188		2.66943	0.472311	1.49218	0.40947		3.44132	1.54652	0.792566	1.15086		1.66041	0.580732	1.58843	1.66358		1.46668	1.47134	1.45745	1.13902		1.58882	1.50354	2.88126	1.97292		1.23736	1.08039	1.52809	0.377448		1.50201	0.643975	1.66595
ENSG00000269001	AC092070.2	0.851307	0.576386	1.46674	1.24674		0.52781	2.23764	1.47383	1.86056		1.50821	1.36564	1.81338	1.48505		0.223152	1.15488	2.21022	1.58142		3.02062	1.4423	2.08703	1.78722		1.45743	0.828324	2.50964	1.33323		0.94408	3.7022	2.55855	2.38408		2.57999	1.91362	1.29869	3.96622		1.14998	1.83735	0.988312	1.92157		2.26009	2.82625	1.98116
ENSG00000224061	AC092106.1	5.19536	2.72839	5.13257	3.27206		6.5685	4.05214	3.89014	1.39809		5.31991	3.38613	3.9458	1.95213		5.71604	3.10868	3.98744	3.13921		4.61242	2.85011	2.5874	2.61038		4.19657	6.20739	4.56665	3.62568		7.20793	3.18155	4.83471	2.84188		3.80649	3.32508	3.44427	2.62725		3.97048	2.19017	3.20151	2.67112		5.10116	3.36617	3.80309
ENSG00000260290	AC092115.1	29.4872	22.2718	29.5419	25.7323		34.0007	30.8234	34.1506	27.253		29.8836	30.0882	35.6842	30.665		23.1753	27.8078	35.4867	26.5271		33.7791	22.0774	24.2376	16.0267		27.1096	22.7517	30.5663	24.9477		30.2954	31.7227	34.0288	23.8488		31.8554	22.7728	22.7118	18.2195		28.9257	23.0482	33.3417	24.4525		30.0269	19.7278	30.3152
ENSG00000274460	AC092119.2	0.591594	0.94866	0.469401	0.313498		0.631788	2.26344	1.40539	1.53113		2.31683	1.60549	2.41933	2.53276		1.46912	1.84392	1.88624	3.86478		2.03382	1.00074	1.74475	2.17418		0.494978	0.838965	0.803164	0.574707		1.43612	1.34621	1.00491	1.79318		0.994639	1.01366	0.918742	4.62776		1.10409	1.10557	0.929508	1.78127		1.97616	2.33992	2.54908
ENSG00000270832	AC092120.2	0.817334	1.05646	0.572083	0.411466		2.17671	2.81971	2.42573	2.39742		2.60643	4.16757	2.90829	2.13868		1.72737	2.19626	2.00413	3.67499		2.24097	1.95494	1.21656	4.58816		0.299843	1.33055	0.903559	0.68573		1.23601	1.54991	0.921167	1.27368		1.70714	0.997817	0.689057	1.93079		1.10409	2.3473	2.0333	1.28824		1.59352	1.88709	1.32468
ENSG00000261118	AC092123.1	0.355404	0.79982	0.597981	0.85393		0.356817	1.39578	1.4833	2.06962		1.06253	2.01072	1.61303	3.76536		1.5721	1.33283	1.44176	2.67272		1.89874	2.72288	2.10043	2.18972		0.325953	0.0498763	0.163707	0.39757		0.268728	0.842439	0.523451	1.2943		0.709573	0.723139	1.07009	1.44301		1.17523	3.36361	1.65777	4.51247		1.161	0.844702	1.64312
ENSG00000229503	AC092155.2	3.60107	4.26824	8.38428	7.17128		5.63651	7.07502	7.10091	9.06816		4.91416	5.74328	5.93677	6.36672		6.21855	7.59184	4.42199	5.11571		3.84577	6.18346	3.91987	5.0637		2.79686	3.66047	2.98871	2.88514		4.5626	4.94619	5.93325	4.28624		3.70692	3.90401	4.16117	5.69994		5.91624	5.2853	5.56876	7.10187		6.13668	8.15125	6.87583
ENSG00000230733	AC092171.2	1.24237	1.12067	1.26862	1.13716		1.1711	1.24041	1.02422	0.862373		1.20677	1.06357	0.881438	1.03975		1.10893	1.18469	1.15344	1.10329		1.07096	0.971305	0.937726	0.635432		1.77243	1.73949	1.46464	1.46165		1.16613	0.985687	0.965653	1.32552		1.71941	1.38637	1.0577	1.29313		2.38715	2.5054	1.64302	1.78393		1.21435	1.35114	1.12754
ENSG00000273084	AC092171.5	9.19128	5.80141	9.44633	5.75147		2.43749	2.85392	6.27721	3.44388		5.89353	5.19527	7.98075	3.33605		1.01733	1.09285	2.63012	1.90382		4.05374	3.86785	6.7314	2.46289		0.693055	0.276649	0.242143	0.11026		0	0.186911	0	0.200347		2.11927	1.43251	1.06838	2.23141		14.3687	9.57297	19.8616	7.48004		9.2405	4.59607	9.05244
ENSG00000268362	AC092279.1	5.35016	7.65885	8.81863	10.056		8.84958	10.0641	16.1406	18.4809		8.31109	11.6782	16.0946	18.1759		9.53931	9.40831	12.5763	14.5322		13.1057	11.0705	18.1623	16.3476		15.4946	19.7921	16.1236	24.3545		17.7355	19.174	17.7259	22.0511		10.5565	11.0492	11.4835	13.4416		14.5617	21.3978	21.9676	36.2539		15.2586	13.8706	22.3307
ENSG00000260352	AC092287.1	0.802153	0.601737	0.107972	0.183556		0.59341	0.80302	1.17794	0.692027		0.426337	2.01061	0.800943	2.05332		2.36551	1.22945	2.38632	2.53995		1.45545	2.47323	1.31687	2.26519		0.858297	0.450287	0.123163	0.841241		0.833971	1.97746	0.616403	1.56253		0.98555	1.57385	0.966083	1.5791		0.451491	1.98956	0.748324	1.05359		1.331	0.680896	0.250014
ENSG00000241932	AC092324.1	0.716429	1.38905	1.38865	1.11479		2.60454	1.76542	3.0122	2.47229		1.37079	2.62692	3.12152	2.77121		1.61975	2.31761	0.620014	2.35926		1.61767	1.28519	1.00364	0.882816		0.350433	0.643466	0.88001	0.160286		0.433366	1.95633	1.61489	0.194163		1.58441	0.583087	1.38054	5.6414		1.85491	1.1971	1.9605	2.00746		1.36707	1.03788	0.952729
ENSG00000248803	AC092349.1	5.69076	9.47116	1.45136	0.822449		5.44433	7.1961	1.11114	0.387591		8.67578	10.3816	3.69749	1.95931		13.5432	11.0175	2.59206	1.89677		14.6127	13.7681	3.67137	3.58822		0	0.168131	0.367901	0.335049		16.9851	31.011	1.99469	8.21874		1.28797	1.48002	0	0.442213		18.0382	29.6368	5.77457	5.42015		4.90765	6.84747	0.248939
ENSG00000224593	AC092427.1	0	0	0	0		0.110098	0	0.161035	0		0.0692125	0.186518	0	0		0	0.662475	0.0469576	0		0	0	0.114018	0		0	0	0	0		0	0	0	0		0	0.151409	0	0.0640888		0.073296	0.985968	0.0809897	0.0760189		1.48553	3.83199	0.94705
ENSG00000232228	AC092431.2	7.81043	6.46976	10.8472	8.68572		10.8616	11.6918	10.4708	11.9649		7.37124	10.2877	9.75327	14.4497		8.10803	9.86432	12.7395	14.1453		5.41548	11.2394	6.64673	5.09701		3.48119	4.09754	4.57273	2.53131		5.07774	6.31194	7.10494	7.12176		8.60962	8.4021	5.97802	5.96338		12.079	13.4165	12.8021	14.3174		4.17859	5.88212	6.73427
ENSG00000213650	AC092447.2	5.20455	4.61297	4.93187	3.74753		5.45626	5.17277	5.06298	4.07096		5.53234	3.8962	4.73687	4.10528		6.00276	4.76128	4.70432	4.13093		5.09239	4.14949	3.28095	3.04037		4.0732	3.07738	4.00621	3.26034		5.92914	4.84258	6.75448	5.07785		4.22035	2.58187	3.0923	3.92748		6.01499	4.92796	4.96319	3.24075		4.89363	4.33534	4.1527
ENSG00000271047	AC092447.9	0.644786	1.48827	0.347161	1.18037		3.13454	1.58888	1.5947	0		2.05619	1.47764	0.468228	1.10033		2.85216	1.00928	0.930021	1.225		0.779947	0.963893	0	0.441408		1.18271	2.89559	1.18801	0.360643		3.90029	0.978165	1.65159	0.873734		0	0.749683	0.388278	0.951986		3.62917	0.336684	1.60405	2.6348		1.87229	1.16761	2.67955
ENSG00000236391	AC092573.2	0.507928	1.26617	2.35189	1.67369		0.73003	0.750981	0.439675	1.31459		0.431934	1.04761	0.590151	1.73357		0.299571	0.583043	0.659359	1.73698		1.55648	1.36675	3.37986	1.66904		0	0.11405	0.12478	0.227276		0.76811	1.00171	1.97757	0.825937		0.99849	0.767728	1.65167	2.84971		1.14355	0.265221	1.5163	1.36393		1.39061	0.321923	1.13984
ENSG00000272885	AC092574.1	0.221069	0.204106	0.238054	0.101174		0.140178	0.40857	0.273376	0.476798		0.117496	0.316637	0.160535	0.377258		0.271634	0.461387	0.558013	0.14		0.534821	0.578336	0.193559	0.52969		0.473085	0.558436	0.610978	0.494596		0.167155	0.670742	0.67951	0.674024		0.20371	0.0642585	0.33281	0.435194		0.186643	0	0.13749	0.645256		0.962893	0.600486	0.780898
ENSG00000242262	AC092597.1	34.1025	45.9585	59.5675	48.8741		49.5083	60.7747	70.41	64.9529		49.3084	57.4265	52.3199	68.4637		49.0794	67.989	56.8521	66.2931		28.2604	39.3193	34.3127	27.7571		23.6389	25.4258	22.958	21.0765		32.8232	33.3847	37.9908	36.3054		36.4363	35.9702	40.0733	33.1588		42.8855	60.6424	56.4333	70.1716		30.7626	37.9739	38.1157
ENSG00000226581	AC092634.3	0.51016	2.85972	2.35438	1.1674		0.462125	1.79591	2.38829	3.64672		1.35573	3.54912	3.65174	5.01628		1.50444	2.64283	2.57544	5.07691		2.35086	2.88714	3.44577	1.2972		1.82699	3.51835	1.96945	3.17955		4.29828	3.59326	2.76284	3.60467		0	0	0	0		4.14307	4.14803	4.98589	5.91366		2.75112	3.72829	3.27099
ENSG00000227910	AC092634.4	0.582957	0.562688	1.19842	0.291049		0.582475	1.20799	1.99883	2.83466		1.40835	2.61117	1.26999	3.22564		0.703273	1.83883	2.21676	2.38287		0.384631	0.514957	0.742416	0.362801		1.10171	1.45771	1.04155	1.54138		0.721286	1.32655	1.73756	1.79534		0	0	0	0		2.65476	3.26537	3.26303	2.66058		1.53887	0.95968	1.7619
ENSG00000225018	AC092647.1	1.21319	1.56813	2.00313	2.2209		1.29921	2.19232	1.00016	0.976855		1.03168	2.59488	2.23183	0.92014		2.38508	1.7302	2.09984	0.717072		0.521776	1.9345	0.708141	1.55031		2.17586	0.817224	1.19215	1.17617		1.71232	2.20854	1.24301	0.876779		2.78238	1.59863	1.55852	0.55726		1.36568	1.60482	1.60964	0.849849		3.55633	2.41659	1.54611
ENSG00000227499	AC092647.2	0.183496	0.169416	0	0.167957		0.620551	0.678258	0.226913	0		0	0	0	0		0.180374	0.382969	0	0.232411		0	0	0	0		0.224388	0.412021	0	0		0.416236	1.11348	0	0.248652		0.22545	0.106674	0.441992	1.08368		0.413123	0.19163	0	0		1.06565	0.913782	0.305024
ENSG00000231758	AC092652.1	0.600046	1.34126	1.70038	1.01174		3.79148	4.16352	2.38228	4.03235		3.32347	4.63195	3.66938	4.02408		2.79395	3.4604	2.14095	4.63999		2.75051	4.01294	3.64996	5.05908		1.96958	3.43926	1.66807	3.2502		2.91328	2.39551	3.39755	5.13542		2.0177	2.82737	2.12998	3.69915		3.02184	3.75986	2.23912	4.53523		2.1747	2.43054	2.59862
ENSG00000257277	AC092652.2	0.236324	0.993975	0.763441	0.817177		1.04341	1.19705	1.78591	1.58573		1.95384	0.782281	1.63986	0.836453		0.387171	1.13716	0.871106	0.997736		1.31285	1.33462	0.82766	2.22901		0.674307	1.00232	0.419299	0.704967		1.38981	1.31455	0.941629	1.31653		1.03238	0.854842	0.790611	0.956294		0.827648	0.87751	0.849201	0.919709		1.28531	0.784571	1.33129
ENSG00000278766	AC092683.2	0.161758	0.112009	0.217732	0.166567		0.923123	1.42003	0.900142	2.16304		0.988689	1.13526	1.05718	1.56424		1.13291	2.81685	0.962426	0.998779		1.174	0.664985	1.34547	2.04862		1.28574	1.58905	1.36601	0.995224		1.59001	0.552135	0.994406	1.20557		0.47201	0.376147	0.608798	0.83589		1.25187	1.03469	1.30783	0.967884		0.905858	1.28152	1.32764
ENSG00000272275	AC092687.3	0.413451	0.381724	0.0636021	0		0.699106	0.21832	1.60687	0.203822		0.816196	0.135356	0.171564	1.20953		0.348356	0.215725	0.340771	0.149618		1.52417	1.05955	1.55142	0.889555		0	0.132623	0.290202	0		0.178639	0.179206	0.363097	0.0800367		0.43541	0.412039	0	0.348819		0.731375	0.24673	0.367339	0.551669		1.47007	1.28348	0.540001
ENSG00000261061	AC092718.4	15.075	6.85435	12.2884	11.9883		19.6249	12.2628	7.97793	2.4053		28.0514	12.4815	15.9145	3.24568		28.1711	13.3631	21.2294	4.92737		26.3003	10.9528	11.7514	5.10455		18.593	8.8809	22.3001	8.41366		17.5023	13.4757	16.6746	10.2798		15.5343	4.18398	10.0345	7.62652		12.8461	5.04461	10.3232	2.99017		12.991	4.69654	9.24221
ENSG00000256552	AC092745.2	0.149757	0	0.241893	0.0342687		0.0633062	0	0.18519	0.645985		0.0795943	0	0.271874	0.383342		0	0.0195345	0	0		0	0.55968	0.590041	1.02521		0.0915649	0.882689	0.505864	0.711979		0.113234	0.227187	0.0767189	0.253665		0.0919979	0	0.270542	0		0.0842904	0.156395	0.186276	0.218554		1.08714	0.474577	0.809052
ENSG00000277952	AC092745.3	12.036	6.94526	8.56332	10.2298		8.54047	6.35553	8.77083	3.70843		9.13861	6.40311	5.61873	5.13489		10.7748	6.39213	5.89014	7.34999		7.2795	5.46206	5.45728	3.53126		11.3015	5.54989	8.7121	7.69372		13.326	6.5211	12.7723	9.31983		9.77052	6.99704	6.73015	6.87545		10.8875	4.93803	5.07948	7.40252		7.13254	7.20027	8.66388
ENSG00000275764	AC092747.4	2.70665	2.7523	3.35782	3.90453		3.1847	2.79698	3.67097	2.99145		3.08925	3.65877	3.20639	3.88812		3.01615	2.96114	3.45422	3.57033		3.11811	3.05794	3.75676	4.59387		2.6387	4.39707	3.30933	4.1161		2.5464	3.02753	2.93931	3.34658		3.0956	3.61105	3.36494	4.01461		2.97666	2.30559	2.35823	1.82031		3.25966	3.03792	3.29667
ENSG00000227161	AC092755.1	0.957208	0.441878	0	0.438074		2.42782	2.35875	2.95923	3.30318		3.30686	4.11302	2.0853	5.17271		0.940919	0.24972	1.03549	0.303092		1.54381	0.357733	0	0		0	0	0.293941	0		0	1.81515	1.96147	0.648545		1.17606	0.556465	1.15283	7.06629		2.42444	1.49946	1.19063	3.35267		2.38242	0.65001	1.79005
ENSG00000274987	AC092794.1	0.358953	0.220939	0.601269	0.47458		0.606956	0.540547	0.98641	1.85804		1.44145	1.27961	0.926801	1.36124		0.666484	0.686729	1.15054	1.36392		1.22218	0.476978	1.67618	2.67575		0.487717	0.313441	0.391922	0.535388		0.48251	0.968081	0.817281	1.40518		0.588028	0.556465	0.624447	1.374		0.538764	1.54111	1.09141	0.838168		0.992673	0.541675	1.85635
ENSG00000213872	AC092798.1	1.07832	1.25757	0.91671	1.40259		1.96729	4.19558	2.94765	4.70037		2.59411	1.88589	2.30794	4.13231		0.948396	2.81316	1.96464	3.37848		1.83068	0.933256	3.57776	2.79738		0.902216	1.4655	2.23079	1.14277		0.514953	1.63586	2.03521	0.922869		1.81297	2.24355	1.29869	8.21175		0.574989	1.54101	2.61197	2.31914		1.97758	2.46654	1.27361
ENSG00000226876	AC092801.1	0.399523	0.331979	0.731369	0.219414		3.41156	4.57795	5.08875	5.58371		2.80293	4.39477	3.19136	4.59072		3.49525	9.21384	1.78641	4.90843		2.44858	2.44872	2.79844	4.8137		2.54049	3.85747	2.84632	2.99439		3.4438	2.06071	2.57887	3.41072		2.25799	2.09034	2.5502	2.00556		5.35194	5.59092	6.80822	5.45747		1.62416	2.82156	2.09199
ENSG00000228852	AC092802.2	0.0824593	0.494856	0.0887944	0.0377382		0.418293	0.507991	0.866744	0.284555		0.438264	0.472425	0.718559	0.23453		0.324224	0.279659	0.475748	1.14884		1.13044	0.98615	0.360988	1.5806		0.0504176	0.27773	0.202574	0.0922426		0.311746	0.250188	0.506917	0.782171		0.405248	0.239685	0.0993109	0.527566		0.0464121	0.430572	0.307703	0.5295		0.957762	0.895929	1.23364
ENSG00000236773	AC092809.3	40.1944	23.101	55.7262	39.6419		17.501	14.8571	22.3672	16.1245		19.1199	22.3373	24.9559	18.6342		8.88985	17.8263	19.2768	17.8182		19.286	18.6269	14.4289	15.6843		23.4699	36.3266	35.5478	25.6291		19.4508	21.6467	18.9439	17.0208		41.9766	40.3076	31.9497	38.8707		25.2251	19.0991	16.4988	19.475		48.2697	41.5791	50.1111
ENSG00000240211	AC092849.1	0.383041	0.565837	0.742444	0.280483		1.42491	1.13267	1.42102	0.396545		0.732898	0.790026	1.11262	1.22017		1.50609	0.639546	0.994478	1.55247		2.47112	1.94687	3.35374	5.13956		1.49888	1.29012	1.0351	1.54255		0.2317	0.813524	0.549439	0.83048		1.78834	0.445356	1.47623	2.48836		2.84585	1.60008	1.9058	1.34162		0.889802	0.624267	0.700397
ENSG00000243830	AC092865.1	4.34051	6.79522	6.74679	6.18397		5.39286	6.09201	8.30798	8.07534		5.09533	7.00618	6.41358	8.15858		5.15708	8.5666	7.18612	9.36974		3.40894	4.73953	4.95699	3.87578		2.67697	3.55946	2.78169	2.49108		3.93834	2.29034	4.79524	5.57485		4.31268	3.02799	5.40938	3.38071		6.71308	6.38549	5.68067	10.7522		4.22734	5.05775	4.45459
ENSG00000248787	AC092903.2	0.326168	1.20456	0.936604	2.48789		1.01112	1.27259	2.48728	4.97121		0.346711	1.05892	1.42113	3.95811		0.42749	2.0422	0.705684	8.05572		2.71794	3.98198	4.66444	3.7959		0.664757	1.40372	0.467415	1.6419		2.2196	2.72145	2.78488	2.94655		0.40074	2.21218	0.589237	2.1403		0.795528	1.81667	1.41998	2.22137		2.52562	6.30018	5.10558
ENSG00000242622	AC092910.3	0.222178	0.566546	0.740527	1.24923		1.36856	1.90318	2.17181	3.10332		2.02432	2.55792	2.87339	3.38225		1.94477	2.10321	2.56371	2.69343		1.75755	2.40402	2.3714	2.98403		0.789194	1.42536	0.649779	0.662768		1.58394	1.39636	1.26828	1.44799		1.0529	1.31622	1.46533	4.16548		1.77456	2.56334	1.93451	1.88989		1.77306	1.37942	2.17198
[truncated: 14,541 more rows]
[truncated: 1 more columns]
